# Supplementary material for: Investigating the Interactions of Glioma Stem Cells in the Perivascular Niche at Single‐Cell Resolution using a Microfluidic Tumor Microenvironment Model
Source: Adv Sci (Weinh). 2022 May 26;9(21):2201436. doi: 10.1002/advs.202201436 (PMC9313491; doi:10.1002/advs.202201436)
Supplement: Supplementary file 2 — Supporting Table 1 [file ADVS-9-2201436-s005.xlsx]

## Sheet: Monoculture
Supplementary Table 2 Cell Meta Information for mono-culture.
						Copy number analysis
Barcode	n_genes	n_counts	percent_mito	leiden	new_clusters	1q	2p	2q	3p	3q	4p	4q	5p	5q	6p	6q	7p	7q	8p	8q	9p	9q	10p	10q	11p	11q	12p	12q	13q	14q	15q	16p	16q	17p	17q	18q	19p	19q	20p	20q	21q	22q	4q_new
AAACCCAAGTACCATC-1	7983	77640	0.0397991	HUVECS1	HUVECS	0.96815	0.997823	0.0937863	0.284874	0.138355	0.999662	0.994083	0.580004	0.200276	0.220283	0.977587	0.57318	0.123206	0.883768	0.253303	0.999858	0.124347	0.690419	0.967666	0.227713	0.365412	0.60077	0.989045	0.217978	0.0274097	0.963612	0.972796	0.964518	0.4897	0.164589	0.898637	0.996059	0.99898	0.455868	0.0127973	0.222307	0.689271	0.00591687
AAACCCACAAGCGCTC-1	7759	52890	0.0474003	GSCs	GSCS	0.873402	0.989808	0.374528	0.243971	0.199402	8.04022e-05	0.03622	0.654519	0.810908	1	0.980774	0.260515	0.165414	0.0192124	0.999594	0.999973	0.508054	0.608009	0.859444	0.929073	0.99999	0.083574	0.987907	0.259077	0.0333459	0.830328	0.975516	0.9787	0.98953	0.999971	0.882337	0.996097	0.998929	0.709934	1	0.231518	0.318978	0.96378
AAACCCATCACTACGA-1	3729	8761	0.0109577	ASTROCYTES	ASTROCYTES	0.822964	0.00461449	0.827701	0.24353	0.147314	0.999269	0.977759	0.873495	0.19254	0.984184	0.973445	0.934074	1	0.619767	0.969759	0.103467	0.119799	0.0035021	0.0965394	0.929438	0.998335	0.410001	0.984617	0.801131	0.108421	0.959819	0.918498	0.916125	0.539348	0.149056	0.869728	0.989999	0.998314	0.456379	0.00499664	0.441902	0.00230748	0.0222414
AAACGAAAGATTAGCA-1	6924	46316	0.0609077	HUVECS2	HUVECS	0.968237	0.999579	0.0942466	0.143703	0.138546	0.99952	0.994449	0.600987	0.288874	0.38362	0.980291	0.478034	0.10855	0.877906	0.21888	0.999842	0.271954	0.69381	0.951289	0.204149	0.386015	0.53317	0.989966	0.248551	0.0280062	0.963806	0.981841	0.978464	0.539808	0.172192	0.884922	0.99555	0.99913	0.554587	0.00275609	0.222539	0.71189	0.00555123
AAACGAACATCCGAAT-1	7485	59608	0.0289223	HUVECS1	HUVECS	0.9675	0.996697	0.12897	0.123816	0.165423	0.999733	0.687976	0.558598	0.318	0.280906	0.937303	0.327742	0.269582	0.799038	0.213393	0.99231	0.127419	0.693815	0.946926	0.226295	0.89438	0.245141	0.988964	0.314739	0.029917	0.963131	0.960221	0.965527	0.500494	0.761198	0.895968	0.993687	0.998412	0.645202	0.0115623	0.275275	0.80486	0.312024
AAAGAACAGCCAAGCA-1	6977	41698	0.0577006	GSCs	GSCS	0.921209	0.00210665	0.566528	0.856939	0.140415	0.93236	0.0256249	0.837695	0.817633	0.999246	0.881961	0.999949	0.937617	1.42081e-09	0.999661	0.999995	0.412322	0.0877586	0.791471	0.451261	0.966813	0.071286	0.962496	0.211567	0.0357104	0.348512	0.962677	0.603218	0.745705	0.999997	0.864561	0.861536	0.996973	0.464962	1	0.547848	0.731554	0.974375
AAAGAACCACTGGCCA-1	9850	111856	0.0710199	GSCs	GSCS	0.925315	0.998444	0.112535	0.290477	0.151419	0.984054	0.862452	0.647592	0.338576	0.320773	0.980291	0.605471	0.331943	0.0262718	0.353709	0.586331	0.20129	0.21655	0.937982	0.425954	0.986439	0.000830939	0.989204	0.809863	0.228408	0.90133	0.983554	0.961028	0.990211	0.999941	0.723429	0.994782	0.999159	0.656279	1	0.343963	0.627115	0.137548
AAAGAACGTTGCCGCA-1	4563	19268	0.0475919	HUVECS1	HUVECS	0.968173	0.99902	0.126121	0.131698	0.216293	0.99889	0.976561	0.553814	0.527773	0.223778	0.962761	1	0.380464	0.884117	0.877052	0.999647	0.126706	0.683253	0.972436	0.20912	0.477457	0.565602	0.989465	0.668089	0.027854	0.959421	0.983715	0.977265	0.608655	0.175386	0.862348	0.995251	0.998775	0.46312	0.145749	0.22774	0.791347	0.0234388
AAAGGATCAGAGTTGG-1	6444	43065	0.060815	HUVECS2	HUVECS	0.956397	0.999915	0.0940099	0.133766	0.181729	0.99904	0.985563	0.844124	0.255262	0.230503	0.97377	0.275354	0.145918	0.795526	0.488478	0.999817	0.131316	0.695682	0.961349	0.215285	0.389462	0.597768	0.963295	0.2447	0.0309423	0.94088	0.983724	0.97845	0.493602	0.16176	0.896494	0.994908	0.997854	0.4766	0.00297414	0.284932	0.827979	0.0144374
AAAGGGCAGGTCCAGA-1	3720	10837	0.0620098	HUVECS2	HUVECS	0.947929	0.995972	0.162805	0.124087	0.155284	0.988208	0.996866	0.587226	0.292579	0.295453	0.980198	0.284231	0.156477	0.182756	0.27259	0.964931	0.218541	0.69172	0.954477	0.205051	0.464207	0.0938402	0.984855	0.221386	0.0385207	0.887331	0.919352	0.978282	0.533757	0.527655	0.863	0.990753	0.999144	0.455634	0.00467381	0.39671	0.808565	0.00313385
AAAGGGCCAACTTCTT-1	7876	70873	0.0587812	GSCs	GSCS	0.750584	0.00510047	0.117117	0.652608	0.14224	0.999739	3.43021e-05	0.934115	0.904243	0.990718	0.974997	0.251937	0.226266	0.000125901	0.286509	0.999873	0.123	0.0761257	0.951722	0.389715	0.994148	0.0380178	0.968839	0.313125	0.272205	0.9405	0.983813	0.932716	0.999739	0.999991	0.551508	0.978678	0.999047	0.777424	1	0.349863	0.289762	0.999966
AAAGGGCCATAGGCGA-1	6667	51524	0.0359832	HUVECS1	HUVECS	0.966769	0.987441	0.131303	0.123914	0.284091	0.99842	0.917697	0.702024	0.923021	0.794399	0.967395	0.217452	0.197157	0.867571	0.264323	0.980057	0.122822	0.515058	0.847414	0.267647	0.978503	0.463682	0.986662	0.204759	0.0328833	0.963807	0.966764	0.978723	0.59871	0.264381	0.898595	0.992721	0.99899	0.62711	0.0167486	0.226644	0.410329	0.0823026
AAAGGTAAGAGATGCC-1	8208	80106	0.0289117	GSCs	GSCS	0.941143	0.622536	0.411529	0.126236	0.139225	0.879229	0.901255	0.762516	0.687053	0.98869	0.94185	0.581087	0.859995	0.00301356	0.998013	0.999997	0.191684	0.461297	0.967625	0.293011	0.992212	0.600141	0.986975	0.252577	0.0434561	0.367538	0.9555	0.00512649	0.991367	1	0.886031	0.996544	0.998853	0.939745	0.999946	0.388283	0.100272	0.098745
AAAGGTACAACTTGCA-1	8196	76672	0.049927	HUVECS2	HUVECS	0.947796	0.999859	0.100058	0.138697	0.140783	0.996949	0.995336	0.564078	0.436293	0.512855	0.980653	0.317044	0.106882	0.880536	0.327915	0.999998	0.128567	0.671202	0.966526	0.2932	0.365088	0.602876	0.95837	0.244437	0.0294215	0.947235	0.983059	0.970459	0.543359	0.18399	0.900353	0.987574	0.998096	0.455453	0.00378059	0.31505	0.580177	0.00466361
AAAGGTAGTGCATTTG-1	6724	55255	0.0398516	HUVECS1	HUVECS	0.965789	0.982331	0.0984899	0.13503	0.418409	0.992367	0.987234	0.561185	0.208224	0.231194	0.980685	0.240102	0.121331	0.732406	0.319435	0.999965	0.135655	0.335536	0.971266	0.209136	0.477157	0.596457	0.986886	0.204759	0.0299659	0.963637	0.980206	0.977595	0.612578	0.256062	0.873333	0.996529	0.999077	0.550923	0.0108276	0.221831	0.826631	0.0127663
AAAGTCCAGAAATCCA-1	6104	24024	0.133908	ASTROCYTES	ASTROCYTES	0.904521	0.0613886	0.58762	0.128081	0.14912	0.99993	0.997656	0.904452	0.363207	0.284657	0.972054	0.999846	1	0.485133	0.690834	0.000196157	0.994351	0.00409727	0.972366	0.204387	0.731352	0.0148317	0.988676	0.226136	0.0274236	0.93598	0.959982	0.955629	0.844725	0.14903	0.323534	0.993018	0.998929	0.684883	0.021988	0.252682	0.094405	0.0023439
AAAGTCCGTCCACGCA-1	6869	45980	0.0437147	HUVECS1	HUVECS	0.968154	0.999684	0.0941249	0.137228	0.143812	0.997501	0.99574	0.667667	0.188993	0.220901	0.980271	0.612292	0.19666	0.85149	0.219105	0.999439	0.224233	0.630665	0.968446	0.226595	0.413274	0.577011	0.989056	0.219732	0.0304498	0.963484	0.977596	0.976729	0.552035	0.367612	0.89598	0.996551	0.999029	0.497621	0.0031101	0.231042	0.819916	0.00425998
AAAGTGACAATTGGTC-1	7404	50893	0.0567858	HUVECS2	HUVECS	0.967881	0.999814	0.0985406	0.123905	0.137029	0.9987	0.994802	0.602012	0.270943	0.238446	0.980647	0.369947	0.124543	0.877546	0.336345	0.99926	0.143287	0.508708	0.972045	0.219629	0.452345	0.576605	0.98262	0.220569	0.0278759	0.963041	0.983017	0.896663	0.532959	0.174162	0.841298	0.994113	0.997609	0.530437	0.00316263	0.236661	0.811665	0.00519839
AAAGTGACATCTCGTC-1	7125	57553	0.0602401	HUVECS2	HUVECS	0.965394	0.999368	0.18042	0.135444	0.218581	0.999382	0.994391	0.912358	0.202904	0.241717	0.870203	0.268564	0.138748	0.858007	0.347764	0.99381	0.125377	0.696106	0.972284	0.204614	0.364466	0.575072	0.989738	0.207505	0.0283013	0.961819	0.983847	0.975216	0.730576	0.14855	0.899402	0.995101	0.998294	0.455666	0.00403235	0.223585	0.827442	0.00560941
AAAGTGATCGAGCACC-1	7041	51184	0.0546264	HUVECS1	HUVECS	0.962787	0.999872	0.0956008	0.123806	0.310244	0.991723	0.989122	0.891628	0.344058	0.223812	0.976862	0.223235	0.202807	0.866711	0.905957	0.999896	0.134158	0.0266094	0.972274	0.204418	0.39824	0.596991	0.988887	0.206551	0.0312925	0.897079	0.983382	0.931296	0.488535	0.156627	0.896074	0.996371	0.999016	0.459199	0.00542099	0.225011	0.805126	0.0108784
AAATGGACACACTTAG-1	7177	50652	0.0673419	GSCs	GSCS	0.917059	0.998441	0.118269	0.166501	0.145199	0.685673	0.972741	0.854026	0.998652	0.256275	0.979063	0.262201	0.999996	0.000289751	0.260976	0.999996	0.855001	0.00826319	0.947108	0.309994	0.919952	0.0326089	0.989528	0.273208	0.141427	0.963665	0.963452	0.953594	0.999741	0.14789	0.810042	0.992078	0.998961	0.76896	1	0.256207	0.435242	0.0272592
AAATGGAGTCGATGCC-1	6240	36153	0.0663016	HUVECS2	HUVECS	0.957482	0.999358	0.0935806	0.149053	0.143354	0.993666	0.99524	0.555954	0.496442	0.229904	0.943456	0.297648	0.194952	0.615062	0.206825	0.926766	0.169825	0.68538	0.970982	0.254508	0.399579	0.515487	0.989243	0.250882	0.038328	0.961516	0.983683	0.97678	0.523985	0.148159	0.885935	0.996518	0.999028	0.494415	0.00605632	0.49405	0.612724	0.00476035
AAATGGATCACTACTT-1	6348	35604	0.0166835	HUVECS1	HUVECS	0.956815	0.992367	0.0945825	0.123884	0.138832	0.999985	0.941995	0.632879	0.188931	0.231142	0.979172	0.241121	0.22219	0.884125	0.209157	0.202087	0.13061	0.648655	0.968643	0.204897	0.396068	0.501487	0.990027	0.304971	0.0293133	0.963373	0.983533	0.97521	0.678194	0.201432	0.824272	0.996547	0.999053	0.739589	0.0358974	0.233842	0.828017	0.058005
AAATGGATCCTCCACA-1	7633	60993	0.0336268	HUVECS2	HUVECS	0.951646	0.999082	0.0935424	0.124851	0.144955	0.999749	0.995181	0.657898	0.194369	0.347769	0.97983	0.245298	0.113477	0.884124	0.212872	0.999999	0.221376	0.693302	0.971499	0.230483	0.790501	0.579175	0.989751	0.230746	0.0291549	0.95949	0.967519	0.976758	0.616495	0.148408	0.784565	0.994646	0.997508	0.46591	0.00417311	0.309237	0.827162	0.00481869
AACAAAGTCCGTGTCT-1	4926	16169	0.105882	ASTROCYTES	ASTROCYTES	0.945367	0.00589926	0.148618	0.728833	0.160187	0.831993	0.985881	0.708133	0.203496	0.431181	0.868892	0.939561	1	0.865724	0.720896	0.00645903	0.128561	0.00237424	0.951356	0.207473	0.712799	0.300761	0.987556	0.215278	0.0615859	0.910839	0.980912	0.308292	0.515876	0.706835	0.748751	0.996273	0.994992	0.99156	0.999807	0.928848	0.371117	0.0141187
AACAACCCACCAACAT-1	3265	17648	0.000113327	HUVECS1	HUVECS	0.964472	0.975628	0.197278	0.311073	0.331748	0.999966	0.983769	0.950194	0.312639	0.221804	0.975871	0.331914	0.108766	0.874695	0.979944	0.999953	0.128409	0.328869	0.957994	0.268121	0.990135	0.521876	0.990128	0.284451	0.0841023	0.943951	0.979691	0.978453	0.544442	0.184591	0.89866	0.995628	0.998005	0.672164	0.0112856	0.532161	0.706463	0.0162307
AACAACCCAGTCAACT-1	5790	32120	0.0444894	HUVECS1	HUVECS	0.938935	0.96909	0.0936337	0.272642	0.21948	0.873895	0.976196	0.590193	0.354194	0.862729	0.980506	0.378003	0.232048	0.883125	0.528308	0.938366	0.153861	0.455647	0.970491	0.237837	1	0.575113	0.985615	0.239412	0.999211	0.939382	0.980016	0.921848	0.527392	0.352033	0.897621	0.995015	0.995481	0.458915	0.00345925	0.230104	0.826661	0.0238044
AACACACGTCTCAGGC-1	7602	67009	0.041681	HUVECS1	HUVECS	0.952829	0.998449	0.0982289	0.127885	0.482739	0.998753	0.829057	0.666006	0.215749	0.37101	0.942189	0.390062	0.106815	0.859908	0.321189	0.998389	0.188732	0.29958	0.959756	0.249257	0.348083	0.47736	0.989095	0.281957	0.03793	0.951571	0.98232	0.938921	0.549596	0.263818	0.898128	0.98794	0.999152	0.473985	0.0551533	0.25586	0.802449	0.170943
AACACACTCAAGAGTA-1	4462	12556	0.0905543	ASTROCYTES	ASTROCYTES	0.945846	0.105349	0.174228	0.125356	0.137791	0.999215	0.996114	0.892094	0.199576	0.989286	0.937146	0.988384	1	0.547479	0.999971	0.042808	0.24879	0.678368	0.955415	0.226218	0.999648	0.575819	0.971736	0.762993	0.0290477	0.957373	0.95015	0.456528	0.490641	0.402438	0.638106	0.996548	0.998221	0.534725	0.0102227	0.334877	4.90006e-06	0.00388584
AACAGGGAGGACCCAA-1	8279	73154	0.0651366	GSCs	GSCS	4.09098e-06	0.986362	0.121077	0.979921	0.151508	0.999346	0.955421	0.999992	0.282269	0.940832	0.979378	0.569139	0.21507	6.15224e-06	0.999999	0.999975	0.99999	0.0786746	0.967428	0.647531	0.999487	0.00614804	0.990231	0.407722	0.999988	0.960991	0.982398	0.977677	0.916641	0.999986	0.581876	0.969635	0.998824	0.888598	0.999999	0.883642	0.458374	0.044579
AACAGGGCAGATGCGA-1	6831	45118	0.0726761	HUVECS2	HUVECS	0.961892	0.998569	0.101208	0.141122	0.147853	0.443752	0.987304	0.744467	0.288647	0.26532	0.980108	0.230947	0.108642	0.778812	0.229924	0.999995	0.344833	0.418432	0.968976	0.232483	0.914791	0.592488	0.985672	0.219847	0.0371312	0.958162	0.98379	0.970148	0.504641	0.161087	0.893027	0.99477	0.999121	0.53454	0.00401519	0.538456	0.436269	0.0126964
AACAGGGGTGCCTGAC-1	7645	61300	0.0561664	HUVECS2	HUVECS	0.948765	0.999763	0.137155	0.143734	0.156314	0.991083	0.997081	0.886932	0.195292	0.219138	0.979101	0.234003	0.106967	0.596482	0.219368	0.999986	0.167909	0.689759	0.964241	0.205443	0.376638	0.594314	0.98978	0.204795	0.0353387	0.949651	0.982162	0.977626	0.537057	0.179056	0.852836	0.995379	0.998812	0.605822	0.00399829	0.369319	0.711675	0.00291883
AACAGGGTCGCTTACC-1	7607	44811	0.0886613	ASTROCYTES	ASTROCYTES	0.942346	8.93064e-06	0.214603	0.175039	0.143827	0.999045	0.465624	0.813208	0.293321	0.655061	0.963407	0.92205	0.999959	0.824495	0.305762	0.000663902	0.259048	0.0377208	0.971842	0.206822	0.559271	0.333356	0.987487	0.265669	0.0731599	0.941384	0.969026	0.978541	0.93713	0.305525	0.853533	0.99576	0.999115	0.455446	0.0105194	0.784677	0.190908	0.534376
AACCAACGTCGCATCG-1	7658	72966	0.0161445	HUVECS1	HUVECS	0.965559	0.952763	0.094206	0.127938	0.150544	0.997563	0.949394	0.55945	0.191434	0.771394	0.980565	0.431301	0.126462	0.877403	0.233659	0.999511	0.119239	0.280404	0.964489	0.398232	0.345908	0.423598	0.989938	0.213691	0.0325177	0.962468	0.980548	0.970131	0.489423	0.19641	0.858169	0.996551	0.99915	0.540592	0.00649394	0.418374	0.823159	0.0506062
AACCAACGTCGGTACC-1	5369	21853	0.101313	ASTROCYTES	ASTROCYTES	0.960034	0.00018897	0.235506	0.904148	0.244929	0.996304	0.845033	0.996507	0.342643	0.619362	0.979155	0.999999	0.58258	0.571861	0.279724	0.000682436	0.119509	0.0287407	0.966868	0.390089	0.778813	0.445889	0.989248	0.22255	0.0424667	0.659641	0.953142	0.97689	0.490818	0.20189	0.884158	0.99301	0.998657	0.455794	0.0756443	0.370055	0.148163	0.154967
AACCAACGTGAATTAG-1	7942	65251	0.0546352	GSCs	GSCS	0.932338	0.951729	0.275105	0.133121	0.187941	0.698023	0.0233392	0.990742	0.987695	0.999313	0.94191	0.999816	0.766969	0.0275697	0.999998	0.999993	0.913579	0.667912	0.972398	0.26104	0.788864	0.280007	0.990232	0.967873	0.115701	0.933902	0.961323	0.915348	0.760619	0.999636	0.879913	0.996285	0.999084	0.616509	1	0.256351	0.0374129	0.976661
AACCAACTCGATGCTA-1	8721	92890	0.0569921	HUVECS2	HUVECS	0.943593	0.999568	0.134462	0.143486	0.147078	0.999674	0.997857	0.615669	0.189105	0.330941	0.978887	0.271758	0.12213	0.617653	0.233012	0.999959	0.180213	0.689267	0.972075	0.213063	0.342613	0.606163	0.962352	0.206172	0.0343582	0.963795	0.983772	0.975124	0.516552	0.187865	0.900182	0.981769	0.997912	0.506263	0.0042323	0.262326	0.791883	0.00214276
AACCACATCAGCTGAT-1	6412	33323	0.111545	ASTROCYTES	ASTROCYTES	0.950137	0.0593154	0.139839	0.936185	0.195911	0.995248	0.994263	0.813449	0.428155	0.220022	0.950806	0.998975	1	0.0230449	0.688083	0.133833	0.123623	0.00671538	0.970973	0.446928	0.907803	0.0437974	0.989439	0.215769	0.0428799	0.959481	0.959878	0.96105	0.525058	0.525245	0.888142	0.995901	0.999109	0.486413	0.842661	0.974231	0.000406409	0.00573704
AACCATGAGGACGCTA-1	7238	53099	0.0431647	HUVECS2	HUVECS	0.966051	0.999569	0.143889	0.146285	0.177482	0.988543	0.997537	0.746116	0.190243	0.407136	0.980293	0.232312	0.109045	0.579763	0.207077	0.999921	0.141448	0.681344	0.951017	0.212106	0.345649	0.612615	0.990149	0.215184	0.0276794	0.939858	0.980128	0.978704	0.542395	0.255293	0.890535	0.99405	0.996649	0.455856	0.0030513	0.307267	0.780602	0.00246276
AACCATGGTGCACGCT-1	6752	42483	0.0438293	HUVECS1	HUVECS	0.968042	0.986692	0.0940281	0.219342	0.137052	0.998205	0.885052	0.680306	0.462622	0.366625	0.980672	0.247023	0.106917	0.87353	0.239136	0.999972	0.121966	0.540805	0.969146	0.231984	0.345657	0.605972	0.988162	0.350727	0.0336607	0.957078	0.9794	0.969883	0.887134	0.161038	0.896618	0.995263	0.999155	0.48208	0.00275652	0.253812	0.82275	0.114948
AACCATGTCACTTGTT-1	7252	55694	0.0285848	HUVECS2	HUVECS	0.89731	0.999933	0.101049	0.124758	0.137499	0.998073	0.992736	0.556217	0.386743	0.751158	0.960547	0.239315	0.125198	0.281192	0.301642	0.999911	0.147704	0.42375	0.949652	0.215616	0.806184	0.594465	0.990233	0.242521	0.0302647	0.96172	0.981554	0.931171	0.559682	0.248208	0.885958	0.996453	0.99902	0.54463	0.0405211	0.22155	0.821505	0.00726409
AACCCAACAAAGGAGA-1	9014	90455	0.0622519	GSCs	GSCS	0.968209	0.957003	0.571025	0.341807	0.174621	0.858524	0.0349391	0.594506	0.999355	0.969022	0.978267	0.231239	0.130861	3.99182e-06	0.732359	0.999859	0.120389	0.00463332	0.972447	0.594148	0.990963	0.41928	0.799979	0.205624	1	0.894399	0.000293288	0.672186	0.504157	0.993684	0.801639	0.996313	0.998852	0.479459	0.998383	0.987019	0.0140794	0.965061
AACCCAACAGACTGCC-1	6261	37650	0.0508101	HUVECS1	HUVECS	0.96801	0.998485	0.0936688	0.180781	0.138893	0.998424	0.804229	0.822957	0.593336	0.279878	0.980581	0.221255	0.114302	0.83536	0.316943	0.940135	0.124414	0.648597	0.970579	0.275422	0.344446	0.611705	0.990213	0.228797	0.0371144	0.963063	0.98338	0.968149	0.527703	0.234289	0.875816	0.996541	0.999133	0.528948	0.00861086	0.233993	0.825968	0.195771
AACCCAATCGGCTGAC-1	8563	86444	0.0685415	GSCs	GSCS	0.921993	0.995832	0.194263	0.214529	0.150704	0.128892	0.466079	0.935455	0.999303	0.261503	0.965272	0.517175	0.999999	0.158448	0.993073	0.999961	0.282738	0.000157567	0.00120096	0.454733	0.999957	0.000303005	0.988891	0.224217	0.0855692	0.928026	0.942143	0.00601628	1	0.580458	0.896357	0.996477	0.997064	0.998281	1	0.260614	0.590967	0.533921
AACCTTTAGACGAAGA-1	7696	65162	0.0752125	GSCs	GSCS	0.826214	0.998312	0.0949906	0.201557	0.158503	0.997849	0.00346578	0.985113	0.783794	0.739448	0.979109	0.504881	0.754687	4.10397e-05	0.719836	0.99999	0.135334	0.0546839	0.968776	0.291936	0.999804	0.0250321	0.988161	0.20619	0.286406	0.776096	0.979257	0.95041	0.945473	0.258925	0.874693	0.992154	0.99915	0.573241	1	0.285568	0.488906	0.996534
AACCTTTCATAGAAAC-1	7263	51595	0.0610137	GSCs	GSCS	0.96076	0.00022128	0.439036	0.62888	0.139769	0.848402	0.623596	0.693097	0.93413	0.996518	0.655218	0.996834	0.97297	0.000461776	0.52199	0.99999	0.658972	0.487907	0.918198	0.300132	0.85151	0.0082294	0.902838	0.29738	0.0472768	0.88767	0.983569	0.967638	0.977298	0.993286	0.900451	0.996548	0.992306	0.798866	1	0.976851	0.199268	0.376404
AACCTTTGTAACATCC-1	6735	30081	0.0471061	ASTROCYTES	ASTROCYTES	0.968249	0.00172953	0.41845	0.135075	0.94973	0.997226	0.995608	0.909531	0.437006	0.256749	0.94017	0.998949	1	0.000590994	0.252489	4.47635e-05	0.119435	0.00039254	0.942479	0.238981	0.883533	0.531757	0.987544	0.290107	0.0276052	0.96356	0.967686	0.975517	0.728001	0.193926	0.822742	0.995492	0.999031	0.504051	0.18161	0.797683	0.103036	0.0043919
AACGAAAAGCGAATGC-1	7044	54650	0.0638975	HUVECS2	HUVECS	0.962176	0.979919	0.183818	0.124971	0.174962	0.992649	0.998024	0.592242	0.555666	0.226478	0.980482	0.224683	0.115392	0.788526	0.260381	0.998381	0.202405	0.620454	0.967607	0.27666	0.367994	0.573769	0.989985	0.226474	0.0541329	0.958946	0.983668	0.976762	0.51755	0.262232	0.890147	0.994299	0.998846	0.478935	0.00468396	0.234177	0.818265	0.00197616
AACGAAAAGTAAACAC-1	6535	46428	0.030585	HUVECS1	HUVECS	0.964491	0.999582	0.240273	0.489728	0.263623	0.996781	0.961365	0.766585	0.213431	0.363219	0.923319	0.217497	0.107814	0.884133	0.708452	0.999276	0.134952	0.320443	0.971716	0.209638	0.606592	0.602672	0.986787	0.240859	0.0273429	0.948524	0.982081	0.978228	0.505724	0.606473	0.83225	0.995974	0.999044	0.487318	0.0167969	0.244993	0.824105	0.0386354
AACGAAACAGCGTACC-1	7945	62408	0.0294353	HUVECS2	HUVECS	0.967663	0.999804	0.0961451	0.124822	0.138874	0.996021	0.997097	0.674051	0.212733	0.888566	0.979978	0.319794	0.108722	0.831813	0.220054	0.999486	0.177088	0.557455	0.969273	0.272003	0.343738	0.328877	0.986347	0.356748	0.0525243	0.953751	0.983356	0.978519	0.668785	0.150941	0.885524	0.995523	0.994831	0.525556	0.0044773	0.270903	0.817203	0.00290297
AACGGGAGTCTTCCGT-1	2836	9792	0.000510621	HUVECS1	HUVECS	0.961891	0.994088	0.433933	0.166987	0.573452	0.998961	0.998622	0.959801	0.18894	0.920313	0.971646	0.947379	0.13305	0.74033	0.260531	0.999989	0.150391	0.614966	0.946567	0.27874	0.460468	0.566776	0.988325	0.348205	0.0381044	0.957809	0.979075	0.975019	0.5166	0.256879	0.856555	0.993666	0.999113	0.598955	0.00594227	0.43159	0.802246	0.00137781
AACGTCACACTTGTCC-1	6156	24915	0.0518162	ASTROCYTES	ASTROCYTES	0.965893	0.122827	0.998717	0.158914	0.993943	0.996443	0.97209	0.711599	0.326584	0.245572	0.595195	0.999999	1	0.545391	0.304607	1.11291e-05	0.334281	0.161473	0.948097	0.449025	0.989772	0.54393	0.987158	0.4113	0.0274694	0.961117	0.978213	0.978477	0.782548	0.999694	0.00690944	0.996169	0.998036	0.524701	0.996935	0.255663	0.00271089	0.0279099
AACGTCACAGCATGCC-1	6264	33862	0.0422302	HUVECS1	HUVECS	0.950122	0.998764	0.0967359	0.124402	0.186148	0.982586	0.996509	0.685895	0.262113	0.780589	0.966333	0.34898	0.111053	0.763494	0.210115	0.993573	0.120814	0.489508	0.972443	0.299404	0.342656	0.554319	0.98825	0.207793	0.0277987	0.96213	0.978875	0.954962	0.522422	0.299645	0.837373	0.996315	0.999136	0.455736	0.0266694	0.242152	0.340062	0.00349138
AACGTCAGTCGCTTGG-1	6235	40526	0.0433055	HUVECS1	HUVECS	0.958052	0.748435	0.123383	0.158435	0.144139	0.999963	0.947613	0.554004	0.228459	0.219419	0.979874	0.34283	0.116479	0.269132	0.220423	0.998575	0.174709	0.67184	0.951453	0.207985	0.355593	0.61258	0.969306	0.289952	0.0289013	0.954412	0.980082	0.978074	0.718302	0.97544	0.890194	0.99585	0.99879	0.455447	0.0198534	0.236587	0.825816	0.0523869
AACGTCAGTGGCTTGC-1	3895	9522	0.0109221	ASTROCYTES	ASTROCYTES	0.966867	0.000116328	0.715845	0.246012	0.157775	0.999591	0.90632	0.882343	0.374078	0.303361	0.952968	0.989747	1	0.882007	0.387368	0.000496319	0.564073	0.278166	0.969497	0.531891	0.998327	0.269538	0.988725	0.249112	0.0282334	0.878344	0.983846	0.869245	0.491071	0.271946	0.89836	0.984626	0.99851	0.576441	0.999996	0.228493	0.335317	0.0936796
AACTTCTGTGCTATTG-1	7712	54907	0.0564591	GSCs	GSCS	0.722756	0.0524649	0.167943	0.923503	0.242446	0.572179	0.761776	0.608485	0.792592	0.965344	0.980008	0.221522	0.344726	6.19985e-06	0.776999	0.999917	0.947165	0.275277	0.832247	0.203894	0.936989	4.85831e-06	0.975258	0.863666	0.0300487	0.845235	0.980083	0.809963	1	0.99984	0.876467	0.996289	0.998917	0.525827	1	0.466258	0.0123231	0.238224
AAGAACAAGCCGGATA-1	8246	73956	0.0534642	HUVECS2	HUVECS	0.275685	0.999851	0.325174	0.356096	0.173098	0.996655	0.998356	0.795807	0.52755	0.827417	0.944179	0.392362	0.198155	0.883948	0.861009	0.998627	0.138636	0.650047	0.946273	0.224666	0.813098	0.60834	0.855931	0.311643	0.0576412	0.734188	0.950599	0.976275	0.713547	0.430101	0.890186	0.996546	0.998953	0.462429	0.00559276	0.586988	0.77115	0.00164351
AAGAACAAGGCCCGTT-1	7882	53568	0.0601665	GSCs	GSCS	0.89154	0.961864	0.311891	0.64456	0.999978	0.999731	0.0775534	0.612398	0.39854	0.600292	0.9794	0.276934	0.127388	0.221667	0.642179	0.999964	0.835413	0.357508	0.960023	0.700511	0.60277	0.0287932	0.990067	0.775277	0.38809	0.588891	0.970736	0.924106	0.997935	1	0.000212921	0.996253	0.994673	0.488569	1	0.445602	0.43251	0.922447
AAGAACACATGCCGGT-1	8433	72784	0.0727083	GSCs	GSCS	0.920085	0.989489	0.238956	0.202768	0.634409	0.0652475	0.717527	0.887676	0.521197	0.999165	0.978066	0.325983	0.106603	0.00260076	0.21699	0.994396	0.312601	0.330094	0.967482	0.410651	0.998548	0.000721349	0.981803	0.257953	0.996618	0.962747	0.945206	0.000165374	0.973176	0.999998	0.127543	0.994406	0.999065	0.553008	0.999996	0.454799	0.0481443	0.282473
AAGAACATCCTATTTG-1	5710	28029	0.0666453	HUVECS2	HUVECS	0.939748	0.998954	0.123345	0.248614	0.163469	0.997995	0.984759	0.865759	0.211776	0.226974	0.97227	0.271905	0.113731	0.778164	0.208307	0.976688	0.440536	0.69508	0.972402	0.363424	0.776746	0.592394	0.990033	0.222496	0.0374444	0.849921	0.886785	0.97384	0.811321	0.169348	0.898249	0.99653	0.998836	0.461043	0.0493103	0.225279	0.691899	0.0152408
AAGACAAGTACGAGCA-1	5181	24042	0.0617253	HUVECS1	HUVECS	0.960729	0.89582	0.103945	0.538401	0.16106	0.992187	0.934583	0.613622	0.224831	0.625991	0.977434	0.37629	0.21815	0.835254	0.759326	0.995356	0.349966	0.60906	0.95959	0.35819	0.360793	0.567386	0.988798	0.206599	0.0278421	0.963805	0.98041	0.940979	0.516975	0.186817	0.887943	0.995953	0.999157	0.523316	0.00678058	0.223555	0.820681	0.0654166
AAGACAATCTTACCAT-1	7610	52988	0.0683928	HUVECS2	HUVECS	0.968227	0.999644	0.106832	0.125839	0.378915	0.997958	0.997882	0.945826	0.251311	0.871222	0.95471	0.219726	0.129742	0.881609	0.496244	0.999955	0.119253	0.604645	0.972023	0.207049	0.345301	0.6005	0.987565	0.222093	0.0353325	0.963804	0.939608	0.96424	0.503426	0.150505	0.878555	0.977014	0.99818	0.49923	0.00282711	0.743497	0.370169	0.00211819
AAGACTCAGCACAAAT-1	6626	36862	0.0303565	GSCs	GSCS	0.941537	0.917117	0.286383	0.194125	0.223604	0.997401	3.27739e-05	0.902768	0.999999	0.835501	0.979174	0.30744	0.363162	0.000657212	0.977567	0.999999	0.452637	0.0704437	0.959182	0.232229	0.999495	0.327391	0.989916	0.232525	0.395627	0.935604	0.969168	0.798506	0.98908	0.999987	0.884843	0.994285	0.998103	0.880032	1	0.755131	0.00462144	0.999967
AAGACTCAGGCTTTCA-1	6666	40770	0.0338975	HUVECS2	HUVECS	0.965766	0.997591	0.427643	0.166773	0.163609	0.992754	0.99405	0.563688	0.391844	0.273845	0.979569	0.752473	0.107088	0.706381	0.214724	0.990117	0.133403	0.69595	0.967131	0.42575	0.50826	0.56128	0.98952	0.237974	0.0727729	0.951809	0.934822	0.970409	0.490658	0.189377	0.803552	0.996552	0.996641	0.473607	0.00325039	0.30748	0.703239	0.00594982
AAGACTCGTAATTAGG-1	7735	54170	0.034521	GSCs	GSCS	0.911838	0.950474	0.418559	0.959908	0.137005	0.0692553	0.233711	0.812969	0.189328	0.997335	0.643025	0.99975	0.414962	1.60169e-10	0.955263	0.873062	0.997062	0.000198705	0.000101965	0.961036	0.993162	5.64126e-11	3.54001e-07	0.544139	0.0763043	0.902314	0.971179	0.938676	1	1	0.811141	0.821191	0.786089	0.455876	1	0.265349	0.82782	0.766289
AAGACTCTCCATGAGT-1	6782	42310	0.0229497	HUVECS2	HUVECS	0.968118	0.999601	0.11672	0.196247	0.166092	0.999904	0.990087	0.916384	0.226496	0.228782	0.969165	0.292697	0.14248	0.838737	0.480639	0.999997	0.136494	0.637689	0.948426	0.221181	0.368982	0.612556	0.990194	0.208641	0.0332641	0.961376	0.904163	0.975296	0.581337	0.155434	0.900413	0.99611	0.998527	0.553163	0.00319929	0.240467	0.827063	0.00991267
AAGATAGAGCCAAGTG-1	7439	66754	0.0203733	HUVECS1	HUVECS	0.966648	0.995513	0.426909	0.126106	0.159317	0.999	0.879823	0.679103	0.333387	0.33548	0.95257	0.40995	0.107112	0.865698	0.331369	0.999623	0.124609	0.454557	0.950181	0.361992	0.986303	0.442347	0.987345	0.601531	0.029496	0.951419	0.952156	0.978396	0.598785	0.253304	0.793858	0.984823	0.998729	0.527747	0.0166918	0.238778	0.820512	0.120177
AAGATAGCAGCAGAAC-1	8272	90723	0.053757	HUVECS2	HUVECS	0.967869	0.999746	0.132992	0.124582	0.140377	0.990644	0.993015	0.822529	0.198328	0.219225	0.980086	0.223747	0.111349	0.472014	0.206878	0.99952	0.175731	0.680433	0.972446	0.215637	0.446298	0.498261	0.982748	0.421594	0.0301288	0.963678	0.98256	0.978148	0.514689	0.15077	0.899961	0.995719	0.99743	0.599825	0.00332203	0.254717	0.795506	0.00698512
AAGATAGGTCATCGCG-1	7611	71372	0.0316371	HUVECS1	HUVECS	0.965012	0.995826	0.0943791	0.243236	0.2019	0.99963	0.87641	0.915467	0.189289	0.220212	0.97745	0.317045	0.128539	0.849963	0.210704	0.904106	0.133545	0.598398	0.972107	0.225708	0.417601	0.519552	0.989466	0.204883	0.0274931	0.936327	0.97294	0.934773	0.540679	0.280262	0.897386	0.996522	0.999145	0.458214	0.00909136	0.243001	0.820043	0.12359
AAGCCATCAGCGAGTA-1	8689	89287	0.0597063	HUVECS2	HUVECS	0.930306	0.996924	0.1266	0.135673	0.147308	0.999883	0.991114	0.572058	0.203771	0.229943	0.980592	0.382374	0.11284	0.864215	0.265863	0.999998	0.142257	0.612039	0.966387	0.423111	0.996547	0.596351	0.984636	0.207074	0.0298128	0.953687	0.983202	0.978209	0.540573	0.14929	0.898746	0.995855	0.998445	0.487535	0.00304414	0.221634	0.824407	0.00888574
AAGCGAGAGAGCCGTA-1	8678	82261	0.0568435	GSCs	GSCS	0.92409	0.807142	0.120492	0.604564	0.166811	0.999762	0.947169	0.586628	0.329615	0.999999	0.980641	0.999254	1	0.0400973	0.660049	0.680084	0.937863	0.47803	0.968161	0.338915	0.967353	0.000449319	0.988834	0.43693	0.886548	0.784828	0.968307	0.00289057	0.9994	0.846687	0.590009	0.995894	0.998686	0.462993	0.999994	0.307743	0.153214	0.0528311
AAGCGAGGTCTACATG-1	6592	38504	0.0859911	HUVECS2	HUVECS	0.917475	0.997225	0.124769	0.133953	0.207365	0.999072	0.995826	0.900814	0.189835	0.303178	0.980096	0.249694	0.1127	0.870251	0.256655	0.999907	0.123132	0.362863	0.945563	0.208204	0.356111	0.595129	0.989677	0.225956	0.0328878	0.95406	0.980366	0.963905	0.833003	0.16827	0.897023	0.996537	0.998838	0.576884	0.0031159	0.879521	0.741652	0.00417365
AAGCGAGTCATTACCT-1	7193	57290	0.0315762	HUVECS2	HUVECS	0.966856	0.999226	0.0951536	0.132091	0.160069	0.978913	0.995545	0.830079	0.430074	0.652142	0.971627	0.219513	0.155845	0.648581	0.224952	0.999991	0.13496	0.682947	0.965571	0.205218	0.413289	0.590339	0.990197	0.226322	0.0283288	0.963288	0.983282	0.978632	0.51504	0.895618	0.819354	0.996522	0.998923	0.455463	0.00331166	0.241153	0.756969	0.00445503
AAGCGAGTCGTCTAAG-1	6806	46254	0.0550871	HUVECS1	HUVECS	0.960696	0.999762	0.105842	0.138113	0.139839	0.961868	0.986437	0.554076	0.203227	0.420848	0.978314	0.383946	0.111747	0.876535	0.478675	0.999845	0.126597	0.676755	0.971077	0.490438	0.347046	0.586937	0.990049	0.205211	0.0281968	0.654834	0.982031	0.977288	0.668297	0.157243	0.67624	0.994304	0.998681	0.495297	0.00698054	0.235393	0.80572	0.0135635
AAGCGTTAGCTAGTTC-1	9303	122995	0.0442945	HUVECS2	HUVECS	0.967829	0.996989	0.0942969	0.135613	0.14446	0.998083	0.994675	0.653439	0.189179	0.413223	0.978754	0.223451	0.141871	0.73383	0.219789	0.999885	0.149096	0.583593	0.964523	0.216176	0.523222	0.403036	0.983793	0.20481	0.0328291	0.920417	0.983481	0.978655	0.566065	0.551657	0.863315	0.995146	0.996445	0.455769	0.00416864	0.221346	0.803602	0.00532519
AAGCGTTGTGCTGTCG-1	9561	175788	0.0257526	HUVECS1	HUVECS	0.921667	0.998161	0.0974115	0.152563	0.324274	0.997787	0.794567	0.600843	0.37386	0.279168	0.969463	0.253213	0.109921	0.861506	0.229157	0.989649	0.120915	0.366354	0.967852	0.57678	0.546821	0.102069	0.989925	0.81237	0.0278665	0.95841	0.892639	0.973772	0.821013	0.195441	0.825711	0.988776	0.998333	0.607916	0.0798783	0.224852	0.706253	0.205433
AAGGAATAGGCTAAAT-1	7539	59762	0.0486262	HUVECS2	HUVECS	0.959664	0.994539	0.0943841	0.275112	0.139807	0.994792	0.985213	0.818379	0.193635	0.606917	0.969469	0.29991	0.201335	0.853896	0.224061	0.98761	0.142529	0.273471	0.967653	0.232748	0.357174	0.570447	0.990218	0.229583	0.0848877	0.910003	0.983722	0.977379	0.725701	0.206843	0.89546	0.995472	0.999045	0.675863	0.0283105	0.687775	0.817739	0.0147866
AAGGAATGTCGCTTGG-1	7140	52534	0.0633114	HUVECS1	HUVECS	0.968126	0.997801	0.140033	0.125672	0.150068	0.989443	0.967379	0.554074	0.572127	0.22173	0.979939	0.330728	0.110656	0.864844	0.375368	0.999994	0.122639	0.654287	0.964908	0.353031	0.405525	0.283969	0.989037	0.213293	0.0275875	0.952352	0.98376	0.9727	0.65511	0.189989	0.893963	0.992123	0.998826	0.627534	0.00947838	0.220937	0.822937	0.0326206
AAGGAATGTGCAGGAT-1	7684	64587	0.060492	HUVECS2	HUVECS	0.967614	0.999777	0.10908	0.133614	0.137535	0.928896	0.993311	0.738257	0.212105	0.517187	0.980771	0.248357	0.165272	0.873721	0.245197	0.999884	0.20188	0.224354	0.970399	0.212614	0.556461	0.428977	0.988756	0.220765	0.0310149	0.927837	0.979084	0.974328	0.821685	0.188559	0.844451	0.996308	0.999126	0.650692	0.00320625	0.222413	0.804913	0.00668941
AAGGTAACAGCGAACA-1	6684	40688	0.0531361	HUVECS2	HUVECS	0.949658	0.999723	0.0944585	0.123811	0.137119	0.999685	0.989912	0.72053	0.357781	0.334894	0.980084	0.630618	0.123046	0.825736	0.3061	0.998419	0.379081	0.696002	0.967059	0.208656	0.374047	0.312036	0.980079	0.21741	0.028855	0.957346	0.884633	0.978689	0.511869	0.152256	0.870301	0.996104	0.998979	0.767737	0.0261647	0.397396	0.811089	0.0100884
AAGTACCAGTCGCTAT-1	6854	36945	0.0689674	ASTROCYTES	ASTROCYTES	0.964411	0.00386587	0.119085	0.236212	0.148977	0.999785	0.939137	0.903882	0.866358	0.961844	0.979643	0.99281	1	0.760894	0.211536	9.75592e-06	0.153732	0.0846059	0.972148	0.207666	0.349328	0.0400651	0.99016	0.427087	0.0274788	0.959507	0.981902	0.970464	0.551315	0.866878	0.814136	0.99501	0.999047	0.4772	0.0705675	0.639056	0.316062	0.0608628
AAGTACCTCATCGCCT-1	6504	34440	0.0577236	HUVECS2	HUVECS	0.956531	0.99994	0.163616	0.141106	0.513982	0.999867	0.997983	0.998816	0.353082	0.22845	0.973718	0.217486	0.141351	0.354305	0.218363	0.992548	0.153122	0.696351	0.912332	0.312838	0.362112	0.417036	0.989672	0.225262	0.0293002	0.961038	0.74888	0.955599	0.572181	0.153941	0.90044	0.994597	0.99704	0.505771	0.00381017	0.304171	0.562077	0.00201658
AAGTACCTCTTCGGTC-1	6795	44160	0.0520833	GSCs	GSCS	0.575735	0.955698	0.10055	0.97796	0.352268	0.0267863	0.0124358	0.848903	0.995097	0.322565	0.980586	0.972717	0.727571	0.000508787	0.866367	0.999582	0.411159	0.327674	0.955041	0.318167	0.464574	0.00469154	0.980774	0.725062	0.0608523	0.900871	0.974534	0.522543	0.831028	1	0.862521	0.996285	0.999138	0.522691	1	0.227385	0.266677	0.987564
AAGTCGTAGATCGCTT-1	8489	85654	0.0352932	GSCs	GSCS	0.860563	0.993617	0.22562	0.129659	0.485441	0.0528069	0.761861	0.60131	0.538863	0.791955	0.979093	0.218771	0.85697	9.42208e-07	0.354372	0.999956	0.362258	0.264424	0.92627	0.274056	0.986343	0.0213459	0.968916	0.617601	0.0274083	0.946506	0.983259	0.978356	0.921847	1	0.900363	0.996147	0.999082	0.838864	0.998087	0.705916	0.146111	0.238139
AAGTCGTGTCATCGCG-1	4046	13853	0.0562333	HUVECS2	HUVECS	0.962076	0.999269	0.87705	0.12868	0.168821	0.992375	0.990589	0.748461	0.25274	0.560867	0.976157	0.28115	0.330064	0.824163	0.797693	0.996955	0.543966	0.616902	0.972236	0.204796	0.763053	0.0590581	0.989917	0.530443	0.0316342	0.00191661	0.983287	0.973779	0.996708	0.166298	0.888535	0.995244	0.998864	0.996313	0.00475555	0.5657	0.787409	0.0094109
AAGTCGTGTTGAAGTA-1	6820	43524	0.0482952	GSCs	GSCS	0.664514	0.994751	0.264652	0.291195	0.164021	0.093858	8.09175e-05	0.656603	0.999997	1	0.95382	0.641405	0.534918	8.63196e-10	0.27958	0.99998	0.152836	0.0197333	0.0126383	0.931355	0.990057	0.276912	0.850835	0.213603	0.192024	0.685408	0.978363	0.974543	0.92008	1	0.077599	0.99126	0.999084	0.85028	1	0.29001	0.078852	0.999919
AAGTCGTTCGGCTCTT-1	5312	26677	0.0428459	HUVECS1	HUVECS	0.959467	0.985154	0.0942261	0.133771	0.137005	0.998874	0.991335	0.757055	0.198347	0.309838	0.977038	0.220192	0.201772	0.865713	0.268668	0.99903	0.129731	0.68816	0.804504	0.357894	0.401389	0.339892	0.971548	0.206128	0.0324739	0.787049	0.935036	0.978134	0.49752	0.250776	0.866102	0.994623	0.998592	0.53056	0.00321188	0.334397	0.791044	0.0086647
AAGTGAAGTCAAGCCC-1	6402	39485	0.0725845	GSCs	GSCS	0.957373	0.786146	0.462143	0.132294	0.228063	0.912755	4.62299e-06	0.568368	0.375453	0.999991	0.000170076	0.249669	0.804004	2.92972e-09	0.988572	0.999985	0.977922	0.130328	0.959479	0.215243	0.993993	0.0266245	0.984455	0.331723	0.108281	0.899048	0.938407	0.720414	0.989194	0.999935	0.897186	0.996472	0.99862	0.980105	1	0.361494	0.209095	0.999995
AAGTGAATCCGACAGC-1	7414	47959	0.0621781	GSCs	GSCS	0.762151	0.876522	0.13019	0.970904	0.204594	0.548809	0.857398	0.84827	0.829932	0.976139	0.980761	0.405951	0.35715	0.168773	0.272014	0.00138025	0.244405	0.00129317	0.905415	0.497093	0.999837	0.515828	0.98876	0.206703	0.0658698	0.962446	0.942941	0.903421	0.780174	0.906701	0.145143	0.996456	0.999125	0.491037	1	0.839398	0.16218	0.142602
AAGTTCGAGTTAGTGA-1	7918	36850	0.0910176	ASTROCYTES	ASTROCYTES	0.965458	0.913978	0.968434	0.125796	0.764345	0.99677	0.980879	0.822403	0.192769	0.44574	0.975418	0.850808	1	0.859916	0.206308	1.23256e-08	0.794516	0.061386	0.962307	0.246346	0.990532	0.273752	0.988375	0.579064	0.0282405	0.963525	0.917817	0.53519	0.515477	0.369229	0.900017	0.99654	0.99892	0.495469	0.374761	0.221676	0.37111	0.0191207
AAGTTCGTCTGCTTTA-1	7676	52512	0.0940928	GSCs	GSCS	0.799522	0.999939	0.147724	0.310526	0.13858	0.992243	0.847657	0.573583	0.547517	0.999648	0.978207	0.244523	0.106924	3.39566e-06	0.333396	0.999797	0.26297	0.372798	0.218525	0.206392	0.972845	0.0400654	0.989987	0.553108	0.452854	0.449511	0.968651	0.978579	0.815548	0.167135	0.67616	0.995111	0.997491	0.504863	1	0.265175	0.0679647	0.152343
AATAGAGCATGGTGGA-1	7090	50696	0.0639498	HUVECS2	HUVECS	0.965914	0.999729	0.169024	0.312926	0.155524	0.999953	0.987912	0.720015	0.236196	0.269783	0.980514	0.220684	0.111529	0.883972	0.236036	0.999999	0.153155	0.690917	0.96283	0.305074	0.37067	0.598793	0.989556	0.239655	0.0335403	0.963551	0.980396	0.978698	0.722702	0.21557	0.5969	0.99614	0.997831	0.486111	0.00339437	0.638536	0.745098	0.0120882
AATAGAGGTAGACAGC-1	4655	15776	0.113147	ASTROCYTES	ASTROCYTES	0.951367	0.00269593	0.156818	0.124231	0.137055	0.998876	0.993929	0.954771	0.443188	0.426879	0.711312	0.999531	1	3.41779e-07	0.367503	0.000156366	0.269952	0.00617987	0.971122	0.213439	0.902993	0.0125348	0.989754	0.20748	0.0335424	0.960442	0.983179	0.909905	0.512958	0.147993	0.574957	0.992009	0.998533	0.465037	0.0154236	0.598887	0.308394	0.00607078
AATAGAGTCGTGGGAA-1	6011	31952	0.0547071	HUVECS1	HUVECS	0.963123	0.991115	0.102812	0.295688	0.222537	0.999702	0.3729	0.565045	0.22432	0.347364	0.92542	0.232463	0.246682	0.526206	0.40914	0.999999	0.127747	0.246154	0.839359	0.2045	0.343733	0.476268	0.988732	0.426797	0.0283882	0.92088	0.983642	0.9776	0.758184	0.716338	0.89806	0.991608	0.999049	0.75925	0.999041	0.642638	0.791234	0.6271
AATCACGAGTACCCTA-1	7126	68982	0.0215419	HUVECS2	HUVECS	0.963457	0.999261	0.118542	0.126064	0.51471	0.997934	0.989946	0.5704	0.226714	0.946721	0.929214	0.22738	0.218038	0.884117	0.246343	0.999576	0.119414	0.00166742	0.94508	0.398722	0.975772	0.470912	0.989995	0.206199	0.0273367	0.961856	0.975469	0.978725	0.613563	0.164316	0.70685	0.995632	0.999134	0.457943	0.0113302	0.238124	0.817629	0.0100536
AATCACGCACATTGTG-1	6163	38313	0.0341137	HUVECS1	HUVECS	0.967076	0.994364	0.110813	0.137554	0.305368	0.999162	0.968425	0.56136	0.203761	0.298913	0.97816	0.217608	0.423261	0.390961	0.502374	0.993045	0.151797	0.672607	0.918014	0.222164	0.53398	0.411109	0.989119	0.205545	0.0290983	0.963118	0.983084	0.520191	0.689631	0.151297	0.889601	0.994137	0.999141	0.619413	0.501997	0.328481	0.642993	0.0315749
AATCACGGTTCCACGG-1	8459	75744	0.0364517	GSCs	GSCS	0.948088	0.998377	0.352872	0.522799	0.137383	0.989044	3.28807e-09	0.882446	0.766544	0.999998	0.976673	0.293246	0.108122	9.92012e-09	0.459325	0.999993	0.119042	0.112762	0.962478	0.228076	0.91413	0.441484	0.989785	0.477462	0.0737844	0.963803	0.980743	0.972011	0.967922	1	0.892194	0.992829	0.998891	0.752762	0.93739	0.251493	0.0775644	1
AATCGACAGACTTCAC-1	7457	55272	0.0406354	HUVECS1	HUVECS	0.964998	0.986918	0.139646	0.125703	0.168362	0.97978	0.970863	0.729947	0.19164	0.249782	0.977156	0.217473	0.122889	0.873749	0.334534	0.985648	0.577961	0.186396	0.967826	0.221936	0.539531	0.588977	0.990227	0.285076	0.0289247	0.863014	0.983463	0.976225	0.695722	0.335014	0.858264	0.994801	0.999156	0.456547	0.034331	0.247286	0.795784	0.0291367
AATCGACAGGGCTTCC-1	6678	39686	0.0640024	HUVECS1	HUVECS	0.95582	0.996392	0.16522	0.137831	0.151509	0.996899	0.997574	0.566201	0.34689	0.248583	0.900495	0.219033	0.106632	0.883491	0.217247	0.999975	0.119123	0.675775	0.934368	0.282576	0.978193	0.603551	0.989966	0.257881	0.0274871	0.881026	0.980714	0.973688	0.806548	0.27372	0.900066	0.99473	0.98944	0.475058	0.00453231	0.247041	0.793876	0.00242584
AATCGACAGGTACAGC-1	8187	64144	0.0559055	GSCs	GSCS	0.932777	0.976927	0.306619	0.124588	0.181664	0.980901	0.45219	0.993042	0.995413	0.760418	0.712937	0.921534	1	3.42504e-06	0.971478	0.999076	0.555934	0.239411	0.947418	0.315972	0.487119	0.0427039	0.990206	0.20748	0.0520039	0.858515	0.983843	0.935939	0.998862	0.999943	0.880316	0.991498	0.999136	0.864335	1	0.291711	0.219737	0.54781
AATCGACCACATGAAA-1	7685	82796	0.0184671	HUVECS1	HUVECS	0.966216	0.999166	0.148355	0.203872	0.165146	0.999714	0.965948	0.662064	0.19305	0.670934	0.967557	0.239709	0.108179	0.875819	0.208388	0.999917	0.122675	0.554688	0.968636	0.243405	0.347496	0.609342	0.984329	0.287332	0.0274128	0.93195	0.967463	0.977261	0.995071	0.151842	0.845035	0.989251	0.998743	0.457255	0.00559704	0.332678	0.78765	0.0340516
AATCGACTCCAATCCC-1	7169	49719	0.0429614	HUVECS1	HUVECS	0.968093	0.999701	0.0935626	0.124867	0.430411	0.979769	0.991279	0.632844	0.461929	0.502828	0.974832	0.897288	0.106867	0.854406	0.223976	0.999938	0.12209	0.69416	0.949502	0.266019	0.343781	0.553022	0.989308	0.205826	0.0522901	0.963479	0.967933	0.978705	0.522894	0.15211	0.897357	0.993505	0.999145	0.462921	0.0108762	0.385892	0.57291	0.00872098
AATGAAGAGCGACTTT-1	5847	22907	0.103244	ASTROCYTES	ASTROCYTES	0.953074	5.75198e-09	0.0935452	0.13839	0.325803	0.999977	0.497093	0.995481	0.192413	0.436717	0.980678	0.998601	1	0.881478	0.338419	0.0121917	0.119183	0.166005	0.947553	0.204405	0.616721	0.0107969	0.894174	0.204903	0.0275241	0.939832	0.980599	0.977858	0.489267	0.155398	0.850532	0.993553	0.999134	0.456391	0.212934	0.546721	0.74927	0.502907
AATGAAGCAGACAATA-1	5489	21993	0.0498795	ASTROCYTES	ASTROCYTES	0.679876	0.00169165	0.18522	0.139864	0.170175	0.99993	0.683534	0.996782	0.207959	0.224976	0.973459	1	0.999999	0.883992	0.288295	0.003865	0.131709	0.0205331	0.967178	0.302336	0.620358	0.590805	0.983526	0.793279	0.0273282	0.938343	0.959982	0.978448	0.488916	0.551415	0.870769	0.993515	0.99888	0.7469	0.997916	0.412402	0.050374	0.316466
AATGAAGCATCCTCAC-1	8502	54877	0.0474698	ASTROCYTES	ASTROCYTES	0.959092	0.994042	0.999367	0.3863	0.904844	0.998841	0.911085	0.783508	0.18897	0.275353	0.976823	0.999369	0.999084	0.787097	0.655949	3.37835e-06	0.752949	0.205927	0.949711	0.399737	0.534804	0.053512	0.990147	0.306683	0.0273917	0.963115	0.983686	0.976954	0.513732	0.264396	0.815522	0.996174	0.998112	0.455464	0.0201933	0.616034	0.0987986	0.088915
AATGAAGTCCACCTCA-1	7413	65064	0.0554992	GSCs	GSCS	0.95717	0.984042	0.0937875	0.124776	0.13741	0.0698138	0.0486597	0.990085	0.999055	0.999216	0.93051	0.291379	0.48983	4.56967e-06	0.209411	0.999998	0.999809	0.382603	0.972382	0.296067	0.752447	0.568192	0.988353	0.332955	0.15512	0.962038	0.964314	0.659841	0.999839	0.157814	0.888186	0.993817	0.99744	0.658491	1	0.391559	0.504525	0.95134
AATGAAGTCTGAGAGG-1	6498	54498	0.0371206	HUVECS1	HUVECS	0.947428	0.999637	0.165872	0.162368	0.199754	0.994774	0.964155	0.576337	0.201127	0.898271	0.699126	0.605218	0.106691	0.577875	0.215915	0.99975	0.279268	0.597243	0.969759	0.284649	0.651066	0.533725	0.986417	0.371244	0.0401404	0.955734	0.971347	0.975639	0.903773	0.328782	0.71375	0.993408	0.998602	0.53021	0.00405179	0.221896	0.792297	0.035845
AATGACCAGTTGCGAG-1	8634	97250	0.0395681	HUVECS1	HUVECS	0.967932	0.998862	0.13805	0.366019	0.137539	0.997514	0.988132	0.554345	0.193024	0.248028	0.980643	0.331633	0.109154	0.35883	0.211509	0.998105	0.144181	0.599048	0.97244	0.20498	0.712843	0.298652	0.99022	0.212059	0.0276326	0.961979	0.982441	0.978141	0.558243	0.160999	0.88682	0.99654	0.99916	0.45811	0.0140538	0.231495	0.82789	0.0118676
AATGCCAAGTGAGCCA-1	6747	43017	0.0566985	HUVECS1	HUVECS	0.961649	0.999746	0.0949778	0.211842	0.141502	0.997567	0.991315	0.55369	0.227565	0.219987	0.980699	0.315722	0.157564	0.862824	0.49821	0.999288	0.136429	0.685717	0.967501	0.228505	0.358998	0.281182	0.990233	0.204765	0.0273286	0.956836	0.980114	0.971305	0.50485	0.199264	0.89701	0.995953	0.999061	0.717722	0.00275365	0.222388	0.827127	0.00868469
AATGCCAAGTTTCGGT-1	6459	47547	0.0113782	HUVECS1	HUVECS	0.967854	0.99834	0.116748	0.203577	0.234075	0.976011	0.981545	0.592088	0.555137	0.570079	0.968852	0.23587	0.114257	0.316701	0.361249	0.998684	0.121213	0.117175	0.972055	0.227287	0.597308	0.564421	0.985929	0.246167	0.0273575	0.954684	0.983798	0.977979	0.69149	0.356197	0.796908	0.994155	0.998677	0.49606	0.0179668	0.488163	0.794318	0.0184551
AATGGAATCGGCTTGG-1	6853	47050	0.0497131	HUVECS1	HUVECS	0.967124	0.999093	0.0968336	0.373317	0.149974	0.998031	0.988707	0.571963	0.35129	0.240518	0.976461	0.279445	0.113249	0.859893	0.264244	0.997512	0.137575	0.680888	0.946644	0.232843	0.571262	0.518135	0.989532	0.249861	0.0292347	0.935988	0.97195	0.940004	0.519637	0.553786	0.900361	0.996526	0.999159	0.616549	0.0179373	0.363116	0.825154	0.0112928
AATGGCTAGGTCTACT-1	6219	40318	0.0579146	HUVECS1	HUVECS	0.963775	0.999735	0.0944566	0.198469	0.22952	0.999226	0.991815	0.964102	0.504219	0.29501	0.968801	0.236691	0.107323	0.774394	0.261608	0.998986	0.128186	0.475238	0.916436	0.226933	0.346667	0.610043	0.987053	0.205304	0.0275652	0.898504	0.944159	0.96306	0.523935	0.284384	0.874234	0.99655	0.99913	0.521326	0.00310657	0.550452	0.608416	0.00818524
AATGGCTAGTTGTAAG-1	7564	57392	0.054694	HUVECS2	HUVECS	0.967723	0.993962	0.229398	0.127927	0.210628	0.999732	0.982205	0.553991	0.507126	0.271958	0.980772	0.341247	0.116583	0.745438	0.343639	0.999781	0.127431	0.649661	0.972441	0.98256	1	0.00783442	0.988886	0.210377	0.0275656	0.960256	0.975362	0.978618	0.569859	0.209527	0.852537	0.995548	0.993582	0.472799	0.00275598	0.387391	0.827908	0.0177948
AATGGCTCAATGCAAA-1	7351	50834	0.0422945	HUVECS1	HUVECS	0.967768	0.985014	0.129356	0.123819	0.171554	0.999968	0.997527	0.584145	0.312214	0.240232	0.972048	0.240607	0.182352	0.827163	0.206288	0.962414	0.121203	0.668884	0.971685	0.236639	0.382111	0.325228	0.977434	0.233308	0.0296584	0.962468	0.966521	0.978675	0.954653	0.190312	0.891783	0.99534	0.998294	0.578395	0.00384689	0.221046	0.746863	0.00247282
AATGGCTCACCGCTAG-1	2401	5799	0.000517331	HUVECS1	HUVECS	0.873663	0.209819	0.564409	0.125471	0.162262	0.997567	0.976496	0.554837	0.191541	0.959942	0.965394	0.946056	0.770399	0.81615	0.280653	0.753264	0.119868	0.148608	0.92577	0.203871	0.992902	0.376882	0.988759	0.309372	0.0568861	0.935877	0.983373	0.967205	0.496892	0.160192	0.895697	0.994835	0.998144	0.728385	0.999975	0.86845	0.80119	0.0235045
AATGGCTTCCCGAGAC-1	9792	108325	0.0269928	ASTROCYTES	ASTROCYTES	0.967123	0.397389	0.0963478	0.13898	0.143921	0.999192	0.559152	0.94985	0.222208	0.430634	0.976691	0.468835	0.468351	0.00409732	0.236897	0.998749	0.134896	0.186995	0.970356	0.738246	0.999978	0.042468	0.981126	0.2695	0.0421061	0.963663	0.980644	0.651181	0.583359	0.494694	0.877416	0.995926	0.99916	0.459561	0.999578	0.22106	0.600199	0.440848
AATGGCTTCTATCGTT-1	5857	25343	0.111786	ASTROCYTES	ASTROCYTES	0.968177	0.945595	0.999884	0.139702	0.968034	0.998322	0.98854	0.918936	0.349271	0.219162	0.970765	1	1	0.0251549	0.209586	0.000801474	0.313632	0.0170356	0.968296	0.273422	0.997385	0.409942	0.989833	0.208652	0.0274625	0.959428	0.962225	0.79549	0.510344	0.316979	0.89831	0.985829	0.999111	0.59307	0.00285115	0.281876	0.0210028	0.0114601
AATTCCTCAGACCAAG-1	7237	54763	0.0411044	HUVECS1	HUVECS	0.956235	0.998396	0.0935993	0.158049	0.163441	0.999893	0.995193	0.921163	0.444237	0.241976	0.98074	0.218268	0.341577	0.765882	0.281662	0.999839	0.373118	0.681906	0.970916	0.284162	0.700738	0.408304	0.987355	0.210364	0.0309	0.959784	0.982356	0.855331	0.538997	0.392782	0.886402	0.995589	0.999157	0.455741	0.0032831	0.422639	0.824472	0.00480679
AATTCCTGTGAACCGA-1	7349	54554	0.0551564	GSCs	GSCS	0.957824	0.913179	0.134892	0.615317	0.145185	0.992151	0.0698319	0.996069	0.464701	0.417429	0.953735	0.231067	1	9.79287e-08	0.247155	1	0.996029	0.610867	0.965472	0.437499	0.999999	0.00876109	0.986278	0.207927	0.0274958	0.237726	0.958495	0.893627	0.934344	0.172925	0.868462	0.996135	0.996998	0.67666	1	0.98721	0.711386	0.930168
AATTCCTGTTGGCTAT-1	7286	65562	0.00854153	HUVECS2	HUVECS	0.967595	0.999465	0.129145	0.176824	0.138127	0.998689	0.982341	0.804458	0.217775	0.244444	0.961642	0.707352	0.114252	0.841186	0.211601	0.995449	0.144533	0.654906	0.971803	0.204099	0.343121	0.55843	0.987853	0.210354	0.0274376	0.948866	0.983847	0.978234	0.56625	0.150318	0.743963	0.995812	0.999118	0.467273	0.168153	0.244193	0.818243	0.0176593
AATTCCTTCCTAAACG-1	6453	37917	0.0279822	HUVECS1	HUVECS	0.965876	0.999217	0.0994137	0.223072	0.164721	0.999071	0.99795	0.555886	0.375451	0.31159	0.972781	0.326773	0.11857	0.831034	0.225999	0.999849	0.146901	0.572168	0.794883	0.527137	0.646126	0.578687	0.988569	0.224291	0.0345332	0.933302	0.982155	0.921902	0.965229	0.315736	0.888482	0.995831	0.999154	0.486205	0.00333044	0.221802	0.466031	0.00204995
AATTTCCAGTGGTGAC-1	7045	62070	0.00655711	HUVECS2	HUVECS	0.949054	0.99808	0.116297	0.134466	0.138019	0.999593	0.991032	0.64713	0.254323	0.988962	0.977854	0.238773	0.106715	0.808516	0.214813	0.999114	0.14803	0.0333958	0.959628	0.208041	0.611246	0.604104	0.990128	0.320537	0.0307152	0.963192	0.97395	0.978454	0.763174	0.323131	0.527722	0.99652	0.999057	0.504748	0.0088187	0.229132	0.828014	0.0089678
AATTTCCGTGATACTC-1	6544	40606	0.0515195	HUVECS1	HUVECS	0.959875	0.995453	0.428449	0.130007	0.145423	0.998277	0.996501	0.695091	0.515638	0.222136	0.973989	0.221814	0.358804	0.876322	0.2066	0.999905	0.236637	0.683685	0.972131	0.226848	0.34739	0.596056	0.513509	0.257931	0.027371	0.962508	0.971808	0.95766	0.581461	0.249612	0.899823	0.994248	0.999068	0.52413	0.00299667	0.568024	0.763258	0.00349884
ACAAAGACACATGTTG-1	8519	75113	0.0627188	GSCs	GSCS	0.760022	0.998777	0.129713	0.450409	0.168497	0.0174052	0.00459993	0.999619	0.847694	0.984587	0.973219	0.218924	0.131076	2.0224e-07	0.432119	0.924384	0.148931	0.319655	0.958086	0.722006	0.998987	0.0645524	0.989871	0.242883	0.193898	0.946448	0.982026	0.974696	0.986878	1	0.871124	0.99384	0.999147	0.665483	0.979628	0.843963	0.272094	0.9954
ACAAAGAGTCTTTCTA-1	7288	48566	0.0221554	HUVECS2	HUVECS	0.949971	0.994499	0.0936084	0.156023	0.169726	0.999714	0.997347	0.588795	0.286195	0.854696	0.980046	0.356781	0.166549	0.881055	0.207911	0.999805	0.123543	0.605357	0.972	0.213852	0.342682	0.484999	0.990195	0.217221	0.0407726	0.956404	0.98081	0.978644	0.490065	0.161738	0.882555	0.995301	0.998901	0.456082	0.0188743	0.223371	0.821241	0.00265272
ACAAAGAGTTGCGTAT-1	6934	51109	0.0476824	HUVECS2	HUVECS	0.965797	0.990705	0.0935604	0.135619	0.309849	0.994884	0.972594	0.975516	0.191606	0.219338	0.934766	0.253393	0.133308	0.881965	0.251744	0.999973	0.129317	0.435943	0.962112	0.217287	0.641168	0.597106	0.990231	0.69349	0.0606443	0.958635	0.981004	0.977611	0.50056	0.242682	0.840429	0.996307	0.999101	0.462234	0.0372075	0.294284	0.823943	0.0274058
ACAAAGATCTAAGCGT-1	5657	31719	0.0634005	HUVECS1	HUVECS	0.967969	0.742029	0.0984083	0.18653	0.13758	0.997374	0.951675	0.740971	0.325463	0.320059	0.946139	0.243936	0.131545	0.881865	0.404857	0.999989	0.134557	0.665336	0.929525	0.314154	0.443578	0.611989	0.990022	0.254769	0.0377489	0.963789	0.98073	0.97659	0.550921	0.279238	0.892523	0.996182	0.999154	0.596168	0.0172172	0.282304	0.812767	0.0483247
ACAACCATCGTCCTTG-1	8306	82081	0.0607449	HUVECS2	HUVECS	0.942552	0.999765	0.114192	0.400336	0.146226	0.998476	0.992429	0.994456	0.189656	0.245204	0.97197	0.217602	0.106986	0.852467	0.384546	0.999932	0.119081	0.632442	0.965665	0.212025	0.63302	0.576307	0.987041	0.238872	0.0329681	0.959253	0.983807	0.963097	0.596492	0.173051	0.761618	0.99141	0.99644	0.606035	0.0155692	0.488833	0.74087	0.00757086
ACACAGTAGGACTGGT-1	7622	66877	0.0271394	GSCs	GSCS	0.947407	0.935996	0.125511	0.975955	0.146151	0.798353	0.689274	0.983789	0.911386	0.999576	0.978061	0.436201	0.601008	0.001514	0.712247	6.46654e-05	0.123389	1.93067e-05	0.956816	0.524841	0.994527	0.0033608	0.949121	0.245552	0.930469	0.779635	0.98077	0.956521	0.991434	0.174608	0.883966	0.996418	0.999157	0.474735	1	0.262933	0.18857	0.310726
ACACAGTTCCTCAGAA-1	8929	89261	0.0623341	GSCs	GSCS	0.836938	0.992739	0.235933	0.8467	0.175456	0.990046	0.796395	0.699952	0.532211	0.297383	0.980752	0.941991	0.136295	0.000239013	0.208091	0.384125	0.276578	0.526289	0.956848	0.299437	0.913909	0.00297761	0.980665	0.585488	0.0518495	0.918508	0.980215	0.976152	0.997636	0.990324	0.723332	0.996543	0.998912	0.475364	1	0.233255	0.580551	0.203605
ACACCAAAGCAATTCC-1	9420	112498	0.06457	GSCs	GSCS	0.961126	0.999539	0.119587	0.764212	0.240939	0.91327	0.982969	0.567617	0.462919	0.351374	0.980352	0.892649	0.29906	0.00519182	0.263135	0.548259	0.196154	0.143796	0.912181	0.46867	0.980582	0.0146002	0.99005	0.815271	0.062574	0.950326	0.982902	0.896274	0.895147	0.947666	0.524483	0.995218	0.999038	0.564849	0.999999	0.227562	0.487047	0.0170313
ACACCAAAGGCAGGTT-1	8137	60580	0.0627105	GSCs	GSCS	0.907026	0.992331	0.132397	0.908651	0.411331	0.991317	0.91963	0.996853	0.887339	0.923944	0.979288	0.998978	0.294407	0.00178022	0.554718	0.00901873	0.33197	0.3363	0.951783	0.904173	0.971003	0.000103904	0.969339	0.331374	0.403813	0.639821	0.953037	0.000104333	0.931191	1	0.872122	0.996354	0.999104	0.575545	1	0.583256	0.0672588	0.0803703
ACACGCGAGGACCCAA-1	6032	25957	0.0660708	ASTROCYTES	ASTROCYTES	0.947529	0.000527019	0.175174	0.129969	0.163703	0.996912	0.878124	0.974668	0.851406	0.219887	0.973714	0.99502	1	0.855542	0.7666	0.564003	0.816279	1.2188e-05	0.952569	0.637838	0.999625	0.456891	0.990134	0.23019	0.0328597	0.957937	0.969922	0.978152	0.490837	0.232204	0.877443	0.99643	0.998462	0.553597	0.01553	0.627867	0.286462	0.121876
ACACGCGCAGTTGCGC-1	7280	51299	0.0418917	HUVECS1	HUVECS	0.962476	0.985376	0.10349	0.126001	0.45948	0.997484	0.946572	0.775096	0.281055	0.348208	0.980305	0.311916	0.112487	0.8573	0.35627	0.812175	0.124366	0.635882	0.9689	0.346021	0.575237	0.497542	0.989586	0.316371	0.0291354	0.949709	0.983359	0.977976	0.597355	0.155616	0.875024	0.995439	0.999151	0.468997	0.200708	0.267578	0.82469	0.0534279
ACACTGAAGGCTCTCG-1	7114	45892	0.068792	HUVECS2	HUVECS	0.968153	0.999707	0.0964551	0.151423	0.520495	0.999685	0.997208	0.753143	0.265397	0.368281	0.954386	0.273881	0.114011	0.870061	0.242724	0.999987	0.169264	0.529872	0.972435	0.219	0.398806	0.61145	0.990222	0.208929	0.0332598	0.923455	0.855832	0.977774	0.491545	0.149377	0.883252	0.980085	0.99731	0.556191	0.00291653	0.362261	0.776362	0.00279171
ACACTGAGTGTCTCCT-1	8508	81361	0.0449232	GSCs	GSCS	0.964878	0.686392	0.117888	0.149979	0.152795	0.692386	0.729169	0.88833	0.212252	0.397684	0.942256	0.404485	0.196187	0.0399564	0.315683	0.999999	0.763913	0.041562	0.489383	0.519913	0.533337	0.0993824	0.987322	0.214417	0.0281981	0.908745	0.979795	0.974175	0.82752	0.351374	0.8964	0.996342	0.999103	0.510338	1	0.893453	0.669877	0.270831
ACAGAAATCCACAGGC-1	8255	61509	0.0530654	GSCs	GSCS	0.821447	0.961836	0.135624	0.266042	0.139334	0.997737	0.000261485	0.99697	0.999637	0.684031	0.868135	0.99772	0.142812	0.0158265	0.219852	0.999975	0.120933	0.574261	0.969585	0.403896	0.495319	4.46446e-06	0.984519	0.73211	0.105459	0.962007	0.840689	0.561766	0.664929	0.999976	0.215905	0.995626	0.998663	0.951602	1	0.244685	0.439949	0.999739
ACAGCCGGTGAGAACC-1	6504	42157	0.0395664	HUVECS1	HUVECS	0.959411	0.998323	0.145127	0.234182	0.680733	0.990619	0.967775	0.910926	0.270543	0.766117	0.97719	0.347329	0.110418	0.849063	0.208605	0.999997	0.151211	0.189234	0.967054	0.205702	0.493414	0.363036	0.972049	0.204776	0.0279569	0.951922	0.956929	0.975423	0.628036	0.327613	0.900394	0.993299	0.999072	0.650123	0.00411918	0.255224	0.828	0.0322246
ACATCCCCACCGTCGA-1	8664	81161	0.0840182	GSCs	GSCS	0.956312	0.99097	0.246476	0.141162	0.177733	0.0268444	3.54323e-08	0.870083	0.793824	0.847886	0.965953	0.217468	0.965019	9.30554e-07	0.945478	0.98883	0.146745	0.0297777	0.972267	0.879021	0.999982	0.0351145	0.988284	0.32015	0.365505	4.53039e-05	0.978867	0.969583	0.998902	1	0.726492	0.996543	0.99868	0.54572	1	0.273232	0.500302	1
ACATCCCTCCAACCAA-1	6691	35083	0.074509	ASTROCYTES	ASTROCYTES	0.966409	0.000314156	0.214038	0.245359	0.423217	0.998766	0.991493	0.59174	0.188993	0.376203	0.980738	0.58401	0.987153	0.116038	0.223736	0.000179525	0.135014	4.5448e-05	0.97019	0.446248	0.997487	0.569291	0.98728	0.444448	0.0277714	0.957376	0.980123	0.974893	0.494946	0.172545	0.815919	0.99655	0.999005	0.522025	0.830882	0.310871	0.0330567	0.00850699
ACATCGAAGCAGGTCA-1	6378	44801	0.0416509	HUVECS2	HUVECS	0.96796	0.999037	0.140964	0.154895	0.150644	0.995837	0.989564	0.631459	0.203357	0.231933	0.978486	0.226524	0.109426	0.749538	0.213919	0.999919	0.124974	0.570166	0.968299	0.204104	0.731987	0.594087	0.988876	0.231767	0.0392796	0.940664	0.983838	0.975512	0.73111	0.164536	0.882423	0.996488	0.99916	0.463732	0.00284235	0.220918	0.654078	0.0104361
ACATCGAGTAGTGGCA-1	4812	19789	0.0706958	HUVECS2	HUVECS	0.957515	0.998141	0.210641	0.126948	0.145449	0.878865	0.99638	0.804505	0.208147	0.250094	0.979742	0.24755	0.114257	0.785051	0.368797	0.998157	0.119666	0.635858	0.957227	0.212931	0.342646	0.594602	0.990233	0.232281	0.0288611	0.961412	0.977953	0.970052	0.555371	0.2776	0.834863	0.995882	0.999156	0.572106	0.00350705	0.663508	0.611872	0.00361964
ACATCGAGTCCACGCA-1	7257	54392	0.0530409	HUVECS1	HUVECS	0.958678	0.99942	0.093546	0.141035	0.147154	0.998779	0.978378	0.854888	0.329704	0.254179	0.980707	0.435641	0.107441	0.867207	0.296633	0.988658	0.135074	0.62863	0.96784	0.264703	0.342764	0.166046	0.989103	0.206727	0.0446046	0.961489	0.982288	0.978491	0.515242	0.18505	0.777048	0.996475	0.998865	0.51797	0.0266843	0.223848	0.827945	0.0216222
ACATGCAAGCATGGGT-1	6748	46891	0.0460643	HUVECS1	HUVECS	0.965524	0.999068	0.116391	0.140644	0.152199	0.971531	0.989776	0.558134	0.191576	0.219541	0.979688	0.56135	0.186482	0.84091	0.223027	0.997721	0.138068	0.529662	0.972061	0.213578	0.407236	0.34475	0.987063	0.492098	0.0282696	0.959218	0.979318	0.978051	0.766205	0.154764	0.900151	0.996494	0.999157	0.46021	0.00867952	0.254632	0.744116	0.0102241
ACATGCATCCGCACTT-1	7670	69105	0.031879	HUVECS2	HUVECS	0.959538	0.999642	0.0971184	0.135	0.198988	0.999395	0.995767	0.577217	0.196498	0.28837	0.980143	0.279044	0.203343	0.785194	0.274734	0.999992	0.119352	0.309763	0.853777	0.216398	0.413704	0.602156	0.989769	0.306882	0.0280114	0.962854	0.983559	0.976169	0.542273	0.14932	0.802231	0.996088	0.999057	0.458128	0.00320028	0.259928	0.7888	0.00423267
ACATTTCGTAGTCGGA-1	3135	8242	0.105193	ASTROCYTES	ASTROCYTES	0.902343	0.0192136	0.137843	0.148608	0.152565	0.999499	0.664827	0.727581	0.261022	0.999953	0.974877	0.998475	1	0.642158	0.532413	0.826071	0.481968	0.00454041	0.956338	0.27839	0.981335	0.359478	0.989796	0.204992	0.0302867	0.949823	0.983753	0.723204	0.634722	0.999664	0.876037	0.996121	0.996981	0.58742	0.0140438	0.98733	0.722193	0.335173
ACCAAACCACGCGCTA-1	5793	27683	0.0949319	ASTROCYTES	ASTROCYTES	0.928683	0.0719231	0.151301	0.123944	0.732418	0.99967	0.975656	0.645432	0.385166	0.237593	0.977176	0.999992	1	0.787739	0.391864	0.279209	0.621504	0.000288	0.971927	0.330382	0.981389	0.0359783	0.990067	0.440301	0.0276644	0.940171	0.97358	0.949622	0.57701	0.173163	0.680931	0.996505	0.999007	0.566062	0.0607868	0.380005	0.00139774	0.0243442
ACCAACAAGCACTTTG-1	8260	71228	0.0362498	HUVECS2	HUVECS	0.956386	0.991238	0.094115	0.17301	0.140356	0.996762	0.996497	0.554868	0.191448	0.596988	0.978662	0.287236	0.12324	0.699643	0.433055	0.99919	0.167836	0.610996	0.969449	0.233607	0.629742	0.608582	0.972138	0.328307	0.0308669	0.938623	0.983127	0.964702	0.492165	0.154676	0.895605	0.992452	0.998658	0.468803	0.00341938	0.227754	0.720774	0.00350275
ACCACAAAGGGATCAC-1	7241	51097	0.0319588	HUVECS1	HUVECS	0.967645	0.999807	0.106064	0.207785	0.353894	0.999416	0.987147	0.691869	0.19965	0.220379	0.980058	0.506713	0.114513	0.884095	0.20903	0.999807	0.15883	0.473492	0.972429	0.270641	0.474488	0.584713	0.989925	0.223716	0.0274647	0.963805	0.983709	0.975431	0.514421	0.458444	0.861034	0.995726	0.999083	0.477004	0.00404958	0.241221	0.720351	0.0128529
ACCACAACATGGAATA-1	6196	35203	0.041076	HUVECS1	HUVECS	0.967412	0.999612	0.100566	0.277062	0.169632	0.95242	0.994743	0.55536	0.233941	0.26706	0.980742	0.219471	0.295348	0.884083	0.3061	0.9961	0.215424	0.442485	0.97044	0.20481	0.364504	0.491094	0.98872	0.258061	0.027484	0.903042	0.98378	0.977598	0.589814	0.148974	0.900424	0.996002	0.999114	0.47813	0.0509866	0.430531	0.561041	0.0052572
ACCATTTAGACGTCGA-1	6371	38371	0.0592896	HUVECS1	HUVECS	0.967794	0.999904	0.229207	0.373003	0.140411	0.999142	0.987892	0.564972	0.261505	0.318252	0.979551	0.21861	0.121442	0.533676	0.276138	0.999062	0.122506	0.562024	0.95766	0.238474	0.35122	0.183571	0.989102	0.205005	0.0300716	0.963798	0.983745	0.942793	0.508855	0.178294	0.857583	0.993996	0.999141	0.47067	0.00886496	0.362835	0.784091	0.0121082
ACCATTTCAGGAATCG-1	8655	73208	0.057603	HUVECS1	HUVECS	0.962736	0.969168	0.0967355	0.14511	0.155484	0.999947	0.841953	0.587891	0.320548	0.219454	0.980085	0.424392	0.941098	0.883269	0.226659	0.994757	0.119023	0.526254	0.972443	0.282538	0.34417	0.611325	0.989381	0.206668	0.0436945	0.962373	0.983065	0.978385	0.802825	0.1599	0.864143	0.99655	0.999114	0.48438	0.0126725	0.221	0.811281	0.158047
ACCCAAAAGGACCCAA-1	8881	95139	0.0571164	HUVECS2	HUVECS	0.955199	0.999534	0.174237	0.126808	0.158307	0.99848	0.995523	0.75318	0.197652	0.410779	0.976159	0.243274	0.198574	0.845917	0.206522	0.999863	0.119918	0.575269	0.972292	0.226435	0.52192	0.35367	0.99023	0.204762	0.0279225	0.914781	0.983735	0.974993	0.644484	0.252131	0.866466	0.992353	0.995748	0.49163	0.00708019	0.246849	0.808638	0.00447731
ACCCAAACAGTTACCA-1	7523	56947	0.0661668	GSCs	GSCS	0.739694	0.985776	0.101914	0.312876	0.265219	0.994178	0.0838243	0.998757	0.962549	0.828578	0.961536	0.35919	0.131699	2.75093e-06	0.970868	0.999538	0.594493	0.047815	0.972349	0.294578	0.350301	0.00599451	0.94638	0.433984	0.042101	0.898727	0.909688	0.954659	0.844062	0.992801	0.879255	0.996213	0.9943	0.80032	1	0.243617	0.00441326	0.916176
ACCCAAATCGCTTACC-1	7178	51669	0.0574232	HUVECS1	HUVECS	0.961999	0.999187	0.0963859	0.130174	0.148693	0.999499	0.995469	0.563687	0.208308	0.294263	0.976233	0.222204	0.106713	0.869357	0.212573	0.999901	0.125847	0.686756	0.850304	0.212395	0.514116	0.600041	0.985315	0.260887	0.0287995	0.960283	0.874033	0.978707	0.48881	0.148893	0.867399	0.995212	0.998989	0.456376	0.00736654	0.268769	0.462191	0.00453136
ACCCTCACACAATGTC-1	8513	102017	0.0231726	HUVECS1	HUVECS	0.96079	0.999583	0.0937411	0.128749	0.210896	0.999858	0.983132	0.575372	0.228574	0.228558	0.980767	0.218573	0.110275	0.851812	0.206305	0.999462	0.128369	0.595708	0.903113	0.207057	0.351966	0.442081	0.990185	0.254076	0.0276853	0.963792	0.981209	0.978652	0.744767	0.151609	0.865101	0.993862	0.999081	0.625841	0.0040104	0.26047	0.801603	0.0168685
ACCCTCAGTTCCAGGC-1	9375	111425	0.0276599	GSCs	GSCS	0.369282	0.788145	0.263439	0.999852	0.156777	0.599499	0.0685096	0.883001	0.985576	0.285848	0.977265	0.877459	0.368302	1.41861e-06	0.852103	0.998968	0.784473	0.319008	0.955902	0.95089	0.993245	0.011303	0.879241	0.207059	0.106549	0.908051	0.981984	0.976683	0.509653	0.955769	0.89312	0.993153	0.99716	0.522026	1	0.282391	0.00161954	0.93149
ACCCTCATCACATACG-1	8092	64027	0.0141347	HUVECS1	HUVECS	0.96799	0.960625	0.0955971	0.143243	0.322582	0.99964	0.996162	0.862416	0.197225	0.223446	0.974865	0.484192	0.110437	0.863188	0.27004	0.999958	0.169208	0.695575	0.969709	0.232138	0.355565	0.41472	0.989815	0.236994	0.0295602	0.92346	0.976965	0.975853	0.567104	0.157435	0.864145	0.995497	0.998751	0.462028	0.00290133	0.54119	0.666449	0.00383775
ACCCTCATCGTTCGCT-1	8954	90137	0.0691947	GSCs	GSCS	0.873038	0.930036	0.0972488	0.665244	0.284781	0.994331	0.866036	0.565947	0.973606	0.918305	0.95774	0.317131	0.131197	0.0125136	0.886431	0.996484	0.179406	0.695114	0.972338	0.312073	0.520934	0.0148851	0.987427	0.565199	0.096477	0.63598	0.982826	0.952136	0.566064	0.891352	0.877035	0.996397	0.999108	0.787092	0.999818	0.942426	0.00248081	0.133964
ACCCTTGAGCTACTAC-1	8045	73074	0.0299423	HUVECS1	HUVECS	0.960384	0.973367	0.0946846	0.171133	0.18935	0.998133	0.956924	0.582246	0.311573	0.220919	0.978929	0.282099	0.108603	0.875908	0.233093	0.999896	0.125737	0.241594	0.972252	0.224249	0.466218	0.611169	0.987834	0.288883	0.0273479	0.958097	0.980749	0.978094	0.550239	0.20512	0.856525	0.99633	0.999031	0.480474	0.00408711	0.2219	0.828017	0.0430757
ACCCTTGCAACGGTAG-1	7616	57634	0.0708957	GSCs	GSCS	0.948732	0.997791	0.261216	0.725009	0.158225	0.98294	0.611322	0.747621	0.829768	0.999048	0.962392	0.269105	0.762737	0.000769425	0.206808	0.999879	0.308042	0.6627	0.969419	0.264079	0.931098	0.000567639	0.990232	0.207294	0.0421568	0.933742	0.98381	0.971572	0.976002	0.198478	0.2425	0.980117	0.998489	0.519586	1	0.24353	0.0878921	0.388678
ACCCTTGCACACCTAA-1	6969	47200	0.0461229	HUVECS2	HUVECS	0.967337	0.999768	0.548628	0.125072	0.13974	0.998554	0.997237	0.991939	0.249665	0.272184	0.971649	0.22221	0.270479	0.88028	0.207782	0.98019	0.124569	0.607091	0.953459	0.309269	0.419611	0.535666	0.985293	0.328277	0.0280256	0.932171	0.969633	0.975461	0.493079	0.175808	0.7351	0.983514	0.99898	0.459816	0.00340584	0.231045	0.805313	0.00276304
ACCCTTGCACCGGTCA-1	6917	50498	0.0504376	GSCs	GSCS	0.964301	0.775048	0.105911	0.1258	0.826618	0.975125	0.986971	0.999992	0.999494	0.222064	0.97264	0.334134	0.999993	2.4355e-10	0.75885	0.999977	0.173601	0.449608	0.95693	0.21429	0.370373	0.0374254	0.984293	0.880156	0.278765	0.874467	0.982	0.417198	0.974947	0.175614	0.695219	0.995291	0.99913	0.818541	0.999973	0.579361	0.0593325	0.0130295
ACCCTTGCAGTTACCA-1	7561	60019	0.039854	HUVECS2	HUVECS	0.957481	0.999561	0.0937854	0.160914	0.155754	0.997435	0.991974	0.556029	0.260327	0.237095	0.980612	0.460098	0.118132	0.871956	0.278704	0.99999	0.127646	0.616667	0.956737	0.261861	0.354721	0.382703	0.984346	0.266091	0.0277349	0.962051	0.981566	0.978718	0.48868	0.153169	0.880837	0.992826	0.999112	0.593965	0.0032048	0.223774	0.791099	0.0080261
ACCTGAACAACAAGTA-1	7556	71099	0.0467658	HUVECS1	HUVECS	0.961843	0.998632	0.174611	0.125474	0.140226	0.989791	0.995546	0.674761	0.19075	0.220488	0.977535	0.217878	0.121663	0.883665	0.250549	0.99973	0.135012	0.626656	0.963481	0.384537	0.948159	0.449268	0.989037	0.638103	0.0288237	0.948621	0.975163	0.978417	0.667583	0.15658	0.758096	0.996489	0.999154	0.840908	0.0168318	0.248283	0.819158	0.00445426
ACCTGAAGTGTAACGG-1	6054	34766	0.0608353	HUVECS1	HUVECS	0.967841	0.999267	0.0971436	0.174252	0.231019	0.999506	0.994904	0.611594	0.190531	0.282035	0.978458	0.300243	0.209159	0.850166	0.235961	0.869629	0.121823	0.491075	0.964153	0.204611	0.589541	0.576809	0.982964	0.24606	0.0307585	0.926293	0.982477	0.972409	0.516871	0.177288	0.896266	0.996071	0.998712	0.525172	0.00481078	0.221525	0.825422	0.00509627
ACCTGTCAGCTCATAC-1	10653	199665	0.0478502	ASTROCYTES	ASTROCYTES	0.957728	0.238012	0.109169	0.147403	0.410862	0.565894	0.0603763	0.73852	0.999977	0.999987	0.973645	0.967519	0.408154	0.000402846	0.217123	0.999895	0.181766	0.0502807	0.953706	0.241904	0.918975	0.339315	0.988986	0.206904	0.101135	0.934795	0.981642	0.903726	0.926653	0.906024	0.898967	0.995919	0.998421	0.554026	0.999999	0.220881	0.163235	0.939624
ACCTGTCGTGTGTGGA-1	5835	30971	0.0597656	HUVECS2	HUVECS	0.940607	0.999586	0.13955	0.492628	0.161636	0.477569	0.987873	0.576408	0.290992	0.546497	0.980585	0.613115	0.124425	0.784126	0.771861	0.998787	0.195853	0.645569	0.969203	0.59609	0.345886	0.280094	0.985025	0.205539	0.0279968	0.878779	0.973911	0.907965	0.615018	0.149563	0.90045	0.994058	0.999159	0.473409	0.00440503	0.252783	0.760622	0.0121273
ACGATCACACCGCTGA-1	7716	56963	0.0371645	HUVECS2	HUVECS	0.963279	0.999794	0.126891	0.177242	0.138962	0.994611	0.997048	0.88901	0.266915	0.335669	0.975051	0.273582	0.145178	0.222464	0.331868	0.892386	0.119644	0.566462	0.970148	0.212143	0.348197	0.609071	0.988298	0.354096	0.0273424	0.767173	0.982172	0.954751	0.702223	0.92345	0.871054	0.996471	0.997001	0.700369	0.00366385	0.220897	0.825874	0.0029523
ACGATCAGTACACGCC-1	6923	45459	0.0533888	HUVECS1	HUVECS	0.967882	0.999771	0.107584	0.123901	0.150606	0.999383	0.992347	0.761323	0.244533	0.219834	0.978656	0.93523	0.107581	0.10149	0.210072	0.999934	0.173619	0.207098	0.969333	0.203952	0.844967	0.572926	0.9895	0.210903	0.0273282	0.96163	0.972237	0.976374	0.508129	0.307285	0.77948	0.994175	0.999099	0.855439	0.00795167	0.356244	0.655079	0.00765252
ACGATCAGTATAGCTC-1	5760	34212	0.0347539	HUVECS1	HUVECS	0.942466	0.995614	0.102976	0.160388	0.139543	0.98363	0.991696	0.931906	0.356549	0.430843	0.97795	0.501554	0.107238	0.742111	0.28441	0.999992	0.196992	0.677459	0.961294	0.215834	0.518986	0.263317	0.990143	0.330319	0.0448963	0.942457	0.981923	0.96287	0.488483	0.356698	0.885248	0.995681	0.998861	0.477191	0.00916983	0.231957	0.824666	0.00830369
ACGATCATCCTTTAGT-1	5066	21500	0.0727907	ASTROCYTES	ASTROCYTES	0.935888	3.21749e-05	0.0966635	0.142759	0.490314	0.998709	0.997362	0.966354	0.202723	0.262978	0.963537	1	1	0.41407	0.422842	3.17469e-05	0.461067	0.00681648	0.958733	0.259602	0.929012	0.611591	0.973711	0.279254	0.0290491	0.710853	0.983842	0.977089	0.51757	0.308383	0.891543	0.995923	0.998833	0.468121	0.00348489	0.580797	0.478125	0.00263818
ACGATCATCTAGCCAA-1	6728	48269	0.0563301	HUVECS2	HUVECS	0.94485	0.994787	0.133472	0.125084	0.142694	0.99743	0.99702	0.655137	0.695951	0.355542	0.978078	0.243824	0.122059	0.750269	0.283635	0.998706	0.121095	0.483748	0.93705	0.263511	0.344772	0.56502	0.990226	0.274171	0.0275326	0.934053	0.945989	0.977069	0.517893	0.16054	0.855084	0.994066	0.999138	0.485221	0.00288563	0.29699	0.799955	0.00298039
ACGATGTAGATGTAGT-1	7432	56224	0.0461547	HUVECS1	HUVECS	0.967255	0.990161	0.121237	0.153265	0.15803	0.998943	0.98133	0.556171	0.219462	0.245601	0.980775	0.218835	0.126613	0.870927	0.21095	0.998814	0.12048	0.69458	0.971177	0.204203	0.356783	0.395161	0.990129	0.214649	0.0280135	0.962355	0.924923	0.970664	0.727497	0.159288	0.899595	0.99543	0.999129	0.571204	0.00658533	0.323589	0.807127	0.0186704
ACGATGTCAACCAACT-1	7569	55451	0.0549494	GSCs	GSCS	0.967695	0.978913	0.135925	0.788104	0.358013	0.989559	0.646069	0.743578	0.992966	0.99865	0.896323	1	0.559586	6.07818e-07	0.254011	0.999999	0.593243	0.193081	0.947873	0.238361	0.584111	0.00043913	0.987461	0.205073	0.128936	0.881735	0.975365	0.768643	0.806043	0.443512	0.763505	0.99651	0.998889	0.455928	1	0.309861	0.324086	0.353931
ACGATGTGTCAACACT-1	6221	41562	0.0512487	HUVECS1	HUVECS	0.966656	0.997614	0.0954436	0.152172	0.163488	0.999787	0.760001	0.729851	0.234271	0.325603	0.97646	0.966845	0.109134	0.874006	0.217011	0.99014	0.135938	0.533146	0.964614	0.236032	0.382556	0.604359	0.980896	0.20839	0.0326476	0.959544	0.982745	0.900833	0.881035	0.182905	0.900331	0.995306	0.99801	0.758645	0.177709	0.22393	0.81758	0.239999
ACGATGTTCGACACCG-1	7059	47026	0.0552886	HUVECS2	HUVECS	0.967861	0.998871	0.0935751	0.218065	0.269334	0.999919	0.997456	0.743995	0.449347	0.227432	0.962841	0.227106	0.12382	0.876678	0.342319	0.999999	0.120294	0.694967	0.970305	0.235762	0.352776	0.559913	0.973718	0.253557	0.0273664	0.963118	0.474467	0.977371	0.898219	0.214645	0.891559	0.983667	0.998675	0.457716	0.00869188	0.293916	0.499009	0.0025438
ACGCACGCAGAGAAAG-1	6878	38640	0.0527692	GSCs	GSCS	2.12347e-05	0.94252	0.0939966	0.123815	0.140727	0.222902	0.310948	0.996339	0.993366	0.813903	0.925629	0.683863	0.422522	0.00643953	0.679575	0.999913	0.272749	0.394266	0.868004	0.20418	0.999898	0.191221	0.982336	0.636148	0.0504577	0.907163	0.978873	0.909243	0.979121	0.972927	0.700287	0.992851	0.998718	0.470791	1	0.511874	0.546511	0.689052
ACGCACGCAGCAGACA-1	6741	49451	0.0292613	HUVECS1	HUVECS	0.96153	0.995815	0.0935697	0.139479	0.305368	0.994482	0.946543	0.963708	0.204056	0.219725	0.980591	0.225177	0.11525	0.87891	0.209107	0.993923	0.120815	0.564392	0.972442	0.277971	0.49686	0.608739	0.990233	0.207474	0.0300121	0.959777	0.983167	0.972386	0.655831	0.158039	0.894079	0.995301	0.99903	0.465605	0.0448692	0.262546	0.827472	0.0534566
ACGCACGGTCGGATTT-1	6071	38533	0.0389796	HUVECS1	HUVECS	0.96782	0.99806	0.093548	0.140442	0.216823	0.998621	0.726186	0.755423	0.205107	0.335527	0.956888	0.614471	0.106805	0.862546	0.214238	0.999982	0.307514	0.695307	0.958965	0.212464	0.431909	0.60312	0.990215	0.558181	0.0275275	0.963714	0.983753	0.893255	0.495487	0.338981	0.900181	0.996066	0.999137	0.45551	0.00277287	0.262165	0.80029	0.273814
ACGGAAGAGTCGCGAA-1	5018	23909	0.0524489	HUVECS2	HUVECS	0.965813	0.996229	0.125082	0.155052	0.234939	0.999064	0.995806	0.664554	0.189686	0.245001	0.980759	0.517238	0.420521	0.872949	0.207579	0.996763	0.135079	0.396951	0.941632	0.206788	0.343222	0.609747	0.990216	0.416144	0.0282917	0.962782	0.980228	0.964034	0.51528	0.152654	0.878571	0.995256	0.999048	0.582719	0.11378	0.482593	0.777981	0.0041937
ACGGAAGGTATAGGAT-1	7655	63083	0.0324969	HUVECS1	HUVECS	0.964414	0.999682	0.120214	0.123814	0.226157	0.999711	0.995923	0.867846	0.229215	0.232888	0.979875	0.227571	0.161841	0.864119	0.263624	0.999931	0.122972	0.657633	0.936152	0.491564	0.44749	0.170714	0.990093	0.226067	0.0276519	0.962787	0.978759	0.975337	0.4892	0.169437	0.832744	0.996427	0.999119	0.487142	0.0371284	0.227126	0.826617	0.00407686
ACGGAAGTCGGTCAGC-1	7602	53324	0.0561661	GSCs	GSCS	0.305143	0.952315	0.107453	0.328284	0.148824	0.991386	0.000463779	0.999952	0.999797	0.21987	0.976482	0.859737	0.587573	8.56597e-05	0.995447	0.999987	0.131372	0.0521095	0.901007	0.993137	0.986792	0.0248409	0.989713	0.209007	0.152359	0.87577	0.982822	0.954074	0.865617	1	0.761572	0.995738	0.999065	0.768185	1	0.313678	0.628019	0.999536
ACGGGTCTCCGCTTAC-1	7703	60657	0.0542064	HUVECS2	HUVECS	0.926863	0.996761	0.11618	0.13853	0.14139	0.999566	0.994528	0.5541	0.190896	0.708078	0.979366	0.22948	0.107041	0.878081	0.215971	0.999996	0.186639	0.693105	0.965018	0.203952	0.356463	0.60616	0.989451	0.206221	0.0274016	0.940648	0.982907	0.975786	0.589183	0.297756	0.865567	0.99191	0.997227	0.503824	0.0105624	0.223591	0.726925	0.00547157
ACGGTCGCAACGGCTC-1	8597	100574	0.054348	GSCs	GSCS	0.899594	0.660775	0.319001	0.93984	0.178381	0.00316075	0.968753	0.999988	0.198569	0.976216	0.980099	1	0.375522	0.0227988	0.935569	0.984174	0.658421	0.310726	0.93304	0.328888	0.895904	0.00484618	0.989088	0.225632	0.0574881	0.609808	0.00576682	0.974165	0.889118	0.764429	2.77808e-06	0.996125	0.823914	0.4745	1	0.976968	0.563189	0.0312466
ACGGTCGGTTCAGCGC-1	6996	49383	0.0189539	GSCs	GSCS	0.71683	0.967034	0.0935543	0.169027	0.180846	0.999915	0.650467	0.998742	0.20474	0.983211	0.848533	0.22205	0.999993	3.77884e-07	0.986137	1	0.220101	0.0612629	0.931402	0.24317	0.999329	0.0202723	0.990198	0.451829	0.0280919	0.960293	0.977369	0.975616	0.999996	0.148112	0.853182	0.99655	0.998856	0.937387	1	0.685766	0.816975	0.349533
ACGGTTATCGAGTGAG-1	6452	41898	0.0341544	HUVECS1	HUVECS	0.95594	0.998744	0.094008	0.144795	0.139926	0.999711	0.982859	0.568713	0.193604	0.235066	0.978004	0.218962	0.131558	0.856399	0.223703	0.999972	0.119009	0.61749	0.858996	0.210014	0.354416	0.110284	0.98887	0.389232	0.0288317	0.96142	0.982682	0.926334	0.944735	0.15821	0.803727	0.996541	0.999058	0.456879	0.00328153	0.558652	0.821999	0.0171409
ACGGTTATCTCGCTCA-1	2823	8491	0.108114	HUVECS1	HUVECS	0.968244	0.782514	0.229126	0.240304	0.142842	0.99754	0.882497	0.963424	0.368891	0.22196	0.91952	0.258017	0.735349	0.865195	0.270619	0.0275705	0.151707	0.688263	0.96179	0.306707	0.965592	0.550097	0.943042	0.96948	0.0280771	0.876458	0.921468	0.84612	0.662783	0.147802	0.871462	0.995581	0.998945	0.52643	0.0120599	0.297273	0.569771	0.117503
ACGTAACCAACAGTGG-1	7123	54261	0.0598957	HUVECS1	HUVECS	0.814377	0.998724	0.0991784	0.125038	0.147376	0.999723	0.987706	0.570579	0.363515	0.462734	0.965699	0.928965	0.111387	0.729195	0.212965	0.980386	0.17906	0.596349	0.967972	0.236054	0.355344	0.179195	0.988421	0.278489	0.0318374	0.96363	0.980494	0.978023	0.495431	0.325824	0.641134	0.996538	0.999141	0.474361	0.0176619	0.730367	0.788423	0.0122935
ACGTAACTCTCAAAGC-1	8883	82292	0.0459583	GSCs	GSCS	0.960213	0.944151	0.12406	0.988805	0.336202	0.00164613	0.000413895	0.872397	0.997089	0.594465	0.908513	0.999985	0.625807	0.00523256	0.784799	0.999998	0.175329	0.000519355	0.902036	0.401207	0.991981	0.06693	0.98719	0.317823	0.306261	0.961284	0.982153	0.90625	0.979476	1	0.892155	0.996485	0.99902	0.458843	0.999623	0.226037	0.00637196	0.999586
ACGTACAGTGTGTGGA-1	7092	51433	0.0599615	HUVECS1	HUVECS	0.967895	0.99979	0.0968257	0.185893	0.267651	0.998885	0.994128	0.553848	0.237401	0.365615	0.955676	0.222463	0.178217	0.700977	0.274988	0.999201	0.172975	0.382219	0.965153	0.347472	0.493616	0.221847	0.990231	0.375289	0.0273494	0.961618	0.981132	0.978204	0.737165	0.184792	0.894274	0.996294	0.999156	0.519372	0.00275675	0.2664	0.810659	0.00587242
ACGTAGTAGGGCTAAC-1	7805	64150	0.0448168	GSCs	GSCS	0.176155	0.987098	0.213249	0.510334	0.1673	0.839494	0.0770733	0.723111	0.832762	0.99814	0.976646	0.488448	0.124858	9.22811e-06	0.28831	0.954693	0.189172	0.0749168	0.83422	0.204639	0.999771	0.147255	0.986959	0.582039	0.0430088	0.724559	0.981744	0.97348	0.796464	0.426875	0.00673753	0.995267	0.994244	0.455856	1	0.359043	0.742503	0.922927
ACGTAGTGTTGTAGCT-1	8505	96440	0.0394649	GSCs	GSCS	0.943449	0.710046	0.128924	0.361662	0.597453	0.969715	0.000116493	0.990426	0.892244	0.999982	0.980737	0.22494	0.400478	0.0200116	0.27746	0.999968	0.246189	0.387671	0.957	0.218685	0.999877	0.00600093	0.988903	0.91576	0.0395249	0.906833	0.977757	0.948972	0.954624	0.999959	0.637939	0.991117	0.999084	0.869309	0.999998	0.225256	0.467088	0.999884
ACGTCCTTCTGAGATC-1	7706	57345	0.0233325	GSCs	GSCS	0.00158657	3.04557e-06	0.992176	0.15034	0.139966	0.996985	0.701129	0.99488	0.989526	0.999992	0.969261	0.217615	0.358012	9.81287e-06	0.382389	0.999838	0.119523	0.464557	0.969853	0.958444	1	0.607044	0.98916	0.211889	0.121406	0.929419	0.983631	0.83957	0.999759	0.999998	0.82754	0.995603	0.996607	0.679344	0.999921	0.391949	0.710358	0.298871
ACTACGAAGCCTGTCG-1	6993	43204	0.0637672	GSCs	GSCS	0.942928	0.993382	0.151898	0.999876	0.575156	0.982063	0.115225	0.639242	0.349274	0.230449	0.980727	0.260493	0.936513	0.081516	0.995148	0.522312	0.986999	0.402899	0.959492	0.844913	0.931597	0.0160721	0.979724	0.98793	0.139156	0.918052	0.982148	0.931579	0.968048	0.993736	0.693539	0.996264	0.99872	0.491776	1	0.673992	0.737189	0.884775
ACTACGACAAGTACCT-1	7441	69040	0.022726	HUVECS2	HUVECS	0.958636	0.999512	0.0936313	0.124366	0.154182	0.980023	0.963755	0.827646	0.391013	0.397028	0.9679	0.2183	0.219799	0.880282	0.25104	0.998404	0.172246	0.141679	0.969857	0.20745	0.704858	0.595087	0.989503	0.234241	0.0276652	0.961548	0.966791	0.97593	0.691315	0.161762	0.883392	0.996147	0.999156	0.460535	0.0728377	0.241269	0.813793	0.0362451
ACTACGATCCACTGGG-1	6953	46872	0.0494325	HUVECS2	HUVECS	0.958807	0.998738	0.130176	0.296226	0.150665	0.999864	0.988664	0.565477	0.332925	0.231559	0.977795	0.222377	0.106679	0.857077	0.285436	0.99915	0.247024	0.508595	0.951871	0.24894	0.408477	0.326433	0.967428	0.222042	0.0283903	0.963746	0.977039	0.97869	0.570068	0.257456	0.773586	0.996261	0.999018	0.457965	0.00282508	0.317127	0.713931	0.0113359
ACTACGATCGGCTTCT-1	8739	109538	0.0356315	HUVECS2	HUVECS	0.967688	0.999538	0.0935544	0.2949	0.14518	0.984295	0.981911	0.592885	0.191598	0.22503	0.961469	0.230438	0.107573	0.88351	0.207329	0.999814	0.184019	0.686823	0.968593	0.204265	0.530796	0.612528	0.989865	0.204882	0.0342951	0.962151	0.982544	0.975511	0.637571	0.147832	0.898324	0.996549	0.998368	0.56912	0.00435217	0.245214	0.808674	0.0180887
ACTATCTAGCTGCGAA-1	7102	59208	0.0285266	HUVECS1	HUVECS	0.943831	0.997743	0.0999565	0.666697	0.137022	0.997531	0.989404	0.553822	0.204874	0.234456	0.974674	0.218804	0.116605	0.871807	0.615818	0.999951	0.119735	0.676518	0.966775	0.252487	0.37307	0.574958	0.989855	0.234902	0.0296574	0.962447	0.928181	0.975529	0.551114	0.149776	0.897439	0.996467	0.99915	0.754689	0.00407608	0.30502	0.739504	0.0105957
ACTATCTAGTGGAAAG-1	7016	52737	0.0506286	HUVECS2	HUVECS	0.953714	0.990485	0.133902	0.14243	0.20277	0.994695	0.994594	0.68534	0.211469	0.590634	0.961053	0.33876	0.110182	0.883862	0.272018	0.999981	0.132672	0.425009	0.971641	0.209715	0.646727	0.604671	0.989331	0.209949	0.0533813	0.963764	0.980107	0.976933	0.872025	0.213236	0.888886	0.995918	0.999054	0.464048	0.0143205	0.257084	0.723681	0.00540571
ACTATCTTCGCCTCTA-1	5074	14243	0.147441	HUVECS1	HUVECS	0.943523	7.20786e-05	0.99542	0.147295	0.952637	0.999995	0.996536	1	0.247811	0.755205	0.950863	0.955389	1	0.613766	0.239308	0.000389254	0.125372	0.000132821	0.968057	0.203859	0.582628	0.403097	0.985604	0.297532	0.0278485	0.959543	0.00313848	0.179768	0.850777	0.835026	0.894795	0.991192	0.998767	0.465202	0.594079	0.291213	0.0282219	0.00346391
ACTATTCAGATTCGCT-1	6733	46505	0.0389205	HUVECS1	HUVECS	0.958133	0.993098	0.115624	0.263144	0.172172	0.999933	0.984304	0.703699	0.191293	0.343331	0.98017	0.21931	0.1253	0.86294	0.407513	0.999963	0.139663	0.614927	0.972234	0.219605	0.356866	0.572229	0.982072	0.271766	0.028797	0.961653	0.982771	0.965979	0.499902	0.185244	0.90031	0.996542	0.999147	0.459981	0.00492839	0.253964	0.579952	0.015696
ACTATTCGTGGTCTCG-1	8046	60987	0.0827553	GSCs	GSCS	0.904546	0.166651	0.915315	0.140515	0.140903	0.997719	0.655598	0.999029	0.99955	1	0.980676	0.946057	0.999959	1.6384e-05	0.33486	0.999933	0.11992	0.372921	0.959125	0.830176	0.999999	7.66633e-05	0.987773	0.210762	0.133037	0.961849	0.983637	0.0119708	0.680029	0.924765	0.142332	0.992045	0.996454	0.460354	1	0.385614	0.55634	0.344402
ACTCCCAAGCCTCTGG-1	7441	82582	0.00116248	ASTROCYTES	ASTROCYTES	0.967747	0.991497	0.106018	0.13074	0.292716	0.999432	0.0513365	0.688936	0.200177	0.870491	0.936409	0.224827	0.106798	0.862555	0.260908	0.999067	0.119613	0.260607	0.970152	0.277619	0.405954	0.0598779	0.984359	0.419845	0.0278853	0.940055	0.960784	0.96772	0.948333	0.245748	0.900164	0.99164	0.997078	0.544722	0.0112096	0.227631	0.319004	0.948664
ACTCCCAAGGTTGAGC-1	5768	30360	0.0540184	HUVECS2	HUVECS	0.967154	0.909293	0.0935424	0.199649	0.147143	0.999596	0.98863	0.655131	0.248807	0.278539	0.977454	0.253497	0.232536	0.802232	0.211548	0.997645	0.146183	0.556701	0.972445	0.237095	0.414343	0.132235	0.972578	0.204916	0.0293169	0.908973	0.980226	0.978646	0.725154	0.445701	0.871179	0.995847	0.999142	0.579552	0.0027537	0.258692	0.82045	0.0113701
ACTCTCGCAGTTCTAG-1	7820	78434	0.0250784	HUVECS1	HUVECS	0.94371	0.999873	0.174263	0.155217	0.165248	0.966011	0.988242	0.553981	0.20692	0.243775	0.974049	0.295044	0.72835	0.88115	0.274546	0.999816	0.124445	0.478557	0.969858	0.950855	1	0.607926	0.987499	0.218133	0.0294682	0.961952	0.983303	0.953116	0.883554	0.166725	0.853868	0.995768	0.998975	0.456553	0.00408621	0.24113	0.828001	0.0117577
ACTCTCGGTAATCAAG-1	6568	44161	0.058717	HUVECS1	HUVECS	0.940174	0.997286	0.0959595	0.391167	0.410335	0.98238	0.937358	0.56895	0.193536	0.588919	0.980733	0.218047	0.107803	0.48458	0.221039	0.999493	0.148628	0.684797	0.967264	0.223802	0.377303	0.586393	0.989282	0.272108	0.0310028	0.963237	0.983104	0.969402	0.556756	0.433033	0.896214	0.995499	0.998996	0.47753	0.00397179	0.330925	0.812307	0.0626418
ACTCTCGTCGAAATCC-1	7145	42297	0.0700759	ASTROCYTES	ASTROCYTES	0.962412	0.0040168	0.109562	0.15502	0.152176	0.999863	0.96737	0.597872	0.226726	0.677938	0.969251	1	0.999877	0.802057	0.539932	4.36385e-05	0.167915	0.35257	0.896351	0.308674	0.741891	0.485908	0.990233	0.307825	0.0704377	0.96375	0.983503	0.976439	0.572284	0.206523	0.642191	0.996531	0.99811	0.455934	0.781555	0.314293	0.30009	0.0326304
ACTGATGAGCAATAGT-1	6566	44619	0.04711	GSCs	GSCS	0.963166	0.999008	0.0984827	0.813126	0.21653	0.964786	0.962526	0.554794	0.564392	0.255522	0.980765	0.319354	0.999574	5.74915e-10	0.663858	0.999604	0.288027	0.65826	0.946664	0.237291	0.422309	0.0176907	0.978945	0.21791	0.0277632	0.922567	0.975519	0.603817	0.960409	0.148799	0.46607	0.995533	0.99916	0.998066	1	0.27575	0.550731	0.0374744
ACTGATGCAGGAAGTC-1	8920	75907	0.0702175	GSCs	GSCS	0.919449	0.863771	0.181738	0.969796	1	0.998806	1.26454e-06	0.563722	0.894532	0.965957	0.98054	0.538956	0.108266	0.0226182	0.537256	0.928657	1	0.307476	0.241918	0.343413	0.429585	0.0199526	0.953411	0.255164	0.142477	0.959137	0.96134	0.977289	0.996694	1	0.0453487	0.965442	0.998519	0.951571	1	0.583145	0.802358	0.999999
ACTGATGGTGCTCCGA-1	7378	53685	0.0557325	GSCs	GSCS	0.891191	0.996318	0.203087	0.34986	0.623928	0.997634	0.995764	0.998998	0.99693	0.22641	0.980564	0.388224	1	9.61603e-13	0.997787	1	0.349166	0.239114	0.952404	0.205683	0.806624	0.000104413	0.983703	0.534313	0.0468193	0.96375	0.98377	0.854839	0.991234	0.504467	0.184885	0.996001	0.953257	0.492489	0.999991	0.578642	0.0153432	0.00423581
ACTGCAAAGAGCCGTA-1	6599	46418	0.0480417	HUVECS2	HUVECS	0.962455	0.999342	0.0939008	0.141683	0.202505	0.980387	0.99511	0.615505	0.27431	0.221423	0.958261	0.21914	0.174932	0.769787	0.206476	0.999915	0.649314	0.248321	0.967596	0.943153	1	0.491179	0.98989	0.311154	0.0517465	0.387766	0.982457	0.966499	0.506066	0.331632	0.836054	0.995463	0.999155	0.745253	0.00590369	0.354505	0.824333	0.00488982
ACTGCAAGTGGAGAAA-1	8088	65861	0.0697985	GSCs	GSCS	0.844012	0.969187	0.703739	0.15959	0.14118	0.000512497	0.000224271	0.556558	0.457582	0.997148	0.976315	0.217718	0.932399	4.98657e-05	0.889732	0.999907	0.416541	0.593865	0.965762	0.421255	0.798805	0.0783792	0.9852	0.20844	0.162393	0.962637	0.981008	0.973088	0.95312	1	0.87062	0.995542	0.998957	0.596986	1	0.22136	0.671468	0.999776
ACTGTGAAGAAATTCG-1	7073	46238	0.050067	HUVECS1	HUVECS	0.904652	0.999905	0.162374	0.131404	0.168093	0.958597	0.993619	0.986975	0.541111	0.237556	0.966541	0.22593	0.108384	0.879871	0.254475	0.99999	0.350861	0.616028	0.97191	0.20386	0.343914	0.569908	0.987325	0.219485	0.0286027	0.924168	0.982753	0.971264	0.802005	0.214224	0.897924	0.995695	0.998815	0.550943	0.00311944	0.280608	0.76801	0.00638134
ACTGTGAAGAACGTGC-1	8090	82221	0.0195084	GSCs	GSCS	0.934921	0.979279	0.318571	0.191111	0.538158	0.991789	0.976427	0.963317	0.730111	0.997527	0.95467	0.25381	0.131965	3.71759e-05	0.299976	0.99132	0.121326	0.298184	0.896601	0.962939	0.986803	0.00450222	0.989871	0.269405	0.0412013	0.53089	0.981187	0.905705	0.997179	0.998755	0.887352	0.996203	0.999159	0.567011	1	0.221936	0.541116	0.0235727
ACTGTGAGTCCAGCGT-1	7351	66454	0.0419237	HUVECS1	HUVECS	0.9612	0.998879	0.104816	0.12457	0.137672	0.986576	0.986062	0.714378	0.207014	0.572399	0.978505	0.218732	0.115492	0.850968	0.334755	0.999626	0.129429	0.695819	0.972064	0.205938	0.383177	0.601936	0.985615	0.303094	0.0273362	0.8601	0.980921	0.978459	0.505029	0.164594	0.807818	0.996488	0.998993	0.741895	0.0157416	0.398429	0.825431	0.0139384
ACTGTGATCCACGAAT-1	5896	38812	0.035118	GSCs	GSCS	0.875086	0.871917	0.126137	0.123906	0.1554	0.852656	0.599348	0.893507	0.489591	0.967739	0.96774	0.997961	0.155876	0.000137962	0.999761	0.999213	0.197974	0.0486727	0.968284	0.270197	0.897085	0.593125	0.961616	0.945585	0.125342	0.722415	0.964634	0.871219	0.589535	0.935133	0.818748	0.811259	0.990439	0.489942	0.999987	0.458045	0.168831	0.400652
ACTGTGATCTGACCCT-1	7649	57170	0.0607661	HUVECS2	HUVECS	0.967227	0.999734	0.150698	0.158614	0.186981	0.999941	0.990337	0.726765	0.199783	0.548174	0.979648	0.226599	0.150933	0.830576	0.259589	0.999996	0.123357	0.658578	0.970994	0.285782	0.56712	0.581892	0.986589	0.2247	0.0280325	0.963517	0.936979	0.954518	0.494868	0.256105	0.456403	0.993858	0.998665	0.576547	0.00281943	0.239573	0.668702	0.00966311
ACTTAGGAGCAGCAGT-1	7502	46808	0.0679798	GSCs	GSCS	0.800315	0.98798	0.177292	0.964044	0.176764	0.0128362	0.0019929	0.995232	0.289125	0.564359	0.948858	0.996228	0.188488	5.16415e-05	0.295188	0.890488	0.11916	7.35275e-05	0.963326	0.62392	0.975185	0.0166106	0.985334	0.577221	0.126165	0.947294	0.97412	0.947108	0.943795	1	0.650836	0.995106	0.99889	0.461628	1	0.558797	0.00395481	0.998007
ACTTAGGCAACTCCAA-1	6766	47155	0.0447673	HUVECS1	HUVECS	0.968187	0.999956	0.0935685	0.287332	0.140564	0.90108	0.993435	0.606086	0.354298	0.263091	0.975604	0.227954	0.16815	0.70034	0.298497	0.999999	0.13494	0.63303	0.972446	0.205142	0.368649	0.559359	0.987915	0.222146	0.0275832	0.96379	0.981058	0.972852	0.536198	0.304435	0.850457	0.995992	0.998941	0.901089	0.00470175	0.304254	0.82145	0.00656503
ACTTAGGCATAACGGG-1	6169	37808	0.0231697	HUVECS1	HUVECS	0.967665	0.99659	0.198502	0.139058	0.278891	0.997835	0.711316	0.554899	0.445759	0.273623	0.970459	0.222398	0.118324	0.791443	0.207181	0.984789	0.119986	0.544228	0.930224	0.495071	0.859601	0.481497	0.990099	0.293351	0.0279463	0.952097	0.967696	0.974968	0.995989	0.368355	0.637149	0.99076	0.997211	0.479246	0.0404762	0.227944	0.806401	0.288684
ACTTCCGAGATTAGTG-1	8040	71169	0.0765642	GSCs	GSCS	0.949715	0.784673	0.0984105	0.152325	0.146147	0.869609	0.00973441	0.992102	0.325123	0.999998	0.976334	0.247272	0.26189	2.98057e-06	0.292155	0.999681	0.119226	0.538884	0.953646	0.314284	0.985198	0.417856	0.989212	0.671445	0.0443065	0.956948	0.983838	0.726887	0.490275	0.163026	0.900432	0.996245	0.99832	0.885671	1	0.255021	0.277446	0.990266
ACTTCGCAGTCGAGGT-1	7634	53930	0.086056	ASTROCYTES	ASTROCYTES	0.968162	0.000327264	0.0990351	0.233377	0.13863	0.999563	0.85622	0.978395	0.189244	0.219959	0.978011	0.999985	0.999236	0.697667	0.221673	0.000159442	0.128537	0.00901078	0.966706	0.21563	0.356685	0.00346944	0.990233	0.220319	0.0586622	0.963788	0.882502	0.945708	0.680053	0.490293	0.851866	0.99649	0.999159	0.556041	0.977981	0.296652	0.560536	0.14378
ACTTCGCGTTATGTCG-1	5856	33496	0.0282422	HUVECS2	HUVECS	0.968213	0.998075	0.119433	0.177051	0.138356	0.989709	0.991538	0.961719	0.22407	0.248277	0.975851	0.484808	0.11292	0.862654	0.327377	0.999482	0.119012	0.355927	0.94676	0.206098	0.350048	0.362004	0.990225	0.20556	0.0303008	0.953562	0.983626	0.97828	0.6479	0.752294	0.83715	0.996371	0.99916	0.54255	0.00452485	0.230495	0.812566	0.00846225
ACTTCGCTCGATGGAG-1	5138	19764	0.0896074	ASTROCYTES	ASTROCYTES	0.954171	0.283775	0.952412	0.263389	0.637046	0.999408	0.820659	0.662001	0.261515	0.549273	0.979132	0.999995	0.999984	0.880978	0.745582	0.000371163	0.809189	0.545774	0.965687	0.204008	0.959155	0.216547	0.980929	0.217387	0.0447245	0.939789	0.961197	0.975637	0.501371	0.311148	0.827138	0.990792	0.999114	0.455499	0.00340472	0.939663	0.0141454	0.179341
ACTTTCAAGAGGATGA-1	6467	26429	0.0868364	ASTROCYTES	ASTROCYTES	0.921409	1.18226e-06	0.578337	0.174363	0.300024	0.99956	0.99311	0.711756	0.723883	0.668276	0.976988	1	1	0.762154	0.292009	0.00184841	0.31264	0.0600151	0.952189	0.476795	0.944912	0.0279767	0.895225	0.315515	0.0331521	0.963002	0.98137	0.975689	0.491091	0.170118	0.377413	0.99451	0.998194	0.559814	0.646288	0.436095	0.46262	0.00688986
ACTTTCAGTGCACATT-1	6765	40153	0.0286405	HUVECS2	HUVECS	0.966547	0.893623	0.12941	0.136105	0.13778	0.998746	0.935214	0.6074	0.319125	0.24577	0.968259	0.22387	0.111879	0.869235	0.237394	0.999996	0.185441	0.687528	0.970982	0.338622	0.346679	0.405873	0.988471	0.300778	0.0342562	0.960227	0.978672	0.96417	0.925167	0.195098	0.889478	0.992726	0.999047	0.492822	0.087341	0.236802	0.826787	0.0647856
ACTTTCATCTAGAACC-1	5581	23489	0.0495977	ASTROCYTES	ASTROCYTES	0.966718	0.00883633	0.169616	0.682872	0.178789	0.999737	0.989157	0.859934	0.794331	0.943823	0.978561	0.999989	1	0.781934	0.23684	0.00578293	0.13245	0.477215	0.883718	0.228311	0.782689	0.364639	0.989414	0.874731	0.041494	0.827059	0.983803	0.978322	0.508533	0.354654	0.678476	0.996419	0.999152	0.697869	0.470246	0.835398	0.00140732	0.0108432
ACTTTGTCAACCCGCA-1	9423	119266	0.00645616	ASTROCYTES	ASTROCYTES	0.662469	0.986059	0.0937428	0.853443	0.147522	0.963262	0.565514	0.57734	0.956138	0.943481	0.89186	0.982291	0.763338	0.00499462	0.206296	0.99947	0.645133	0.0640326	0.955309	0.218632	0.979176	0.0124213	0.980742	0.320043	0.147675	0.943815	0.983778	0.968262	0.845309	0.997689	0.633609	0.995246	0.999144	0.601939	1	0.27975	0.234402	0.434486
ACTTTGTCAAGTGGCA-1	5674	30637	0.028854	HUVECS1	HUVECS	0.963917	0.998483	0.094798	0.143946	0.191029	0.970361	0.981396	0.86201	0.236108	0.466594	0.980554	0.432738	0.117387	0.172028	0.209385	0.999471	0.138245	0.696351	0.971615	0.206718	0.354437	0.031292	0.987418	0.309555	0.0282782	0.96196	0.975322	0.969782	0.559647	0.451963	0.898636	0.994301	0.996659	0.480584	0.0423335	0.223115	0.824402	0.0186043
ACTTTGTGTCATCACA-1	6799	41471	0.0435726	HUVECS2	HUVECS	0.968025	0.998204	0.165402	0.221918	0.15901	0.999839	0.997577	0.718914	0.379431	0.238629	0.980533	0.229663	0.108281	0.798602	0.295689	0.999098	0.134666	0.414786	0.970569	0.269784	0.535464	0.142265	0.965702	0.204776	0.0392068	0.953009	0.85005	0.894168	0.556179	0.184344	0.88505	0.993356	0.998215	0.604166	0.00338864	0.397182	0.814313	0.00242329
ACTTTGTGTGTGCTTA-1	7463	61834	0.043633	HUVECS1	HUVECS	0.968247	0.996844	0.181933	0.123821	0.148589	0.999404	0.951893	0.555384	0.203031	0.220146	0.980562	0.429359	0.15312	0.883036	0.266247	0.999972	0.171618	0.597569	0.972156	0.294025	0.343877	0.539911	0.989922	0.235793	0.0882939	0.958957	0.979554	0.975119	0.705482	0.192477	0.898291	0.996427	0.999087	0.565652	0.0167613	0.241763	0.827977	0.0481067
AGAAATGTCACCTTGC-1	8180	94571	0.0137251	HUVECS1	HUVECS	0.964016	0.996763	0.148446	0.134327	0.140708	0.998676	0.972394	0.92054	0.188918	0.241682	0.980295	0.235229	0.128986	0.42361	0.20637	0.999991	0.132555	0.682931	0.971587	0.207337	0.567914	0.40674	0.989317	0.206769	0.0329806	0.960932	0.983633	0.97783	0.567533	0.251562	0.875519	0.995776	0.999007	0.490921	0.00870017	0.243706	0.781604	0.0276061
AGAACAAAGCACAAAT-1	7456	53206	0.0569297	GSCs	GSCS	0.782092	0.985808	0.0942697	0.405374	0.142752	0.0543331	0.0319866	0.678728	0.989697	0.999713	0.979899	0.256505	0.135477	2.19418e-06	0.349739	0.998329	0.159688	0.328959	0.965244	0.388549	0.99951	1.63826e-06	0.975295	0.220585	0.401609	0.879581	0.909652	0.978498	0.815105	0.997965	0.4701	0.996381	0.999013	0.704563	1	0.238225	0.752686	0.968013
AGAACCTCACTGTCCT-1	7130	50366	0.0314498	HUVECS1	HUVECS	0.966709	0.999567	0.0937491	0.137563	0.168962	0.999951	0.996857	0.554472	0.210254	0.233296	0.973803	0.234793	0.317754	0.865624	0.372482	0.999448	0.119196	0.376081	0.97238	0.22945	0.351618	0.436355	0.99022	0.589031	0.0519534	0.951069	0.982941	0.915598	0.522668	0.307638	0.767351	0.994933	0.999056	0.551006	0.00364252	0.227483	0.824404	0.00314338
AGAACCTGTTTATGCG-1	7009	53146	0.0746246	HUVECS1	HUVECS	0.938792	0.9979	0.0973815	0.125508	0.168012	0.998057	0.994799	0.553993	0.353323	0.225803	0.973158	0.264604	0.1071	0.872202	0.294901	0.999936	0.121435	0.638014	0.967256	0.228937	0.388857	0.60339	0.99023	0.388418	0.0613366	0.963586	0.982857	0.978399	0.548884	0.165045	0.842858	0.99628	0.999109	0.628027	0.0158061	0.228853	0.787799	0.00520063
AGAACCTTCTACTGCC-1	9119	120819	0.0250954	HUVECS2	HUVECS	0.968057	0.999726	0.100075	0.166245	0.137293	0.993606	0.991371	0.569629	0.201811	0.623501	0.974767	0.267992	0.167499	0.848287	0.207659	0.999936	0.120382	0.606939	0.972082	0.203888	0.727312	0.365143	0.990043	0.206532	0.029186	0.958273	0.983355	0.978725	0.760023	0.151082	0.893381	0.994266	0.998778	0.537798	0.00310003	0.310679	0.77319	0.0086295
AGAAGCGAGTAAGGGA-1	5918	35285	0.0319683	HUVECS1	HUVECS	0.947162	0.998	0.121587	0.136329	0.138693	0.803997	0.61146	0.574752	0.28516	0.302444	0.976762	0.302577	0.180537	0.83094	0.207553	0.999833	0.124086	0.531894	0.971837	0.219907	0.626569	0.612119	0.989149	0.239833	0.0318476	0.961826	0.982098	0.974075	0.492251	0.158197	0.872305	0.995838	0.999159	0.53244	0.0397337	0.247517	0.827958	0.38854
AGAAGCGCATTAGGCT-1	7262	63740	0.00695011	HUVECS2	HUVECS	0.957419	0.998744	0.0973205	0.144538	0.153549	0.994486	0.994436	0.608298	0.206278	0.223789	0.962859	0.260514	0.148564	0.634246	0.208702	0.99989	0.137735	0.284481	0.972439	0.98777	1	0.593711	0.990126	0.277484	0.0281902	0.963726	0.983512	0.97406	0.492252	0.156694	0.884035	0.996442	0.999132	0.573888	0.00342397	0.242463	0.802372	0.0055643
AGAAGCGGTGGCAGAT-1	6658	42070	0.039672	HUVECS2	HUVECS	0.967385	0.997777	0.105436	0.128671	0.182693	0.999662	0.988343	0.860315	0.383118	0.393795	0.980334	0.232942	0.122826	0.884134	0.412317	0.999616	0.15835	0.678916	0.96973	0.272443	0.344763	0.165165	0.990229	0.227929	0.0366067	0.963654	0.982239	0.967127	0.503218	0.23732	0.900238	0.996306	0.998256	0.507465	0.00380874	0.247448	0.736183	0.011657
AGAAGTAAGTGTAGAT-1	6106	43524	0.0176454	HUVECS1	HUVECS	0.966936	0.999887	0.09536	0.125204	0.259252	0.983114	0.993666	0.59449	0.273522	0.24425	0.973489	0.530501	0.204016	0.717083	0.219401	0.988519	0.119588	0.379046	0.972441	0.328151	0.342946	0.429823	0.990177	0.204831	0.0274925	0.918345	0.983808	0.971766	0.489304	0.155349	0.897655	0.994246	0.99791	0.502922	0.00581496	0.247378	0.828	0.0063336
AGAAGTAGTTGTTGAC-1	8280	64931	0.0300165	GSCs	GSCS	0.968164	0.868937	0.0956955	0.931209	0.282958	0.109588	0.284557	0.99968	0.969035	0.950922	0.977481	0.218192	0.827759	0.00664341	0.313671	0.999993	0.872717	0.424946	0.93611	0.204445	0.827891	1.38469e-07	0.987924	0.241349	0.0277594	0.374284	0.983845	0.953784	0.489964	0.988105	0.883881	0.992578	0.999135	0.714873	1	0.285524	0.0272894	0.715443
AGACAAAAGGCCCAAA-1	7035	51887	0.047218	HUVECS1	HUVECS	0.964788	0.997492	0.147418	0.226256	0.187687	0.997757	0.990557	0.595919	0.189267	0.334774	0.972161	0.326959	0.246309	0.883024	0.246991	0.991641	0.119487	0.608171	0.972296	0.495301	0.877219	0.5145	0.984238	0.214805	0.0273567	0.963803	0.979736	0.938811	0.762916	0.194493	0.897388	0.996488	0.999154	0.466425	0.00369397	0.229546	0.807088	0.00944299
AGACAAAGTGTAGTGG-1	6977	45619	0.0460773	HUVECS1	HUVECS	0.90231	0.989721	0.0959428	0.13557	0.139221	0.999816	0.983343	0.592339	0.193527	0.219085	0.978651	0.24127	0.114462	0.877047	0.344636	0.985682	0.121662	0.695834	0.970021	0.330567	0.342837	0.349148	0.990025	0.20593	0.0318308	0.963396	0.983477	0.975171	0.788741	0.172767	0.900447	0.996551	0.999156	0.56041	0.00763707	0.3189	0.817144	0.0166566
AGACAAAGTTCTCAGA-1	8218	86366	0.0315865	HUVECS2	HUVECS	0.959479	0.99952	0.0943133	0.123967	0.138938	0.998912	0.989182	0.62845	0.340534	0.229383	0.976483	0.405921	0.162376	0.652748	0.336817	0.999474	0.119871	0.658348	0.962332	0.23252	0.390013	0.602544	0.977359	0.221382	0.0275263	0.953737	0.983654	0.972918	0.548555	0.151388	0.847537	0.993787	0.998517	0.456091	0.0173142	0.220894	0.819254	0.010818
AGACAAATCGCCGTGA-1	5841	35015	0.0257604	HUVECS2	HUVECS	0.910918	0.998798	0.0988041	0.136639	0.137083	0.998005	0.985973	0.564719	0.188956	0.238501	0.855095	0.364095	0.15586	0.818109	0.222358	0.831941	0.122632	0.327947	0.971278	0.270543	0.530226	0.163361	0.989921	0.205543	0.0281837	0.961496	0.981122	0.976075	0.529308	0.175456	0.89893	0.996492	0.998961	0.587355	0.00968372	0.220887	0.808868	0.014027
AGACACTAGTAAACTG-1	8324	79764	0.0389524	HUVECS2	HUVECS	0.967684	0.998721	0.179338	0.200002	0.15644	0.988313	0.996795	0.56492	0.372209	0.24005	0.98056	0.228963	0.125986	0.823312	0.221309	0.998725	0.173205	0.661409	0.902546	0.279309	0.348904	0.489804	0.989402	0.206549	0.0273886	0.951969	0.975584	0.975245	0.501577	0.314038	0.900332	0.992964	0.998607	0.724068	0.00398925	0.220892	0.772394	0.00320455
AGACCATAGAAGGTAG-1	6787	41761	0.0702569	GSCs	GSCS	0.967346	0.981614	0.246306	0.999503	0.222187	0.581565	0.0940606	0.998259	0.812747	0.257638	0.830951	0.252703	0.999997	1.27035e-05	0.215843	0.999959	0.215747	0.696246	0.970278	0.375986	0.992839	0.00312991	0.984226	0.217529	0.0332615	0.806006	0.922738	0.942468	0.779954	0.2367	0.89903	0.996548	0.998669	0.72403	1	0.826992	0.60208	0.905939
AGACCATTCGACATCA-1	5356	18451	0.0334941	ASTROCYTES	ASTROCYTES	0.91083	0.00693678	0.855482	0.897513	0.258812	0.999924	0.996583	0.998787	0.787258	0.244708	0.980075	0.999922	1	0.785513	0.228462	0.0168486	0.153362	0.506064	0.900962	0.263525	0.997772	0.589675	0.96203	0.219353	0.0279373	0.961299	0.938445	0.073213	0.779239	0.954949	0.0496696	0.995778	0.999156	0.698879	0.0925543	0.95126	0.357018	0.00341743
AGACCCGAGCAGGGAG-1	7255	36808	0.0910128	ASTROCYTES	ASTROCYTES	0.968033	1.31053e-05	0.640904	0.4465	0.716663	0.998258	0.995981	0.679988	0.208348	0.802214	0.974327	0.998994	0.999922	0.630427	0.688719	0.523226	0.755514	0.13124	0.967146	0.208844	0.828111	0.481578	0.986634	0.572017	0.0282202	0.951249	0.978972	0.905726	0.53359	0.991959	0.763979	0.995464	0.998143	0.592858	0.568834	0.989952	0.312648	0.00401864
AGACCCGAGCCGAATG-1	7116	59567	0.00935082	HUVECS1	HUVECS	0.960018	0.999808	0.0936391	0.123821	0.183836	0.990738	0.954543	0.588151	0.207408	0.391366	0.946953	0.448831	0.108654	0.78451	0.241453	0.991914	0.123764	0.316781	0.938414	0.355835	0.366487	0.533941	0.990176	0.269802	0.0281037	0.962255	0.983845	0.967466	0.489823	0.185533	0.880941	0.99646	0.999096	0.530003	0.00623217	0.451103	0.826145	0.0454567
AGACCCGTCTAGCATG-1	6767	47049	0.0576845	HUVECS1	HUVECS	0.95286	0.999362	0.0943035	0.128002	0.159474	0.996459	0.991826	0.553708	0.189741	0.226664	0.979086	0.224375	0.126829	0.808096	0.221477	0.999907	0.148337	0.695174	0.934401	0.215163	0.34623	0.59417	0.98876	0.358332	0.0295135	0.961654	0.98383	0.915032	0.489027	0.163358	0.85303	0.995893	0.999144	0.494749	0.00275437	0.260003	0.755456	0.00817401
AGACTCACACGCTTAA-1	8180	63382	0.0402796	GSCs	GSCS	0.944785	0.000226547	0.999982	0.124114	0.301707	0.000612669	0.00204358	0.999996	0.999981	0.943139	0.833414	0.339269	0.896192	0.00214148	0.44381	0.998945	0.210023	0.203586	0.95664	0.362606	0.987538	0.471841	0.987241	0.23218	0.117742	0.6854	0.964367	0.978597	0.969196	0.975933	0.898147	0.994809	0.99839	0.759224	0.999993	0.236664	0.464557	0.997956
AGACTCACATTCATCT-1	6304	36177	0.0354645	HUVECS1	HUVECS	0.96796	0.999916	0.101499	0.279929	0.140843	0.989569	0.991516	0.683434	0.189181	0.286959	0.980765	0.308463	0.150949	0.465017	0.209999	0.883745	0.12052	0.45728	0.958803	0.268805	0.343602	0.612377	0.990181	0.283219	0.0313293	0.950359	0.981507	0.970593	0.98718	0.152742	0.880044	0.996257	0.998881	0.828488	0.0035963	0.22339	0.762476	0.00848379
AGACTCAGTGAGATTA-1	6854	40486	0.0121523	HUVECS2	HUVECS	0.943029	0.999813	0.0936193	0.178327	0.141817	0.999207	0.994632	0.553966	0.1897	0.2206	0.976329	0.662384	0.11837	0.832085	0.209205	0.85786	0.128524	0.552177	0.969487	0.266482	0.409249	0.362508	0.989967	0.345092	0.0279485	0.963807	0.982866	0.978724	0.48903	0.305239	0.900013	0.996508	0.998951	0.461117	0.0560186	0.292307	0.804155	0.0053679
AGAGAATGTTGCGGAA-1	5805	22033	0.0779286	ASTROCYTES	ASTROCYTES	0.955843	0.416337	0.186646	0.128995	0.153523	0.988675	0.967797	0.994673	0.687821	0.869803	0.980366	0.99065	1	0.865065	0.206378	0.00252875	0.257512	0.0157276	0.900508	0.207493	0.99067	0.229631	0.989922	0.255668	0.0631887	0.735803	0.938637	0.940779	0.907354	0.214282	0.877642	0.993557	0.9991	0.458069	0.00337404	0.571846	0.360359	0.0322027
AGAGAATTCCGCGATG-1	8922	102733	0.0227386	GSCs	GSCS	0.60164	0.995829	0.1493	0.785443	0.142959	0.917887	0.00325287	0.918442	0.813539	0.97008	0.965403	0.927395	0.330335	5.19999e-07	0.936907	0.999942	0.299222	0.356153	0.971503	0.576598	0.957029	0.00279637	0.973703	0.28479	0.0408021	0.963711	0.982002	0.970118	0.801738	0.630708	0.776613	0.995822	0.999125	0.632896	1	0.29653	0.768824	0.996747
AGAGAGCGTCACATTG-1	4353	15390	0.0491878	HUVECS1	HUVECS	0.964435	0.98625	0.0952067	0.135555	0.146521	0.999585	0.552074	0.616622	0.198526	0.977078	0.9795	0.247079	0.12635	0.881596	0.206891	0.999753	0.119019	0.667945	0.871836	0.39995	0.394408	0.518832	0.973497	0.208516	0.0286112	0.930567	0.974975	0.849861	0.760658	0.148139	0.897135	0.9963	0.999054	0.472335	0.00540219	0.226814	0.78488	0.447926
AGAGAGCTCGGCTGGT-1	7046	54280	0.047605	GSCs	GSCS	0.00788959	0.985653	0.101611	0.152835	0.138041	0.999241	1.13439e-07	0.554823	0.19458	0.999995	0.967321	0.680363	0.927171	1.14714e-06	0.988298	1	0.15489	7.46982e-05	0.00314229	0.605599	0.999916	0.279747	0.987896	0.231393	0.0277247	0.900564	0.98152	0.974554	1	0.587161	0.83611	0.996345	0.997497	0.99993	0.999956	0.253207	0.700227	1
AGAGCCCTCTGATGGT-1	9473	91874	0.0508414	GSCs	GSCS	0.956011	9.39629e-05	0.148697	0.145118	0.142532	0.99878	0.982813	0.936976	0.998655	0.999989	0.856268	0.23516	0.562723	0.00331364	0.209482	0.99997	0.15069	0.595818	0.971719	0.244691	0.677951	0.400022	0.980553	0.73591	0.246307	0.957708	0.979655	0.936249	0.599895	0.506384	0.900451	0.991056	0.998904	0.834121	0.690861	0.313603	0.0780768	0.0171871
AGATAGAAGGGTAGCT-1	3878	24367	0.0602864	GSCs	GSCS	0.898076	0.734365	0.11727	0.461955	0.147744	0.997834	0.0833126	0.964112	0.801892	0.950271	0.980187	0.770837	0.449803	0.0560029	0.654848	0.999996	0.148073	0.0196272	0.956957	0.210693	0.462502	0.33721	0.957012	0.808603	0.0629462	0.798462	0.981617	0.897544	0.728153	0.263528	0.898553	0.993332	0.996932	0.719174	0.92102	0.841649	0.000245398	0.916687
AGATAGATCACATCAG-1	5162	16616	0.107727	ASTROCYTES	ASTROCYTES	0.930506	0.0357763	0.99959	0.246484	0.932952	0.999488	0.884052	0.999753	0.245055	0.384322	0.956902	0.703301	1	0.787762	0.326891	0.000473014	0.164218	0.0128585	0.970825	0.47814	0.456805	0.579507	0.921993	0.21569	0.0273826	0.956137	0.982999	0.940683	0.688075	0.153362	0.894645	0.993932	0.99916	0.531474	0.0253896	0.792152	0.09872	0.115948
AGATCCAAGTCACGAG-1	6841	34058	0.0859416	ASTROCYTES	ASTROCYTES	0.913102	4.62536e-05	0.115242	0.123878	0.143946	0.999946	0.887184	0.708048	0.208733	0.221492	0.900793	0.978091	0.999997	0.499987	0.23113	0.156612	0.179574	0.0039969	0.967979	0.247235	0.342714	0.404386	0.990012	0.234616	0.0273292	0.960927	0.98227	0.837067	0.535025	0.166762	0.848658	0.99287	0.999008	0.710584	0.610306	0.760758	0.039893	0.112816
AGATCCAAGTCCCTAA-1	8931	92666	0.0497809	GSCs	GSCS	0.937764	0.561226	0.360691	0.830497	0.137556	0.291911	0.479516	0.559716	0.615778	0.90875	0.978849	0.999986	0.508377	7.45301e-09	0.76707	0.999935	0.299294	0.133881	0.89292	0.232769	0.998636	5.59816e-05	0.990119	0.237202	0.858747	0.924538	0.981363	0.858016	0.865315	0.982574	0.86808	0.996438	0.998051	0.574702	1	0.522618	0.340963	0.520484
AGATCCACAAATCAGA-1	6336	37205	0.0501008	HUVECS1	HUVECS	0.958888	0.999018	0.247093	0.12532	0.137282	0.995209	0.992888	0.894405	0.193287	0.286632	0.976231	0.217506	0.107781	0.724148	0.380284	0.997924	0.125121	0.483871	0.957127	0.223916	0.945331	0.583013	0.989938	0.312938	0.0291046	0.960632	0.983844	0.976291	0.518535	0.723219	0.881271	0.994845	0.998812	0.577205	0.0050724	0.279297	0.826756	0.00711182
AGATCCAGTGGGTTGA-1	7455	61526	0.0405195	HUVECS2	HUVECS	0.955999	0.980683	0.0950985	0.192767	0.138644	0.995411	0.993846	0.589371	0.194942	0.376495	0.97378	0.218162	0.242709	0.848756	0.222347	0.999967	0.119136	0.591265	0.971612	0.203861	0.5358	0.512887	0.989611	0.213655	0.0273824	0.963084	0.968067	0.977135	0.49043	0.180188	0.870523	0.995849	0.998583	0.463065	0.0051994	0.225631	0.823836	0.0061545
AGATGAACACACACGC-1	7541	48975	0.0687494	GSCs	GSCS	0.00105398	0.982836	0.094286	0.849807	0.138124	0.999363	0.929292	1	1	0.321868	0.979951	0.998249	0.253615	0.022506	0.226177	0.999997	0.415632	0.693571	0.963794	0.455161	0.855161	4.07779e-06	0.87287	0.362748	0.0569305	0.011071	0.982254	0.898089	0.956878	0.999999	0.000777004	0.99125	0.997312	0.860464	1	0.979668	0.236161	0.0707084
AGATGAATCCCGTGAG-1	7706	40121	0.108945	ASTROCYTES	ASTROCYTES	0.967418	0.656814	0.960352	0.185769	0.987975	0.999814	0.99776	0.999904	0.204747	0.566028	0.980197	0.999979	0.999999	0.882797	0.206772	9.98191e-07	0.213914	0.0591383	0.971639	0.964569	0.404072	0.239376	0.983736	0.204779	0.0273449	0.958688	0.982679	0.977701	0.488655	0.197299	0.769176	0.975959	0.994624	0.459065	0.00714418	0.248447	0.0875932	0.00224012
AGCATCATCGCAGATT-1	5737	28674	0.0480226	HUVECS1	HUVECS	0.967195	0.992383	0.0951418	0.124066	0.633009	0.99948	0.911849	0.729505	0.324398	0.221365	0.98069	0.244252	0.485339	0.708246	0.314485	0.926309	0.134845	0.495435	0.971323	0.643617	0.459241	0.585828	0.99021	0.232358	0.0423001	0.215362	0.975042	0.958535	0.508831	0.43127	0.830652	0.996412	0.999018	0.456197	0.0408606	0.265226	0.814626	0.0881508
AGCCACGGTTCGAGCC-1	6150	34912	0.0493527	HUVECS1	HUVECS	0.967923	0.998601	0.0946409	0.124997	0.544965	0.999301	0.992106	0.560303	0.189554	0.499072	0.964374	0.295483	0.115464	0.654506	0.208564	0.995522	0.12795	0.618403	0.971945	0.211546	0.367847	0.509896	0.982435	0.256102	0.0314327	0.959441	0.970689	0.97793	0.624927	0.261966	0.875551	0.995669	0.999071	0.686255	0.00342575	0.241946	0.388735	0.0078938
AGCCACGTCATTCATC-1	6655	27521	0.110352	ASTROCYTES	ASTROCYTES	0.940514	4.07201e-06	0.999326	0.153271	0.368516	0.999872	0.997967	0.999542	0.205267	0.219052	0.928464	0.962787	1	0.877647	0.662393	3.23828e-05	0.46143	0.0289832	0.894826	0.329935	0.747137	0.531828	0.962322	0.214648	0.0317727	0.963779	0.810993	0.973041	0.493606	0.285337	0.492601	0.000163704	0.984605	0.4602	0.0544761	0.352325	0.00120533	0.00203309
AGCCAGCCACATGACT-1	7527	48645	0.0435194	HUVECS1	HUVECS	0.967943	0.998953	0.101826	0.140726	0.137365	0.998599	0.991033	0.722042	0.581149	0.219588	0.920759	0.260116	0.132747	0.88004	0.558985	0.99348	0.136812	0.660899	0.97196	0.214977	0.348697	0.222576	0.984492	0.791872	0.0982228	0.962094	0.962988	0.96859	0.552134	0.150119	0.898133	0.995811	0.999101	0.457668	0.00370969	0.221165	0.617203	0.00896701
AGCCAGCGTGGGTATG-1	6857	47513	0.0722539	GSCs	GSCS	0.947255	0.243351	0.317198	0.125905	0.973594	0.996959	0.687964	0.55736	0.961037	0.996704	0.980151	0.222162	0.151309	0.00245827	0.999949	0.999986	0.133347	0.166627	0.942802	0.710758	0.998252	0.142738	0.977064	0.248259	0.0529989	0.705108	0.983671	0.940253	0.965782	1	0.840422	0.99655	0.997	0.967931	1	0.26054	0.422343	0.312036
AGCCAGCTCTGCAGCG-1	7284	43894	0.00984189	GSCs	GSCS	7.42505e-06	0.920375	0.093544	0.123919	0.375082	0.68723	4.18339e-06	0.578353	0.999961	0.982169	0.000504778	0.867026	0.120057	0.447714	0.999996	0.999266	0.996868	0.395458	0.971523	0.601185	0.999815	0.0018675	0.990147	0.438515	0.407074	0.9638	0.982406	0.977649	0.999677	1	0.898491	0.991115	0.998331	0.913584	1	0.774608	0.116178	0.999996
AGCGATTGTGGTCTGC-1	7331	66687	0.0395879	HUVECS1	HUVECS	0.964386	0.95096	0.0935457	0.123823	0.144905	0.999768	0.950924	0.614202	0.192256	0.283108	0.960315	0.868696	0.157179	0.682233	0.207653	0.999988	0.120934	0.590127	0.97127	0.204687	0.362536	0.608172	0.984817	0.204777	0.0312195	0.959434	0.983018	0.976669	0.726969	0.151051	0.854692	0.994689	0.999082	0.518467	0.0195797	0.321413	0.826809	0.0490762
AGCGATTTCAATCGGT-1	8072	62252	0.0614599	GSCs	GSCS	0.322657	1.30377e-05	0.10621	0.333916	0.159216	0.353705	2.09827e-05	0.999946	0.601306	0.230894	0.96893	0.748883	0.167256	0.00141317	0.993155	0.999905	0.306627	0.394043	0.959326	0.506143	0.998342	2.35981e-05	0.97063	0.224198	0.0305835	0.721825	0.982243	0.953977	0.858681	0.999788	0.888383	0.996399	0.999134	0.608702	1	0.941239	0.0648634	0.999979
AGCGCCACAAGGGTCA-1	8543	92937	0.0394891	HUVECS2	HUVECS	0.962087	0.998835	0.0949951	0.135085	0.197527	0.983879	0.962392	0.578025	0.217351	0.219698	0.979623	0.263018	0.10887	0.723736	0.328547	0.999494	0.204007	0.565265	0.972447	0.30395	0.399699	0.525131	0.990211	0.226259	0.0282265	0.956459	0.952458	0.960628	0.937984	0.377784	0.85444	0.996075	0.999117	0.488412	0.00721572	0.234753	0.792523	0.0376081
AGCGCCACATCGGATT-1	7100	51062	0.0150405	HUVECS1	HUVECS	0.955224	0.998877	0.0985998	0.182793	0.137076	0.997263	0.990156	0.556489	0.324285	0.22066	0.979043	0.241546	0.273633	0.799248	0.301426	0.999718	0.124741	0.668245	0.970906	0.219306	0.360863	0.599176	0.990187	0.279667	0.0316478	0.960345	0.96867	0.953942	0.629914	0.151029	0.819035	0.996515	0.998995	0.4647	0.00316915	0.221001	0.7725	0.00984432
AGCGCCAGTCACTAGT-1	7376	55625	0.0217348	HUVECS2	HUVECS	0.966839	0.999697	0.0955871	0.15031	0.20992	0.998508	0.998666	0.980361	0.24967	0.312821	0.979715	0.611069	0.106756	0.866178	0.206905	0.999768	0.14938	0.520131	0.96756	0.212753	0.344834	0.610033	0.989643	0.250178	0.0419753	0.916669	0.969943	0.978603	0.522999	0.157762	0.899264	0.987723	0.994685	0.659941	0.0033186	0.221223	0.756794	0.00133354
AGCGCTGCACTGGATT-1	8188	78082	0.0644707	HUVECS2	HUVECS	0.967806	0.999825	0.0947155	0.131089	0.165133	0.987627	0.988713	0.66417	0.332447	0.246143	0.979325	0.224717	0.113213	0.812949	0.223132	0.999991	0.143902	0.648612	0.967499	0.211646	0.357794	0.292451	0.987444	0.205433	0.0342317	0.963588	0.983014	0.978554	0.507312	0.180113	0.865576	0.996223	0.998799	0.489218	0.00656804	0.256036	0.813928	0.0112868
AGCGTATAGAGTCAAT-1	6506	37632	0.0762649	HUVECS2	HUVECS	0.964641	0.997368	0.104575	0.213951	0.143534	0.989022	0.989555	0.784032	0.199761	0.233702	0.979051	0.575035	0.289294	0.866559	0.213051	0.999858	0.156529	0.633821	0.972447	0.205331	0.672646	0.57215	0.989856	0.210432	0.0508586	0.962349	0.982913	0.972791	0.911788	0.19263	0.864894	0.994817	0.99916	0.561322	0.00279743	0.247341	0.820666	0.0104455
AGCGTATAGGCTATCT-1	7521	59112	0.0482474	HUVECS2	HUVECS	0.940535	0.997901	0.0953324	0.191893	0.139221	0.999378	0.988431	0.568164	0.677016	0.289117	0.979321	0.335879	0.109776	0.848119	0.209782	0.996174	0.150856	0.60537	0.971195	0.212432	0.39398	0.327795	0.98438	0.205054	0.051072	0.960643	0.983838	0.978224	0.86549	0.193472	0.880539	0.996447	0.999054	0.846903	0.00448768	0.287478	0.826504	0.011569
AGCGTCGCACCAGTTA-1	6968	59404	0.0269847	HUVECS1	HUVECS	0.964852	0.99538	0.133954	0.12473	0.3053	0.998679	0.979349	0.942689	0.38621	0.220267	0.970516	0.376619	0.122994	0.785505	0.246891	0.998934	0.162078	0.657027	0.972186	0.576608	0.428069	0.529339	0.989177	0.264998	0.0528357	0.961288	0.978489	0.968923	0.960804	0.229542	0.750362	0.989158	0.998354	0.461113	0.00783461	0.244538	0.399147	0.0206506
AGCGTCGCACCTTCGT-1	4588	18863	0.0599056	HUVECS1	HUVECS	0.967985	0.996144	0.114146	0.154458	0.313481	0.998386	0.992615	0.642597	0.189583	0.221329	0.616778	0.228313	0.10883	0.818949	0.262559	0.99961	0.126069	0.43101	0.869782	0.209917	0.696383	0.360672	0.985537	0.545102	0.0860611	0.962719	0.983277	0.976852	0.57998	0.153377	0.89929	0.992511	0.998484	0.535735	0.00416903	0.347066	0.824049	0.00738487
AGCTCAAAGAAATTGC-1	7846	75423	0.0622622	HUVECS2	HUVECS	0.953149	0.999253	0.113805	0.174887	0.145782	0.988742	0.993077	0.554478	0.20659	0.222769	0.977795	0.296703	0.108092	0.344687	0.206941	0.995323	0.128737	0.650683	0.91521	0.207538	0.342667	0.591591	0.989646	0.241443	0.0320685	0.949128	0.977046	0.977954	0.488714	0.158734	0.900023	0.994849	0.99891	0.459275	0.00442886	0.237293	0.720766	0.00692299
AGCTCAAGTCCTATAG-1	4659	19246	0.103762	HUVECS1	HUVECS	0.951912	0.646425	0.094627	0.250631	0.365045	0.921671	0.960148	0.601871	0.188916	0.24024	0.97946	0.386572	0.392879	0.637362	0.26129	0.999993	0.295251	0.696345	0.972296	0.285945	0.490679	0.574762	0.989834	0.325244	0.0273352	0.96365	0.983295	0.978718	0.500608	0.158509	0.76126	0.996526	0.998111	0.462533	0.00943001	0.236192	0.671183	0.0398522
AGCTCAAGTGCGAACA-1	7692	74924	0.0187523	HUVECS2	HUVECS	0.965479	0.999815	0.116584	0.133349	0.171595	0.999892	0.964999	0.563769	0.219401	0.405106	0.975678	0.278332	0.233885	0.883225	0.280192	0.999762	0.125829	0.422898	0.971999	0.206832	0.43183	0.495989	0.990201	0.400332	0.027894	0.954533	0.982462	0.977748	0.599543	0.826099	0.768479	0.995822	0.99916	0.456909	0.00665028	0.22513	0.810349	0.0350012
AGCTTCCAGATACATG-1	7289	55194	0.0249121	GSCs	GSCS	0.930646	0.861666	0.241171	0.99609	0.836701	0.980193	0.254077	0.571651	0.240474	0.859994	0.980724	0.25434	0.222771	0.838051	0.995805	0.998309	0.124407	0.345147	0.970935	0.317756	0.999995	8.49467e-05	0.944156	0.94103	0.031301	0.583501	0.976299	0.977741	0.916197	0.968242	0.0397968	0.99349	0.991253	0.941549	1	0.345963	0.660904	0.745923
AGCTTCCAGGCCCAAA-1	8805	80815	0.0618944	GSCs	GSCS	0.95381	0.948501	0.29444	0.130516	0.236236	0.810179	8.68493e-05	0.563132	0.204691	0.999978	0.978826	0.537397	0.222357	3.33946e-07	0.249413	0.990735	0.150373	0.00366827	0.859501	0.819664	0.999736	0.0225863	0.989513	0.224594	0.384197	0.937399	0.977352	0.973597	0.841022	0.999999	0.863041	0.995617	0.999137	0.900662	1	0.259209	0.013845	0.999913
AGCTTCCCAATCAGCT-1	7574	67564	0.0160588	HUVECS2	HUVECS	0.947746	0.99746	0.0937014	0.125051	0.151099	0.997483	0.993394	0.556229	0.193071	0.606496	0.975938	0.221992	0.130335	0.883458	0.477037	0.998133	0.121108	0.393303	0.969398	0.225778	0.363868	0.370838	0.987577	0.231667	0.0312179	0.96144	0.983816	0.956015	0.488484	0.148515	0.89992	0.996537	0.999049	0.484386	0.00893024	0.220982	0.819581	0.0066061
AGCTTCCGTGGGAGAG-1	6119	29340	0.0945467	ASTROCYTES	ASTROCYTES	0.949628	7.43659e-05	0.0935484	0.182028	0.176622	0.997988	0.889193	0.726946	0.877791	0.225093	0.979276	0.999483	1	0.00196529	0.308671	6.80766e-05	0.223796	0.512256	0.96974	0.382953	0.393471	0.597214	0.989362	0.329267	0.0426542	0.952783	0.983777	0.97821	0.895855	0.529305	0.84197	0.994788	0.999021	0.467693	0.691806	0.253558	0.468786	0.110807
AGCTTCCTCTTCACGC-1	7377	50258	0.0288909	HUVECS1	HUVECS	0.964801	0.999499	0.0940962	0.439821	0.139132	0.9982	0.962742	0.777141	0.190093	0.239296	0.976992	0.529278	0.11494	0.884124	0.227796	0.999918	0.122663	0.576668	0.960861	0.231371	0.377684	0.56255	0.988142	0.618479	0.0295073	0.957797	0.98369	0.930786	0.500015	0.181892	0.899669	0.995033	0.99912	0.484385	0.0168059	0.357468	0.804633	0.0372581
AGGAAATAGGTAAACT-1	8492	89785	0.022888	HUVECS2	HUVECS	0.966493	0.999856	0.121561	0.327807	0.138686	0.978744	0.99719	0.554049	0.188938	0.799699	0.970578	0.700004	0.117784	0.88413	0.254529	0.999969	0.126874	0.632001	0.962721	0.357301	0.475601	0.363369	0.98747	0.226564	0.0274336	0.955598	0.955768	0.972753	0.534698	0.246428	0.882122	0.995975	0.9975	0.488806	0.00285169	0.233525	0.819681	0.00280987
AGGAAATCACCGTGAC-1	5025	22120	0.0495027	HUVECS1	HUVECS	0.957961	0.906726	0.0951455	0.264707	0.458091	0.999554	0.983511	0.566455	0.19205	0.556713	0.980326	0.237786	0.26182	0.883964	0.22306	0.000689025	0.350205	0.677799	0.971777	0.263644	0.989423	0.577337	0.988109	0.30677	0.0309499	0.963785	0.979161	0.912899	0.784033	0.14876	0.851847	0.996264	0.999084	0.566673	0.196827	0.226057	0.82251	0.0164888
AGGAATAAGATAGTCA-1	5380	32582	0.0313056	HUVECS2	HUVECS	0.966666	0.999753	0.0941693	0.180346	0.137086	0.999863	0.975105	0.581213	0.217523	0.922399	0.977852	0.241431	0.112487	0.568419	0.216698	0.999023	0.119472	0.101317	0.942165	0.209702	0.423814	0.161224	0.989537	0.20857	0.0279695	0.853461	0.983806	0.960432	0.986101	0.186405	0.899717	0.996481	0.999146	0.860648	0.00412965	0.221795	0.827565	0.0248952
AGGAATAGTACAAGTA-1	9247	136653	0.0289858	HUVECS2	HUVECS	0.960398	0.99968	0.0976289	0.151934	0.159458	0.997178	0.959956	0.573308	0.191738	0.28427	0.963813	0.217489	0.111516	0.884064	0.225844	0.999993	0.132146	0.612444	0.971899	0.221309	0.470263	0.348281	0.989676	0.239022	0.027471	0.962628	0.97191	0.974899	0.650066	0.289154	0.858377	0.996377	0.999107	0.455767	0.0052562	0.228272	0.818947	0.0400442
AGGACGAAGGTGGGTT-1	5820	35653	0.0459148	HUVECS2	HUVECS	0.966269	0.999748	0.141438	0.182087	0.196717	0.999445	0.993904	0.581979	0.263975	0.225207	0.980759	0.264477	0.115772	0.850284	0.212659	0.999906	0.212073	0.644602	0.966856	0.25393	0.388498	0.249818	0.990213	0.266723	0.0280263	0.962688	0.979061	0.976348	0.970156	0.148341	0.758261	0.996067	0.998889	0.45815	0.0120477	0.245141	0.665942	0.00609582
AGGACGACAGTGAGCA-1	6683	44835	0.0481766	HUVECS1	HUVECS	0.941778	0.999369	0.122644	0.133988	0.1724	0.992105	0.867419	0.57059	0.242302	0.322529	0.980665	0.286607	0.109661	0.807104	0.212082	0.996874	0.120391	0.622812	0.964633	0.204354	0.431072	0.612497	0.990024	0.205868	0.0274474	0.963521	0.983847	0.978326	0.556207	0.284693	0.842025	0.996366	0.999159	0.472624	0.00307879	0.27894	0.769799	0.132581
AGGACGATCTGTCCCA-1	7976	82306	0.0410663	HUVECS2	HUVECS	0.957827	0.996056	0.133156	0.141932	0.173907	0.998116	0.997073	0.590435	0.212641	0.509436	0.962138	0.281507	0.84564	0.87685	0.259856	0.999476	0.137566	0.637847	0.972437	0.99533	1	0.553749	0.987548	0.300169	0.0378123	0.962417	0.982069	0.975514	0.521217	0.147896	0.890898	0.993674	0.998331	0.635887	0.00526466	0.27488	0.779411	0.00292746
AGGACGATCTTAATCC-1	8033	74284	0.0595821	GSCs	GSCS	3.12825e-16	0.993378	0.132441	0.124491	0.550657	0.997604	0.994234	0.998213	0.999997	0.250733	0.946205	0.433601	0.990517	0.0381927	0.20634	0.999999	0.130982	0.519226	0.972091	0.810156	0.999989	0.319197	0.949486	0.789567	0.0280582	0.039243	0.95311	0.826276	0.985394	0.15556	0.192583	0.995277	0.999136	0.760086	0.0847636	0.252173	0.749725	0.00576605
AGGACTTGTGCTAGCC-1	6806	43491	0.0608862	HUVECS2	HUVECS	0.947019	0.98973	0.12216	0.154078	0.181845	0.995486	0.993939	0.645154	0.555229	0.595523	0.975344	0.232488	0.166053	0.881138	0.605432	0.999957	0.194813	0.595042	0.970984	0.263089	0.342907	0.612438	0.989725	0.230189	0.0336743	0.947765	0.974623	0.967202	0.557361	0.197179	0.873093	0.990096	0.999086	0.578951	0.0323642	0.276146	0.547755	0.00606058
AGGACTTTCCCTTTGG-1	8914	71102	0.0683525	ASTROCYTES	ASTROCYTES	0.962487	0.925042	0.0938956	0.431159	0.591748	0.98563	0.98332	0.815893	0.532673	0.333428	0.98076	0.753169	0.465982	0.00715616	0.735393	0.997751	0.190852	0.675551	0.908516	0.210572	0.344237	9.41707e-06	0.990233	0.667909	0.312285	0.287995	0.983805	0.879753	0.510435	0.697301	0.885326	0.994769	0.999	0.540056	0.999999	0.223134	0.0203525	0.0166799
AGGATAAGTTGGGCCT-1	7618	67072	0.0451455	GSCs	GSCS	0.937811	0.969543	0.0999951	0.143459	0.19002	0.948266	0.961837	0.633334	0.861735	0.99869	0.966053	0.226785	0.126289	0.000366182	0.20631	0.94633	0.205407	0.163131	0.96635	0.286515	0.509495	0.100831	0.990228	0.709004	0.567991	0.96237	0.97908	0.943233	0.975594	0.155052	0.00534132	0.994162	0.99558	0.549719	1	0.237762	0.0203595	0.0381635
AGGATAATCGAGTCTA-1	8760	109810	0.0198525	HUVECS1	HUVECS	0.968213	0.999108	0.105608	0.126962	0.140634	0.999258	0.995489	0.564369	0.189482	0.294038	0.979661	0.229727	0.124487	0.848412	0.243454	0.96302	0.121717	0.632496	0.908817	0.218239	0.434254	0.605869	0.99014	0.209195	0.0276934	0.963787	0.983782	0.977594	0.573757	0.148838	0.884456	0.996428	0.998986	0.459344	0.00412257	0.406151	0.827921	0.00451052
AGGATCTGTGATATAG-1	7431	53649	0.0169994	GSCs	GSCS	0.866606	0.418259	0.393894	0.954198	0.165086	0.971786	0.195702	0.962545	0.921116	0.229556	0.865765	0.999991	1	3.40778e-08	0.993102	0.999766	0.415505	0.0399859	0.954826	0.20617	0.999989	0.175226	0.941755	0.205836	0.0459377	0.953963	0.980344	0.976755	0.996452	0.999999	0.810718	0.996293	0.99904	0.812357	1	0.910703	0.827834	0.804298
AGGATCTTCGGTAGAG-1	7089	47658	0.0450921	HUVECS1	HUVECS	0.966925	0.0214704	0.497168	0.251973	0.684305	0.956617	0.220099	0.592411	0.189204	0.230009	0.944523	0.307363	0.282155	0.842831	0.645562	0.998685	0.168513	0.264563	0.92768	0.597335	0.667014	0.188831	0.982994	0.403129	0.16631	0.940189	0.97985	0.973481	0.999961	0.99993	0.748133	0.993741	0.996832	0.490054	0.999989	0.558292	0.705206	0.779901
AGGCATTTCCCGAATA-1	7342	45487	0.0469365	GSCs	GSCS	0.968241	0.968859	0.13463	0.128597	0.163738	0.0557567	0.499106	0.571923	0.975128	0.978039	0.9806	0.218282	0.900683	0.0395386	0.940434	1	0.127433	0.545867	0.950109	0.969648	0.996744	0.0809332	0.983046	0.216793	0.0541788	0.963563	0.980886	0.959094	0.872226	0.999992	0.885194	0.994445	0.998882	0.498132	1	0.228738	0.0628075	0.500894
AGGCATTTCGACGATT-1	6506	31089	0.0888739	ASTROCYTES	ASTROCYTES	0.912885	3.75137e-05	0.0935464	0.151899	0.304776	0.999991	0.950375	0.893394	0.26353	0.327538	0.975395	0.998349	0.994982	0.337974	0.215475	0.0284873	0.148131	0.171859	0.971972	0.23577	0.868091	0.00321456	0.990233	0.263209	0.0359866	0.952517	0.98158	0.963576	0.582462	0.174852	0.891275	0.995256	0.999015	0.530632	0.479735	0.595363	0.499956	0.0496245
AGGCCACAGATGCTAA-1	7864	66025	0.0677925	GSCs	GSCS	0.815164	0.996368	0.682216	0.129901	0.147609	0.824958	4.33421e-05	0.851685	0.999824	0.999926	0.98023	0.217469	0.113585	1.29659e-05	0.330276	0.999748	0.119008	0.180516	0.963511	0.40846	0.970625	0.0104512	0.974146	0.54765	0.0277929	0.94791	0.970512	0.915244	0.998662	0.999961	0.900234	0.996079	0.997335	0.467367	1	0.261802	0.0747991	0.999957
AGGCCACCATGCAGGA-1	7971	86454	0.0515997	HUVECS1	HUVECS	0.95998	0.965862	0.104383	0.123808	0.203201	0.999824	0.985168	0.572522	0.188916	0.219417	0.980613	0.391453	0.113921	0.633252	0.208716	0.999242	0.119064	0.694579	0.94594	0.206638	0.374941	0.456808	0.990224	0.224521	0.0317555	0.963511	0.981212	0.97865	0.946039	0.231651	0.897238	0.996472	0.999107	0.686573	0.0105448	0.247773	0.826861	0.0148318
AGGCCACGTTACTCAG-1	8999	118046	0.0268963	HUVECS1	HUVECS	0.966385	0.998889	0.11934	0.151698	0.36366	0.993984	0.990355	0.611453	0.190879	0.221927	0.978447	0.22053	0.113043	0.881602	0.242084	0.999831	0.128264	0.663746	0.964272	0.204038	0.378658	0.0828802	0.984396	0.232846	0.0288747	0.955414	0.983805	0.96233	0.53116	0.901311	0.870799	0.996529	0.999151	0.503588	0.0124366	0.257615	0.76462	0.00964488
AGGCTGCCAATCAGCT-1	7411	48079	0.0528505	GSCs	GSCS	0.948701	0.998818	0.0938994	0.210889	0.217184	0.998725	0.903954	0.553884	0.243057	0.236563	0.928882	0.419558	0.277577	9.67125e-05	0.978029	0.999982	0.231818	0.621703	0.969652	0.558468	0.565867	0.000990409	0.9875	0.232773	0.0503597	0.963555	0.982842	0.879045	0.491664	0.156034	0.897672	0.996092	0.999154	0.881756	1	0.635272	0.0129468	0.0960457
AGGGAGTCAAATCGGG-1	7328	53391	0.0358675	HUVECS2	HUVECS	0.965872	0.993372	0.106964	0.21821	0.141793	0.998631	0.998347	0.864299	0.189364	0.353992	0.971001	0.250174	0.17229	0.84272	0.212918	0.224686	0.132063	0.630855	0.972015	0.246889	0.38877	0.607563	0.98952	0.22419	0.0274733	0.962578	0.982395	0.976593	0.873954	0.162628	0.820142	0.996422	0.998698	0.611555	0.0660051	0.354235	0.802272	0.00165288
AGGGAGTTCCGCTTAC-1	9010	105097	0.0564621	HUVECS2	HUVECS	0.966049	0.993569	0.130987	0.192568	0.14049	0.995725	0.998304	0.675395	0.1942	0.237051	0.979379	0.252585	0.107675	0.881928	0.215138	0.999972	0.130737	0.694286	0.972218	0.209403	0.398236	0.144539	0.969587	0.255127	0.0276474	0.955158	0.983677	0.974346	0.491375	0.160214	0.894253	0.994533	0.998409	0.494481	0.00275424	0.250205	0.735001	0.00169628
AGGGCCTGTCAAATCC-1	7618	70521	0.0400306	HUVECS2	HUVECS	0.920339	0.998845	0.100312	0.125005	0.429932	0.987225	0.989352	0.560956	0.222191	0.929831	0.978249	0.237533	0.131742	0.873458	0.26622	0.998385	0.148636	0.665235	0.951074	0.213863	0.384322	0.5646	0.988246	0.210797	0.0273738	0.957595	0.983477	0.978004	0.509916	0.147795	0.900108	0.995892	0.998936	0.514922	0.00311599	0.221127	0.71104	0.0106484
AGGGCCTGTGTTCGAT-1	7559	59391	0.0645721	HUVECS2	HUVECS	0.962898	0.999757	0.205911	0.133608	0.166039	0.991695	0.990574	0.599054	0.203446	0.385838	0.954086	0.493491	0.108223	0.838921	0.206858	0.998198	0.127368	0.662862	0.972139	0.231221	0.803709	0.38837	0.975052	0.245589	0.0477818	0.952722	0.940126	0.974613	0.694962	0.151117	0.898086	0.996132	0.998363	0.714966	0.0118696	0.276571	0.495907	0.00942571
AGGGCTCTCGCCACTT-1	6245	31257	0.0488531	HUVECS2	HUVECS	0.968139	0.999573	0.0988631	0.17851	0.143789	0.943277	0.995786	0.984489	0.189061	0.219072	0.980716	0.366848	0.108713	0.554029	0.207992	0.999684	0.164303	0.541437	0.970557	0.240892	0.392903	0.337272	0.989449	0.221264	0.0342271	0.929527	0.978201	0.978459	0.490863	0.408537	0.882735	0.996525	0.999001	0.893619	0.00439421	0.226375	0.625789	0.00421439
AGGGCTCTCTCAACGA-1	6795	40226	0.0542187	HUVECS2	HUVECS	0.928911	0.999843	0.100682	0.157934	0.276841	0.999937	0.978113	0.931305	0.243004	0.230258	0.975705	0.489074	0.110768	0.875726	0.240689	0.997811	0.169888	0.66916	0.971979	0.255578	0.345204	0.587874	0.984564	0.210869	0.0314531	0.963293	0.976754	0.977634	0.609022	0.168483	0.90033	0.99468	0.993085	0.48928	0.00280701	0.220953	0.749877	0.0218874
AGGGTCCAGTAAACGT-1	6747	52220	0.0266373	HUVECS2	HUVECS	0.968248	0.998676	0.119987	0.144605	0.152942	0.990445	0.987118	0.568304	0.192174	0.228868	0.978047	0.221979	0.146447	0.418636	0.242312	0.999004	0.138598	0.483879	0.972278	0.44243	0.643169	0.532191	0.990108	0.343745	0.0274189	0.918114	0.981506	0.977188	0.581248	0.17041	0.506137	0.995888	0.99897	0.494433	0.00573307	0.561235	0.824606	0.0128815
AGGGTCCCATATAGCC-1	7954	76933	0.0337436	HUVECS1	HUVECS	0.966784	0.996806	0.102203	0.275633	0.1736	0.999813	0.983242	0.57022	0.268524	0.265806	0.978834	0.248921	0.108898	0.857035	0.214429	0.999728	0.119008	0.694106	0.968676	0.260161	0.404692	0.433226	0.988551	0.291541	0.029353	0.963794	0.970626	0.963908	0.692675	0.154748	0.866657	0.996548	0.999026	0.456112	0.00476888	0.314342	0.826823	0.0167576
AGGGTCCGTACTGCCG-1	7679	68609	0.0595986	HUVECS1	HUVECS	0.960345	0.997507	0.0963489	0.26241	0.203109	0.99981	0.997491	0.89707	0.228261	0.276327	0.980251	0.217495	0.117998	0.571188	0.340281	0.999957	0.163792	0.388332	0.972394	0.261713	0.350993	0.34201	0.819572	0.225135	0.050458	0.958791	0.975646	0.978668	0.69979	0.62305	0.877573	0.995668	0.999071	0.539106	0.00617847	0.222049	0.824105	0.00250947
AGGGTCCTCCATTTCA-1	8292	75280	0.0525505	HUVECS2	HUVECS	0.961758	0.99864	0.0936365	0.183306	0.152704	0.996301	0.991029	0.699926	0.334203	0.528308	0.98071	0.272097	0.16007	0.86311	0.488038	0.999995	0.132277	0.606077	0.957489	0.22623	0.354195	0.51461	0.980083	0.207306	0.0283962	0.954379	0.973402	0.97429	0.546148	0.163339	0.883437	0.996419	0.998775	0.45548	0.00311934	0.279507	0.78308	0.00897104
AGGGTCCTCCGTGACG-1	6798	38457	0.042775	HUVECS2	HUVECS	0.925813	0.960695	0.105899	0.123974	0.223583	0.99978	0.972239	0.63021	0.430135	0.260196	0.980768	0.284855	0.106729	0.702729	0.206309	0.999476	0.121877	0.419576	0.972175	0.216334	0.418878	0.420263	0.99014	0.206022	0.0278426	0.962898	0.979309	0.947989	0.98808	0.461172	0.803633	0.995548	0.999135	0.455511	0.195981	0.247431	0.798489	0.0277615
AGGGTCCTCGACGATT-1	5484	26486	0.018085	HUVECS2	HUVECS	0.960469	0.980998	0.128747	0.169348	0.137019	0.998234	0.98659	0.904601	0.286269	0.254995	0.95636	0.397465	0.107825	0.650371	0.206344	0.999928	0.119182	0.435978	0.971578	0.231529	0.506701	0.612017	0.984867	0.218087	0.0394211	0.960017	0.982062	0.973231	0.505576	0.237263	0.864454	0.996447	0.999093	0.479024	0.0152538	0.22181	0.733876	0.0134095
AGGGTGATCTCGAACA-1	5438	29780	0.0281061	HUVECS1	HUVECS	0.934944	0.997425	0.122863	0.188762	0.140961	0.998905	0.710401	0.618497	0.468652	0.608164	0.845188	0.297481	0.418741	0.738038	0.26494	0.996622	0.216526	0.207029	0.968712	0.245275	0.470183	0.533798	0.988641	0.208508	0.0343734	0.961364	0.983278	0.978134	0.663492	0.1655	0.863054	0.995798	0.998037	0.782205	0.288068	0.23473	0.807306	0.289599
AGGTAGGAGCATTTGC-1	3020	14529	0.0268429	HUVECS1	HUVECS	0.967815	0.994295	0.138611	0.308947	0.251517	0.999149	0.991719	0.943688	0.190687	0.311475	0.980749	0.297851	0.220164	0.00627544	0.692152	0.999962	0.266046	0.333465	0.970859	0.31793	0.705322	0.6125	0.96704	0.297233	0.0296903	0.808135	0.961437	0.974284	0.55175	0.78881	0.876406	0.996349	0.997428	0.547977	0.0095027	0.58571	0.825977	0.00828139
AGGTAGGGTCACTAGT-1	8454	97051	0.0575058	GSCs	GSCS	0.926325	0.40142	0.187708	0.430641	0.231792	0.0406447	0.76517	0.67694	0.46017	0.999989	0.97907	0.219177	0.157445	4.45346e-08	0.210135	0.999984	0.119944	0.163212	0.81634	0.20999	0.999998	0.380765	0.978141	0.405966	0.105239	0.914179	0.973288	0.978693	0.995031	0.999813	0.0733752	0.94485	0.999118	0.530817	1	0.232965	0.653087	0.23483
AGGTAGGGTGCGACAA-1	7923	72661	0.0626196	HUVECS1	HUVECS	0.967016	0.977427	0.119788	0.147167	0.144807	0.999705	0.995795	0.557313	0.225591	0.241083	0.974976	0.220771	0.254039	0.884085	0.320098	0.999238	0.127178	0.559343	0.968096	0.221925	0.567318	0.471222	0.97648	0.243812	0.027816	0.951118	0.982053	0.978723	0.492619	0.542513	0.900094	0.994969	0.998785	0.522459	0.00426962	0.353102	0.823699	0.00420529
AGGTCATAGGCAGGTT-1	6636	39779	0.0378843	HUVECS1	HUVECS	0.924958	0.97945	0.0969126	0.133397	0.161306	0.945145	0.952773	0.612767	0.204965	0.233749	0.93684	0.344088	0.331228	0.879909	0.208527	0.999554	0.155831	0.506342	0.865286	0.219701	0.342663	0.0700572	0.990211	0.20822	0.0286575	0.94222	0.983012	0.936742	0.540848	0.156495	0.898584	0.99596	0.999115	0.465166	0.00912187	0.272413	0.523485	0.0472266
AGGTCTACATATAGCC-1	5347	26456	0.0490248	HUVECS1	HUVECS	0.964847	0.999881	0.0935752	0.128228	0.193924	0.996619	0.995729	0.56239	0.672423	0.296979	0.980738	0.272679	0.107218	0.703817	0.212911	0.999866	0.153275	0.650907	0.965789	0.236973	0.90534	0.164674	0.98928	0.215941	0.0295542	0.961244	0.972541	0.956059	0.612662	0.220578	0.749444	0.996505	0.999137	0.523124	0.00458228	0.235178	0.774383	0.00427135
AGGTCTAGTACCTTCC-1	5694	27976	0.0585859	HUVECS1	HUVECS	0.965593	0.999672	0.0954077	0.182465	0.164709	0.996809	0.993512	0.695611	0.188946	0.22425	0.975935	0.36095	0.106731	0.2797	0.223432	0.999983	0.578072	0.677573	0.933934	0.260732	0.342881	0.58049	0.979902	0.313772	0.0422805	0.954548	0.923729	0.959239	0.520952	0.15023	0.897825	0.996453	0.999138	0.508818	0.00364028	0.394852	0.788208	0.00648837
AGGTGTTAGGTTCCAT-1	6276	33384	0.057872	HUVECS2	HUVECS	0.968004	0.999567	0.21653	0.181889	0.155086	0.999581	0.992841	0.81953	0.203223	0.221717	0.973411	0.229652	0.993484	0.653437	0.549333	0.986707	0.152164	0.662992	0.967765	0.218245	0.345409	0.582288	0.932643	0.222661	0.0275297	0.962879	0.968197	0.971598	0.588121	0.235948	0.893648	0.988168	0.996608	0.455446	0.00370394	0.231482	0.744111	0.00715851
AGGTTACAGTAGGTTA-1	8965	107153	0.0560787	HUVECS2	HUVECS	0.967923	0.99944	0.149559	0.24528	0.139261	0.995413	0.997757	0.555594	0.237682	0.229752	0.980122	0.221752	0.135155	0.843431	0.434118	0.999987	0.125125	0.688851	0.972129	0.22384	0.62367	0.55346	0.988934	0.219594	0.0279673	0.962353	0.983097	0.97746	0.534131	0.298422	0.899493	0.994752	0.99808	0.458437	0.00525675	0.223865	0.629444	0.00224327
AGGTTACGTTGACGGA-1	6356	47809	0.0388211	GSCs	GSCS	0.552447	0.582549	0.209085	0.508081	0.992386	0.90388	0.622657	0.60663	0.268194	0.999979	0.98054	0.302454	0.106613	0.000661951	0.21765	0.995476	0.735845	0.00100262	0.894668	0.225181	0.898971	0.292534	0.970345	0.998372	0.318215	0.842818	0.975252	0.961496	0.999452	0.970493	0.8293	0.993722	0.971311	0.999795	1	0.22132	0.508732	0.377343
AGGTTGTAGCGACTAG-1	7712	61152	0.0772011	GSCs	GSCS	0.657609	0.978965	0.106446	0.128749	0.13852	0.998826	0.0611996	0.999662	0.932445	0.970769	0.976877	0.217484	0.242396	0.0298353	0.894863	0.99994	0.998885	0.220418	0.972435	0.304199	0.730583	0.346996	0.985481	0.767803	0.125294	0.941793	0.839999	0.976763	0.926527	0.326127	0.692467	0.995193	0.998309	0.99749	0.00536513	0.867141	0.253052	0.9388
AGGTTGTCACACGTGC-1	8730	96971	0.0481072	HUVECS1	HUVECS	0.967182	0.99972	0.0935635	0.144963	0.146783	0.999483	0.995438	0.614842	0.279899	0.220116	0.980549	0.239567	0.107155	0.787823	0.214835	0.999972	0.1204	0.695868	0.939971	0.205801	0.342865	0.402542	0.988792	0.205157	0.0274178	0.954028	0.983316	0.974087	0.502439	0.154322	0.900098	0.994894	0.998582	0.496937	0.00333827	0.220883	0.827755	0.00456159
AGGTTGTGTGAGTCAG-1	8326	94792	0.0539392	HUVECS1	HUVECS	0.91392	0.989772	0.107439	0.135387	0.139814	0.997758	0.994408	0.71645	0.198498	0.219271	0.976929	0.289483	0.174527	0.613775	0.206523	0.99996	0.11901	0.684163	0.971793	0.980748	1	0.579716	0.987652	0.207711	0.027357	0.959257	0.983713	0.976496	0.924249	0.149269	0.898795	0.99267	0.998566	0.553506	0.00277614	0.2385	0.826888	0.00559173
AGTAACCGTCAGTCCG-1	2364	7231	0.000968054	HUVECS1	HUVECS	0.855929	0.161815	0.129681	0.166047	0.14975	0.999784	0.96516	0.653626	0.189689	0.836714	0.97795	0.99482	0.99326	0.865402	0.428722	0.0939813	0.70952	0.247259	0.968096	0.20386	0.997337	0.593234	0.989413	0.228037	0.0458076	0.960446	0.96443	0.978726	0.969143	0.31952	0.858367	0.994866	0.992733	0.482752	0.352356	0.484199	0.480335	0.0348398
AGTACCACATATACCG-1	6595	41290	0.0426496	HUVECS2	HUVECS	0.967907	0.990821	0.09395	0.14016	0.22936	0.998553	0.998001	0.611326	0.691505	0.222151	0.978675	0.355648	0.109584	0.763269	0.240001	0.997594	0.247624	0.395819	0.962719	0.203982	0.655911	0.595446	0.989716	0.218016	0.0299624	0.960177	0.955883	0.966155	0.61732	0.168021	0.891407	0.994519	0.998765	0.661356	0.00892346	0.355477	0.686419	0.00199903
AGTACTGAGATGCTGG-1	9578	114058	0.0604342	GSCs	GSCS	0.967905	0.996113	0.125319	0.999909	0.138486	0.314941	0.927882	0.992764	0.957342	0.414026	0.980584	0.231115	0.107095	1.13179e-05	0.97309	0.941546	0.12204	0.439277	0.891657	0.3413	0.970886	0.13262	0.985614	0.856701	0.711532	0.945351	0.963376	0.978163	0.99813	0.691655	0.898699	0.990258	0.999155	0.683805	0.708959	0.295956	0.213677	0.0721184
AGTACTGAGTTTGAGA-1	8509	91638	0.0479386	GSCs	GSCS	0.840805	0.788074	0.617108	0.286405	0.141429	0.923917	0.121816	0.833512	0.987053	0.844716	0.980644	0.242512	0.125259	0.0217754	0.567486	0.999987	0.119068	0.102532	0.944508	0.232401	0.374208	0.260845	0.913098	0.222628	0.170527	0.92226	0.981334	0.970314	0.912911	1	0.833805	0.992291	0.999106	0.920442	1	0.356061	0.483028	0.878184
AGTAGCTTCCCTCTAG-1	6647	34265	0.0309645	GSCs	GSCS	0.667004	0.30256	0.200817	0.593745	0.144439	0.985575	0.000988235	0.960924	1	0.99957	0.960753	0.219166	0.497202	0.00149774	0.948677	0.999868	0.120112	0.401707	0.948818	0.380259	0.999763	0.608993	0.975605	0.819942	0.0457794	0.724383	0.98274	0.970601	0.579787	0.972484	0.865694	0.990952	0.998999	0.990932	0.999867	0.27232	0.0238492	0.999012
AGTAGTCAGTAGGTTA-1	6209	35840	0.0270926	HUVECS1	HUVECS	0.967803	0.997785	0.195882	0.202379	0.303565	0.9985	0.969162	0.654945	0.205684	0.593375	0.969869	0.222908	0.145334	0.246229	0.399987	0.937968	0.124551	0.52511	0.972196	0.409245	0.503743	0.207214	0.989648	0.316268	0.0279094	0.95487	0.975209	0.967055	0.589483	0.356644	0.893296	0.99621	0.999157	0.76973	0.00297166	0.258369	0.627435	0.0308384
AGTAGTCCACGACAAG-1	8021	67667	0.0695612	HUVECS1	HUVECS	0.955546	0.99422	0.0954974	0.140674	0.144361	0.999396	0.979683	0.554387	0.198453	0.228397	0.980293	0.315921	0.108213	0.775261	0.207784	0.999327	0.132104	0.554242	0.969572	0.208171	0.478697	0.431067	0.985334	0.205297	0.0282426	0.96347	0.977541	0.974063	0.597281	0.197946	0.900408	0.996194	0.999031	0.510289	0.00553979	0.254189	0.818398	0.0203173
AGTAGTCGTAACGTTC-1	8573	117924	0.0165191	HUVECS1	HUVECS	0.958757	0.998278	0.434216	0.131697	0.137022	0.999342	0.986449	0.67256	0.23128	0.280976	0.98049	0.227954	0.106722	0.857736	0.242706	0.984577	0.126579	0.696322	0.967943	0.220069	0.471391	0.36267	0.990023	0.209662	0.0304307	0.88412	0.982972	0.974174	0.509354	0.383305	0.856965	0.996441	0.999144	0.793159	0.0877191	0.264741	0.800986	0.0135506
AGTAGTCTCAGCCTTC-1	7948	71147	0.0495031	HUVECS2	HUVECS	0.968161	0.99964	0.139422	0.149406	0.147518	0.996922	0.996301	0.803951	0.194851	0.396849	0.980217	0.217767	0.160944	0.883941	0.243533	0.99886	0.19787	0.669286	0.96013	0.208144	0.822898	0.553303	0.98822	0.305718	0.0274167	0.956137	0.982011	0.975728	0.48896	0.232017	0.892593	0.994309	0.999097	0.502051	0.00285212	0.285754	0.820915	0.00369923
AGTCAACGTATAGCTC-1	6443	28861	0.080212	ASTROCYTES	ASTROCYTES	0.888891	0.000646983	0.22692	0.156246	0.282094	0.990904	0.993753	0.994119	0.671999	0.463313	0.959144	0.997264	1	0.749076	0.972602	2.26585e-05	1	0.315782	0.959951	0.536569	0.462296	0.305467	0.990176	0.361437	0.0344658	0.949443	0.978766	0.975297	0.863657	0.150543	0.885221	0.955057	0.995382	0.591225	0.0163307	0.424102	0.00361121	0.00624709
AGTCAACGTGACATCT-1	2255	8819	0.165552	HUVECS1	HUVECS	0.659368	0.0165639	0.103565	0.167384	0.357607	0.99444	0.991009	0.598502	0.190059	0.97637	0.979605	0.465409	0.781019	0.798051	0.281795	0.694156	0.155916	0.0055285	0.527083	0.243054	0.99929	0.0505749	0.990177	0.227001	0.053357	0.949663	0.982673	0.970429	0.689334	0.198324	0.896531	0.992235	0.99605	0.478023	0.33687	0.719079	0.59041	0.00899122
AGTCAACGTGGTCCGT-1	8538	90848	0.0244694	HUVECS2	HUVECS	0.967521	0.999218	0.111723	0.221707	0.192543	0.999697	0.997445	0.607006	0.234676	0.275117	0.977278	0.219294	0.107848	0.870154	0.206296	0.999994	0.12362	0.696088	0.848948	0.2046	0.357804	0.456595	0.98601	0.206447	0.0374596	0.96379	0.979451	0.976922	0.507639	0.149908	0.897766	0.990995	0.99759	0.459016	0.00379637	0.239036	0.67583	0.00255491
AGTCAACGTTTACTTC-1	7966	74447	0.0454014	HUVECS2	HUVECS	0.964404	0.998315	0.103658	0.124923	0.140749	0.975502	0.987562	0.596005	0.765126	0.310069	0.979611	0.412258	0.106817	0.689641	0.208525	0.999546	0.170263	0.566872	0.972065	0.951387	1	0.398555	0.989197	0.214924	0.0303226	0.962908	0.972918	0.976444	0.491561	0.158707	0.862394	0.992312	0.99883	0.699078	0.00275372	0.221671	0.729009	0.0124383
AGTCATGCAAGCTGCC-1	2152	5521	0.00144901	HUVECS1	HUVECS	0.967671	0.968044	0.193752	0.172507	0.140936	0.999681	0.991833	0.998635	0.628308	0.300328	0.980662	0.638162	0.626104	1.65374e-05	0.955274	1	0.136	0.63011	0.970985	0.226218	0.524725	0.387339	0.978359	0.419646	0.0322872	0.960691	0.980554	0.61298	0.845449	0.151355	0.872718	0.907775	0.998074	0.459936	0.995539	0.859705	0.0175431	0.00816662
AGTCATGTCCCAACTC-1	6397	42101	0.0476948	HUVECS2	HUVECS	0.956084	0.997411	0.103852	0.13003	0.142888	0.881253	0.996857	0.830407	0.37886	0.242875	0.971531	0.394852	0.112888	0.803808	0.227004	0.492415	0.325974	0.68847	0.969451	0.215641	0.342671	0.471019	0.990186	0.204776	0.0283045	0.957406	0.982552	0.977715	0.638287	0.148245	0.866929	0.996499	0.99916	0.621301	0.00741522	0.259366	0.578173	0.00314273
AGTCTCCAGCTAGAAT-1	6174	24918	0.0739626	ASTROCYTES	ASTROCYTES	0.967812	0.000202269	0.268007	0.19379	0.140698	0.999969	0.989934	0.996838	0.238726	0.226759	0.97919	0.999973	1	0.775424	0.740159	4.12126e-06	0.347477	0.231109	0.952426	0.31506	0.644068	0.0221827	0.966435	0.205096	0.0275799	0.943233	0.983693	0.97843	0.515217	0.239129	0.899414	0.995501	0.999003	0.848666	0.536308	0.839979	0.461045	0.0100657
AGTCTCCCACGGCTAC-1	8454	108624	0.0369255	HUVECS1	HUVECS	0.966613	0.996831	0.0953116	0.124042	0.20705	0.995635	0.97404	0.674255	0.19182	0.223928	0.979373	0.622987	0.128194	0.85473	0.235479	0.999977	0.119013	0.561875	0.972447	0.20429	0.705847	0.572747	0.987673	0.267149	0.027376	0.951024	0.980247	0.973446	0.790587	0.157706	0.896419	0.996366	0.999043	0.503704	0.00736363	0.283342	0.787947	0.0259604
AGTCTCCCATGACGGA-1	7832	70947	0.051179	HUVECS1	HUVECS	0.968126	0.974981	0.103184	0.127948	0.137169	0.929308	0.980692	0.587884	0.314462	0.236261	0.96445	0.360772	0.119498	0.720875	0.227286	0.998571	0.122497	0.612552	0.972356	0.999976	1	0.498453	0.9895	0.334809	0.0296949	0.952223	0.983331	0.967915	0.883607	0.205454	0.86873	0.996492	0.999128	0.458845	0.0257734	0.221393	0.790589	0.0193076
AGTCTCCTCGTGGGTC-1	7432	71072	0.0405645	HUVECS1	HUVECS	0.956225	0.998664	0.0944866	0.169551	0.137799	0.997545	0.992828	0.615614	0.198862	0.229361	0.98031	0.373684	0.106609	0.876984	0.365517	0.999913	0.42409	0.695964	0.97028	0.233336	0.543279	0.256746	0.989468	0.403672	0.0470707	0.953324	0.983794	0.977856	0.525936	0.228226	0.864367	0.996533	0.999129	0.465877	0.00641191	0.307032	0.827916	0.0071716
AGTGACTCAACGTAAA-1	6084	34260	0.0421483	HUVECS1	HUVECS	0.959454	0.999462	0.117242	0.163858	0.137188	0.99826	0.944489	0.856923	0.204856	0.264568	0.980588	0.221504	0.413138	0.876521	0.263965	0.999961	0.186882	0.6596	0.950269	0.204485	0.385296	0.503128	0.985662	0.264683	0.0283682	0.962188	0.98349	0.978718	0.886686	0.15108	0.781846	0.996552	0.999158	0.814204	0.00327958	0.224421	0.510837	0.0555112
AGTGACTGTGGAACAC-1	4930	21122	0.0534514	HUVECS1	HUVECS	0.968247	0.999626	0.0942426	0.257864	0.163901	0.994288	0.988731	0.975267	0.7435	0.390714	0.980511	0.254426	0.106634	0.859475	0.230472	0.949207	0.119378	0.657226	0.94886	0.347143	0.398375	0.599008	0.981963	0.227208	0.0386586	0.950902	0.936844	0.973981	0.966922	0.251057	0.894202	0.996103	0.998227	0.569355	0.0169827	0.221534	0.785489	0.0112694
AGTGATCAGCGTGTTT-1	8178	52131	0.0388253	ASTROCYTES	ASTROCYTES	0.966117	0.456375	0.722699	0.493763	0.272576	0.999847	0.992992	0.714445	0.189171	0.329678	0.977628	1	1	0.282213	0.234049	0.00034009	0.200386	0.284328	0.95456	0.567083	0.949149	0.598193	0.989959	0.204947	0.0279887	0.930606	0.981198	0.978335	0.696033	0.22697	0.895028	0.996202	0.998918	0.496016	0.652456	0.232841	0.345143	0.00700774
AGTGATCGTACACTCA-1	7802	60532	0.0651556	GSCs	GSCS	6.59896e-05	0.479676	0.999862	0.998293	0.217316	0.997433	9.22021e-05	0.999947	1	0.274634	0.945824	0.587007	0.735931	0.0185407	0.206421	0.999984	0.868886	0.319332	0.972315	0.887401	1	0.13032	0.982945	0.856658	0.369136	0.958134	0.983403	0.973372	0.99998	1	0.786945	0.932712	0.922364	0.977753	1	0.26837	0.802806	0.999908
AGTGATCGTATTTCGG-1	6662	40216	0.0450567	HUVECS2	HUVECS	0.953408	0.976428	0.10469	0.171156	0.295176	0.999671	0.983036	0.807557	0.195794	0.219453	0.98048	0.237423	0.118972	0.79095	0.31768	0.998147	0.139876	0.316421	0.970749	0.224027	0.347164	0.513567	0.984569	0.212289	0.0320355	0.950783	0.980491	0.977752	0.918222	0.152408	0.899744	0.996551	0.99916	0.583894	0.0261062	0.276563	0.819782	0.0169643
AGTGCCGAGTCGCCAC-1	8345	68491	0.071513	GSCs	GSCS	0.886982	0.883437	0.741396	0.388091	0.207947	0.990018	0.814085	0.999668	0.508914	0.239438	0.977327	0.254307	0.166054	3.26293e-05	0.273009	0.999834	0.167011	0.118602	0.857557	0.999806	1	0.00182768	0.970459	0.317986	0.0273333	0.933367	0.982588	0.976447	0.969734	1	0.874391	0.995072	0.999043	0.832903	1	0.220996	0.663992	0.185915
AGTGCCGGTAGGTAGC-1	5655	23969	0.0837332	ASTROCYTES	ASTROCYTES	0.0888291	8.0345e-05	0.100864	0.127712	0.485492	0.999058	0.977057	0.900083	0.193	0.297108	0.96478	0.999945	1	0.0872626	0.512917	0.255108	0.196564	8.98287e-05	0.948723	0.446011	0.993985	0.138607	0.990139	0.213499	0.0346373	0.944291	0.957785	0.932159	0.915817	0.506409	0.847578	0.995624	0.998015	0.455454	0.00310866	0.994995	0.000582662	0.0229426
AGTGTTGCAGTCGTTA-1	9154	126992	0.0291278	HUVECS1	HUVECS	0.948963	0.935923	0.122581	0.132318	0.141341	0.999295	0.798841	0.676975	0.189187	0.235011	0.973201	0.39973	0.544407	0.421966	0.320791	0.999945	0.481298	0.673251	0.972382	0.260201	0.878541	0.160431	0.9902	0.273744	0.0281343	0.955941	0.982771	0.97841	0.630811	0.158131	0.889681	0.995888	0.999017	0.614307	0.999283	0.234869	0.798105	0.201159
AGTTAGCAGGTACCTT-1	3773	10311	0.0814664	ASTROCYTES	ASTROCYTES	0.954614	1.3456e-06	0.823243	0.145334	0.247718	0.999819	0.990532	0.932293	0.218377	0.998279	0.975067	0.874427	0.999508	0.754413	0.214135	0.000118201	0.693452	4.94302e-07	0.843843	0.248167	0.990301	0.181019	0.978264	0.288367	0.0278681	0.569524	0.981665	0.975512	0.796329	0.282557	0.363569	0.688332	0.997864	0.459289	0.204605	0.747232	0.619462	0.00946802
AGTTAGCTCAGCTCTC-1	7259	67555	0.0337207	HUVECS1	HUVECS	0.967156	0.98701	0.103125	0.126441	0.154314	0.984394	0.988093	0.579464	0.23693	0.237917	0.979998	0.278333	0.125878	0.87094	0.225022	0.999957	0.211783	0.00872477	0.955625	0.245553	0.558196	0.493465	0.986651	0.204759	0.0420772	0.549199	0.955411	0.968764	0.688516	0.148682	0.899918	0.99655	0.99916	0.458414	0.0108241	0.38364	0.810811	0.0119072
AGTTAGCTCTCTAAGG-1	8957	121389	0.0124311	HUVECS1	HUVECS	0.960242	0.999075	0.0985019	0.125397	0.153292	0.999475	0.992528	0.55614	0.286485	0.242199	0.97959	0.28167	0.108254	0.546943	0.273536	0.999991	0.185719	0.689576	0.967332	0.203903	0.343589	0.456873	0.971928	0.209027	0.0277641	0.956179	0.978646	0.977273	0.639186	0.155668	0.848959	0.992209	0.998983	0.464434	0.00668031	0.228413	0.789056	0.00747172
AGTTCCCCAAGACGGT-1	6743	36654	0.0502264	ASTROCYTES	ASTROCYTES	0.95697	0.00144747	0.138124	0.483151	0.172182	0.998353	0.960091	0.998721	0.192118	0.980833	0.951812	0.999998	1	0.545114	0.233953	8.515e-06	0.305353	0.281694	0.96533	0.214047	0.472635	0.143354	0.989922	0.252987	0.0547736	0.952661	0.980983	0.975958	0.782581	0.162612	0.895662	0.995618	0.998955	0.719202	0.250381	0.493677	0.170249	0.0399091
AGTTCCCCACTGTTCC-1	9446	124255	0.0213352	GSCs	GSCS	0.951515	0.979384	0.163191	0.437125	0.152682	0.166168	0.846333	0.99661	0.864009	0.999425	0.977937	0.217594	0.121513	0.00509442	0.31951	0.999883	0.122877	0.173052	0.969529	0.324585	0.997605	0.00308867	0.932998	0.303216	0.0984337	0.955492	0.983639	0.860583	0.83058	0.773087	0.881198	0.99655	0.998988	0.985208	1	0.260924	0.355811	0.153667
AGTTCCCGTAGCACGA-1	8124	83576	0.0230329	HUVECS2	HUVECS	0.963931	0.99768	0.0945001	0.124267	0.137282	0.998541	0.986062	0.576236	0.194775	0.3909	0.979124	0.219944	0.112017	0.866795	0.296888	0.998865	0.134827	0.606677	0.971558	0.222689	0.350826	0.477974	0.988557	0.218584	0.0276908	0.962797	0.958776	0.97866	0.635322	0.181691	0.810484	0.996497	0.99916	0.508562	0.00599005	0.245197	0.827966	0.0139383
AGTTCGAGTCGCGTCA-1	6362	43122	0.0629609	HUVECS1	HUVECS	0.960999	0.999964	0.0956012	0.124504	0.147485	0.994671	0.988702	0.921124	0.189637	0.224254	0.979987	0.218812	0.106799	0.488717	0.349895	0.999612	0.126021	0.649659	0.919633	0.20662	0.474791	0.301586	0.989918	0.227759	0.0280882	0.885673	0.978145	0.969309	0.680611	0.148413	0.89166	0.996551	0.999149	0.458564	0.0647604	0.236849	0.811212	0.0112977
AGTTCGAGTCTGTAAC-1	6136	24645	0.103875	ASTROCYTES	ASTROCYTES	0.962795	0.00160494	0.120477	0.152977	0.14456	0.99976	0.994907	0.592767	0.190272	0.541776	0.978069	0.99754	0.999993	0.0975707	0.282859	0.0143184	0.133375	0.0591203	0.876344	0.516415	0.366112	0.0161162	0.967222	0.230081	0.0330261	0.960664	0.980703	0.978674	0.557335	0.208999	0.827883	0.995845	0.998455	0.513562	0.0227118	0.240419	0.379042	0.0050926
ATACCGAAGCCTCGTG-1	8049	74310	0.0698426	GSCs	GSCS	0.968231	0.999794	0.10681	0.124981	0.202167	0.0550133	0.0456675	0.999931	0.996478	0.862193	0.977176	0.218106	0.158683	6.22065e-08	0.449051	0.777622	0.999991	0.0807937	0.438873	0.953688	0.999997	0.205012	0.98663	0.486945	0.0433949	0.963784	0.983843	0.000927736	0.82028	0.490148	0.858388	0.996479	0.999154	0.536543	1	0.237433	0.528908	0.954333
ATACCGAAGGTCGCCT-1	6106	35591	0.0363013	HUVECS2	HUVECS	0.919	0.999732	0.109007	0.13994	0.246833	0.997809	0.98625	0.567136	0.189222	0.224383	0.955321	0.219872	0.129477	0.776247	0.213628	0.933584	0.119209	0.689899	0.970935	0.227149	0.845079	0.612587	0.988533	0.206786	0.0551321	0.94882	0.983846	0.976158	0.58989	0.220098	0.872879	0.996461	0.999111	0.620029	0.0215527	0.263375	0.825912	0.0137501
ATACCGAGTCCCTCAT-1	7095	32530	0.0242853	ASTROCYTES	ASTROCYTES	0.968246	0.0572433	0.704495	0.196212	0.223766	0.981636	0.971557	0.999998	0.797853	0.240968	0.973424	1	1	0.480839	0.208878	0.000124215	0.665696	0.635213	0.88622	0.273598	0.963291	0.00772801	0.988511	0.460606	0.0429567	0.901646	0.970577	0.977544	0.533438	0.174475	0.900018	0.996537	0.999069	0.83816	0.834793	0.977138	0.0298818	0.0284427
ATACCGATCCGCGGAT-1	7358	49212	0.063196	HUVECS2	HUVECS	0.96492	0.995022	0.0949032	0.217809	0.23273	0.993907	0.998335	0.940631	0.267256	0.419451	0.980328	0.708918	0.117335	0.884048	0.292312	0.998968	0.192337	0.613988	0.960358	0.272492	0.347238	0.397328	0.989844	0.327463	0.0303578	0.956913	0.981299	0.978532	0.501873	0.163819	0.888698	0.991549	0.997909	0.545393	0.00276349	0.2296	0.813586	0.0016646
ATACCTTAGAATTGTG-1	7913	84504	0.0254189	HUVECS1	HUVECS	0.968246	0.994888	0.114946	0.164566	0.409664	0.9993	0.968999	0.569279	0.255097	0.364402	0.938358	0.285998	0.112753	0.875709	0.22747	0.952667	0.177637	0.270776	0.970692	0.298501	0.558835	0.608552	0.987984	0.206368	0.0286473	0.848127	0.922373	0.978716	0.914426	0.234824	0.888046	0.995543	0.999006	0.457786	0.00748281	0.228444	0.669583	0.0310007
ATACCTTAGGCTCTAT-1	8378	73287	0.0439369	GSCs	GSCS	0.963551	0.996422	0.106553	0.142372	0.73418	0.99562	0.147347	0.916094	0.234639	0.231446	0.97939	0.229778	0.117062	0.103185	0.206289	0.972363	0.136301	0.107435	0.972438	0.417236	0.350637	0.212543	0.985853	0.208336	0.0602248	0.955251	0.940199	0.968657	0.538206	0.745203	0.897532	0.996085	0.99882	0.531973	0.957567	0.390942	0.763272	0.852653
ATACCTTCACTATGTG-1	8482	86055	0.0452385	HUVECS1	HUVECS	0.962125	0.999734	0.103269	0.12388	0.149046	0.991455	0.987047	0.560488	0.305203	0.255573	0.980773	0.484855	0.112325	0.883617	0.206641	0.999996	0.127914	0.69251	0.972414	0.308636	0.379019	0.5183	0.989709	0.261415	0.0273373	0.954385	0.977991	0.969542	0.493637	0.717163	0.893234	0.996293	0.998985	0.467963	0.00288971	0.223789	0.796656	0.0129528
ATACCTTTCGAAGGAC-1	6732	42890	0.0533225	HUVECS1	HUVECS	0.966589	0.998411	0.148304	0.123882	0.142805	0.997437	0.960064	0.816508	0.228361	0.359438	0.980772	0.293273	0.205258	0.871942	0.206316	0.99999	0.159879	0.695386	0.968877	0.205469	0.62819	0.5409	0.990027	0.242538	0.0273488	0.884484	0.98365	0.960036	0.509399	0.354479	0.893891	0.994281	0.998966	0.749073	0.00296537	0.278613	0.805904	0.0399362
ATACCTTTCGGCATAT-1	6568	40934	0.0552597	HUVECS2	HUVECS	0.954723	0.995297	0.0935429	0.158181	0.154123	0.999801	0.995062	0.58435	0.818524	0.2198	0.978321	0.222284	0.130907	0.881344	0.547614	0.995097	0.120769	0.670447	0.971427	0.204396	0.344159	0.498078	0.959864	0.298956	0.0293366	0.942943	0.963356	0.967529	0.527101	0.155467	0.899534	0.991365	0.998358	0.489931	0.00312438	0.362699	0.586546	0.00493777
ATACCTTTCGTCGACG-1	7198	55738	0.0437045	HUVECS1	HUVECS	0.965296	0.991235	0.103266	0.319947	0.14035	0.999717	0.968907	0.964596	0.192974	0.240994	0.978753	0.496817	0.119791	0.860156	0.343837	0.999292	0.120029	0.581431	0.969751	0.285354	0.348992	0.609958	0.9859	0.209558	0.0380543	0.963797	0.955564	0.9786	0.488485	0.211553	0.86415	0.996551	0.999074	0.563277	0.00279166	0.27939	0.820732	0.0310934
ATACTTCAGACGACGT-1	6463	42733	0.0555543	HUVECS2	HUVECS	0.968049	0.995646	0.105104	0.126733	0.150566	0.999668	0.995649	0.577408	0.598671	0.232822	0.978603	0.293597	0.137622	0.861188	0.347105	0.984053	0.119535	0.679314	0.958126	0.208002	0.934646	0.607624	0.981958	0.237048	0.0575413	0.962934	0.979228	0.97667	0.667624	0.724366	0.889917	0.996373	0.999145	0.573275	0.0030924	0.348507	0.82742	0.0043512
ATACTTCCACTGGATT-1	6025	32115	0.0557683	HUVECS2	HUVECS	0.939141	0.999629	0.100752	0.129774	0.180161	0.99997	0.996093	0.926974	0.50956	0.223658	0.95232	0.778406	0.112207	0.57086	0.224085	0.999738	0.182548	0.693294	0.96081	0.327525	0.707851	0.577273	0.985646	0.238698	0.0276864	0.963725	0.80196	0.90017	0.707583	0.965938	0.896373	0.99626	0.998995	0.538931	0.00724514	0.607351	0.82693	0.00390694
ATAGAGACAAACTCTG-1	6785	44514	0.0497596	HUVECS1	HUVECS	0.941189	0.999864	0.12871	0.123807	0.20224	0.999813	0.961791	0.72335	0.381212	0.256872	0.932478	0.255669	0.132684	0.878653	0.21105	0.999988	0.123007	0.695874	0.933949	0.206527	0.343431	0.514685	0.977697	0.205332	0.0319383	0.963803	0.983781	0.968178	0.53733	0.953645	0.723944	0.996095	0.998842	0.456759	0.0030098	0.320358	0.692828	0.0382086
ATAGAGATCATGGAGG-1	8651	70766	0.0531611	GSCs	GSCS	0.622705	0.992423	0.19257	0.134857	0.137051	0.97586	0.0671616	0.553873	0.247184	0.991269	0.9788	0.246364	0.120974	0.0663747	0.481033	0.997741	0.75289	0.234384	0.829592	0.285003	0.972568	0.0352823	0.989955	0.211692	0.117298	0.963615	0.973846	0.972247	0.999616	0.999941	0.376401	0.996471	0.99899	0.796111	1	0.230442	0.429798	0.932838
ATAGGCTCACTTGGCG-1	7870	101451	0.0298272	HUVECS1	HUVECS	0.965128	0.996993	0.0944552	0.364244	0.13703	0.999877	0.99052	0.568028	0.205357	0.225271	0.978901	0.385494	0.107176	0.878649	0.274445	0.999986	0.12138	0.634576	0.966911	0.239697	0.361013	0.612179	0.989965	0.253366	0.0402834	0.940496	0.944855	0.977452	0.662478	0.148076	0.898331	0.996111	0.999082	0.593018	0.00380396	0.226487	0.827982	0.0094801
ATAGGCTGTTGCATTG-1	6029	36796	0.0611479	HUVECS2	HUVECS	0.958649	0.999861	0.114321	0.196242	0.146641	0.993974	0.997151	0.57907	0.407269	0.27832	0.980744	0.273677	0.152691	0.60936	0.247134	0.999889	0.264029	0.580112	0.876997	0.328176	0.689825	0.527063	0.988592	0.209568	0.0347707	0.957265	0.983847	0.952412	0.512744	0.148108	0.875134	0.990191	0.999137	0.486927	0.00366453	0.22297	0.622032	0.00284934
ATAGGCTTCGCGTGAC-1	8970	98392	0.0262521	GSCs	GSCS	0.964284	0.976101	0.160516	0.152504	0.148591	0.986761	0.945718	0.788025	0.975818	0.997783	0.954189	0.975496	0.124975	2.41968e-08	0.287216	0.999892	0.128921	0.118192	0.957671	0.961259	1	0.0528096	0.961375	0.450807	0.0323323	0.955468	0.983298	0.961493	0.961206	0.999806	0.83608	0.991502	0.999111	0.550484	1	0.222095	0.317657	0.0542818
ATATCCTGTAGATGTA-1	6026	31510	0.0608696	GSCs	GSCS	0.927344	0.998677	0.0935437	0.292631	0.221297	0.924446	0.0874029	0.917741	0.997782	0.549689	0.980597	0.999829	0.135465	0.0140566	0.267145	0.999926	0.567566	0.00343585	0.934545	0.227985	0.347107	0.0510783	0.980154	0.258459	0.144687	0.456409	0.980733	0.977596	0.97754	0.999737	0.879316	0.994504	0.997625	0.486453	0.999836	0.23969	0.178632	0.912597
ATCACAGGTGGACAGT-1	6153	35697	0.0520772	HUVECS1	HUVECS	0.968206	0.999055	0.0942371	0.142659	0.138895	0.988933	0.584863	0.821389	0.200798	0.22061	0.966018	0.909487	0.90076	0.87425	0.228066	0.999879	0.273955	0.289402	0.931554	0.294464	0.816136	0.602442	0.965083	0.376762	0.0275984	0.962466	0.983687	0.955071	0.491097	0.259449	0.900377	0.996191	0.999068	0.46287	0.0196357	0.221099	0.815937	0.415137
ATCACAGTCTGACAGT-1	7419	65604	0.02666	GSCs	GSCS	0.955158	0.978954	0.32296	0.989668	0.146338	0.875933	0.767078	0.556033	0.86776	0.553582	0.977121	0.510693	0.182426	0.000520088	0.5287	0.988529	0.187928	0.0563986	0.969006	0.245708	0.999866	0.40925	0.989993	0.923714	0.180336	0.887296	0.962648	0.0178096	0.993011	0.151449	0.899051	0.984132	0.999006	0.725816	1	0.526048	0.104155	0.232922
ATCACGAAGACAAGCC-1	7273	75742	0.0273164	HUVECS1	HUVECS	0.958625	0.994195	0.100515	0.151825	0.16468	0.996044	0.926354	0.802741	0.210714	0.299202	0.963399	0.243262	0.209646	0.881476	0.212947	0.999587	0.135588	0.430537	0.972196	0.568519	0.38438	0.579333	0.989981	0.621478	0.0288635	0.95421	0.960948	0.977654	0.959508	0.229336	0.738804	0.995904	0.998963	0.629256	0.0049191	0.310511	0.784874	0.0736461
ATCACGACATTAAGCC-1	8719	89152	0.0412442	HUVECS2	HUVECS	0.96279	0.997528	0.766938	0.69036	0.648903	0.99956	0.998067	0.806782	0.20553	0.981477	0.913651	0.308414	0.16286	0.880573	0.891886	0.750839	0.867694	0.680289	0.882077	0.254551	0.617472	0.100073	0.989543	0.307669	0.921957	1.86172e-17	0.97903	0.977642	0.999974	1	0.871356	0.990276	0.993252	0.621523	0.868212	0.282958	0.00574708	0.00193302
ATCACTTCATTGAGGG-1	7777	60867	0.0274862	HUVECS2	HUVECS	0.959061	0.999683	0.1145	0.154481	0.204305	0.99924	0.998335	0.789257	0.202378	0.442479	0.975825	0.230277	0.107004	0.86559	0.212261	0.999773	0.157277	0.692893	0.953788	0.208427	0.404477	0.563652	0.985994	0.204913	0.0304475	0.960377	0.970826	0.969841	0.507828	0.30626	0.899583	0.996068	0.99525	0.468243	0.00533408	0.254461	0.753365	0.00166533
ATCAGGTAGCACTGGA-1	3491	13465	0.130709	HUVECS1	HUVECS	0.958881	0.0614618	0.146546	0.42767	0.178579	0.999245	0.998358	0.579175	0.220467	0.221158	0.446739	0.218836	0.61124	0.58553	0.268283	0.736099	0.132409	0.641623	0.962888	0.204175	0.712167	0.242282	0.985572	0.922973	0.0274875	0.962242	0.979415	0.877461	0.943961	0.591328	0.894433	0.981078	0.998925	0.795755	0.00519622	0.723473	0.539444	0.00164231
ATCAGGTCACCTGCTT-1	6714	42944	0.0377003	HUVECS1	HUVECS	0.955058	0.999687	0.138001	0.136963	0.146222	0.999941	0.990311	0.555542	0.194935	0.242125	0.970336	0.227954	0.119045	0.837194	0.207464	0.999998	0.124993	0.614993	0.94874	0.203956	0.424478	0.612508	0.990233	0.235176	0.0324545	0.963795	0.975552	0.957608	0.517544	0.14791	0.834553	0.994971	0.999155	0.758574	0.00312581	0.230598	0.672377	0.00968898
ATCAGGTGTCAGTCTA-1	8111	72003	0.0510534	HUVECS2	HUVECS	0.961256	0.996049	0.0936061	0.148678	0.137316	0.999339	0.992031	0.931796	0.191811	0.226336	0.979984	0.463756	0.117768	0.873774	0.21038	0.999979	0.147366	0.616117	0.95919	0.375855	0.562464	0.612616	0.986833	0.205302	0.0383825	0.963712	0.980699	0.976173	0.614773	0.191627	0.89982	0.994775	0.997577	0.691206	0.00276561	0.221475	0.790526	0.00796919
ATCAGGTGTCTTGTCC-1	5346	24885	0.0577858	HUVECS1	HUVECS	0.966031	0.999113	0.13551	0.499638	0.144838	0.999961	0.971653	0.555407	0.202467	0.537471	0.980383	0.401397	0.110256	0.735161	0.207379	0.801408	0.317541	0.670247	0.972354	0.210656	0.616455	0.0668118	0.990199	0.225028	0.0278919	0.949589	0.982985	0.971531	0.520222	0.96178	0.892579	0.990022	0.99916	0.511731	0.0762902	0.222896	0.815378	0.0283469
ATCAGGTTCCCATACC-1	7084	54571	0.0346155	HUVECS1	HUVECS	0.967555	0.995031	0.109198	0.173888	0.254005	0.99984	0.970276	0.923844	0.188941	0.304918	0.978431	0.237586	0.107127	0.865883	0.2388	0.99741	0.125079	0.696351	0.969411	0.219637	0.568307	0.594659	0.945878	0.230104	0.0282494	0.950804	0.983195	0.957107	0.488869	0.14828	0.890024	0.995357	0.999156	0.630196	0.00518464	0.220963	0.825884	0.029724
ATCAGGTTCTCATGCC-1	6511	30400	0.135757	ASTROCYTES	ASTROCYTES	0.934807	0.993432	0.529173	0.184028	0.958458	0.991194	0.97483	0.60053	0.883329	0.360855	0.95629	0.959027	0.999998	0.614419	0.937634	0.000506384	0.448621	0.570688	0.947982	0.203893	0.749082	0.000164278	0.983242	0.683712	0.0284241	0.870268	0.973397	0.905477	0.499891	0.256028	0.489256	0.980328	0.999154	0.589122	0.00614502	0.91304	0.0660714	0.0251697
ATCATTCAGGGCAGTT-1	6567	45442	0.036288	HUVECS2	HUVECS	0.967751	0.998806	0.103549	0.129597	0.180455	0.999629	0.986526	0.565679	0.191887	0.246141	0.980764	0.310103	0.115976	0.464334	0.351326	0.999925	0.123169	0.695406	0.970467	0.208008	0.836847	0.540151	0.989233	0.298805	0.0456539	0.955355	0.980923	0.977368	0.488707	0.247391	0.877742	0.996483	0.998835	0.74648	0.00730883	0.385637	0.822859	0.0134744
ATCATTCCACCGTACG-1	6929	45990	0.0347467	HUVECS2	HUVECS	0.954222	0.999886	0.0941135	0.123914	0.1684	0.999925	0.998072	0.606404	0.32428	0.223881	0.980173	0.284703	0.115275	0.880994	0.319192	0.998239	0.28653	0.612313	0.972323	0.309833	0.370835	0.55399	0.984329	0.240426	0.0273337	0.955888	0.927321	0.978563	0.522003	0.198859	0.88918	0.990766	0.997176	0.561871	0.00276152	0.279027	0.641488	0.00192797
ATCATTCGTAGGTTTC-1	7643	51000	0.048902	HUVECS2	HUVECS	0.965181	0.986556	0.121899	0.147453	0.137005	0.999652	0.998338	0.869426	0.211732	0.22773	0.976035	0.317972	0.141267	0.871648	0.208275	0.964622	0.126262	0.692828	0.963456	0.211938	0.456581	0.550346	0.988483	0.345539	0.0320723	0.955693	0.983295	0.97243	0.619724	0.164251	0.871647	0.994419	0.995226	0.563735	0.00364544	0.283	0.779141	0.00166217
ATCCACCCACGTACAT-1	9094	121771	0.021097	HUVECS1	HUVECS	0.952228	0.996703	0.0981488	0.158555	0.139781	0.993669	0.97602	0.583962	0.271929	0.271555	0.924528	0.264409	0.133167	0.817536	0.223394	0.999915	0.120303	0.149401	0.972275	0.207101	0.382846	0.432863	0.989377	0.257072	0.0277775	0.959838	0.975251	0.978705	0.659852	0.591837	0.89115	0.996535	0.998605	0.460184	0.00609166	0.22954	0.769297	0.0239798
ATCCATTAGCACTTTG-1	6654	38910	0.059008	GSCs	GSCS	0.914927	0.999175	0.169399	0.953789	0.189751	0.973181	0.170265	0.579778	0.227678	0.999951	0.707414	0.994267	0.9778	1.93974e-07	0.833354	0.999985	0.986702	5.24048e-06	0.942259	0.537852	0.98167	3.18901e-07	0.9564	0.716391	0.801015	0.85964	0.954208	0.079664	0.999755	0.991222	0.0982901	0.955506	0.994084	0.780928	1	0.532807	0.716958	0.829735
ATCCATTGTTGTGTTG-1	6769	48752	0.0322448	HUVECS2	HUVECS	0.946981	0.993928	0.0939868	0.124237	0.139144	0.939712	0.990353	0.585624	0.226006	0.359564	0.979419	0.222044	0.182184	0.871635	0.246362	0.986142	0.299605	0.642207	0.972432	0.241261	0.588468	0.402632	0.989766	0.211199	0.0390142	0.9637	0.975302	0.978703	0.550533	0.190398	0.900294	0.994235	0.99916	0.464994	0.0030632	0.248477	0.828003	0.00964748
ATCCCTGAGCAACAAT-1	5602	19327	0.176437	HUVECS1	HUVECS	0.93585	5.82481e-09	0.797978	0.878821	0.137003	0.999412	0.993596	0.996327	0.235739	0.375683	0.924277	0.999818	0.999869	0.00107333	0.45726	0.0395345	0.287309	0.0117274	0.940188	0.214904	0.989172	0.0348455	0.990142	0.281123	0.116265	0.84604	0.983805	0.968787	0.742019	0.863953	0.680587	0.9923	0.998613	0.499899	0.0161392	0.703146	0.378662	0.00640378
ATCCCTGCACCCTGAG-1	5875	37264	0.0584478	HUVECS1	HUVECS	0.968092	1.44194e-06	0.989721	0.214549	0.158473	0.0458104	0.000236565	0.915541	0.896985	0.363808	0.969806	1	0.999974	0.882938	0.291898	0.999992	0.518838	0.66082	0.972331	0.537845	0.406909	0.578217	0.988011	0.213265	0.0430657	0.909868	0.000344909	0.00143482	0.760772	0.993388	0.871113	0.905027	0.998212	0.455967	0.449242	0.31855	0.827711	0.999763
ATCCCTGGTAAGCTCT-1	3190	9995	0.0586293	HUVECS1	HUVECS	0.952341	0.998952	0.388327	0.20647	0.14249	0.980132	0.996914	0.990502	0.279373	0.323167	0.97881	0.64439	0.618809	0.88317	0.538052	0.99226	0.448761	0.463007	0.971898	0.402227	0.938317	0.585077	0.989845	0.657587	0.114668	0.936773	0.98305	0.938911	0.490256	0.554687	0.898214	0.996311	0.998454	0.669637	0.00497652	0.239942	0.537323	0.00308551
ATCCCTGGTCTCACAA-1	8246	84254	0.0553327	GSCs	GSCS	0.838726	0.834559	0.204444	0.974271	0.137127	0.921985	0.996089	0.990948	0.865314	0.526474	0.980742	0.232646	0.132131	4.71461e-06	0.541986	0.999249	0.142775	0.561595	0.957514	0.809021	0.999265	0.000406899	0.977995	0.205103	0.999994	0.939256	0.979289	0.00920956	0.94736	0.980104	0.335758	0.987709	0.998966	0.592731	1	0.22093	0.0381736	0.0039109
ATCCCTGTCTCTCTTC-1	6594	42181	0.0552144	HUVECS2	HUVECS	0.967736	0.999907	0.149817	0.273749	0.141705	0.995516	0.996698	0.566188	0.205296	0.409958	0.980608	0.231855	0.106611	0.185527	0.284642	0.999763	0.129877	0.689543	0.970546	0.218967	0.645695	0.607233	0.971802	0.209154	0.0286552	0.963806	0.983626	0.978069	0.504494	0.175367	0.872292	0.996386	0.999147	0.526505	0.006477	0.248965	0.132123	0.00330151
ATCCGTCAGCCTCTTC-1	6480	38971	0.0138565	HUVECS1	HUVECS	0.948844	0.943021	0.120514	0.18903	0.836686	0.999726	0.997066	0.558021	0.234831	0.457196	0.951944	0.254922	0.124493	0.666428	0.225957	0.954402	0.12881	0.678579	0.971447	0.272833	0.349509	0.611713	0.990216	0.2208	0.0365852	0.961338	0.799513	0.977587	0.859609	0.187069	0.816626	0.996133	0.998484	0.603291	0.00280166	0.220928	0.764919	0.00293448
ATCCGTCGTAGAAACT-1	6136	22373	0.102892	ASTROCYTES	ASTROCYTES	0.967183	2.9218e-05	0.17622	0.173632	0.147692	0.999923	0.99526	0.914105	0.189111	0.52098	0.965506	0.99998	1	0.883523	0.988567	0.119138	0.250017	0.0651537	0.955668	0.241153	0.455543	0.00358881	0.988031	0.523342	0.0566749	0.354954	0.972837	0.964063	0.51788	0.154016	0.898841	0.991675	0.998909	0.538571	0.119196	0.223555	0.102146	0.00473996
ATCCGTCGTGTTGATC-1	2624	6806	0.0379077	HUVECS1	HUVECS	0.903146	0.939544	0.0987905	0.137216	0.200655	0.996541	0.993821	0.875079	0.189374	0.423363	0.965945	0.235369	0.122461	0.8675	0.700074	0.999952	0.166524	0.507079	0.944149	0.210667	0.448228	0.0697035	0.985375	0.213514	0.0336041	0.935875	0.940706	0.943202	0.705633	0.348139	0.887536	0.995521	0.998799	0.61839	0.00276908	0.843101	0.825728	0.00617874
ATCCGTCGTTCTCCCA-1	6539	40776	0.0701393	GSCs	GSCS	0.934886	0.900353	0.112556	0.663683	0.194242	0.169635	0.863039	0.994692	0.994771	0.999497	0.980374	1	0.579157	9.75048e-07	0.999945	0.999993	0.129595	0.167298	0.862977	0.310536	0.91355	0.000444327	0.983152	0.372279	0.0334112	0.0265778	0.98228	0.97765	0.551704	0.981693	0.881246	0.996551	0.995744	0.675245	1	0.257488	0.0463129	0.136961
ATCCTATTCTAGGCAT-1	7534	48757	0.0583916	ASTROCYTES	ASTROCYTES	0.900933	0.000635619	0.209767	0.152006	0.262758	0.990957	0.909874	0.985704	0.436241	0.219064	0.975267	0.98834	1	0.872086	0.724718	1.21946e-05	0.130618	0.179489	0.960447	0.24989	0.602025	0.170751	0.986933	0.321802	0.0379179	0.950709	0.976419	0.972336	0.488515	0.160395	0.742962	0.99598	0.999124	0.839118	0.0769104	0.32785	0.0785434	0.0901257
ATCGATGCATCCGCGA-1	6563	42317	0.061252	HUVECS2	HUVECS	0.967994	0.999655	0.116215	0.124585	0.162368	0.957877	0.996941	0.771522	0.201887	0.406521	0.973764	0.393963	0.11621	0.592208	0.216579	0.999964	0.149978	0.382712	0.956094	0.204085	0.352516	0.506554	0.990166	0.212392	0.0491392	0.948122	0.983702	0.862943	0.540475	0.360782	0.879766	0.996508	0.999151	0.515329	0.00395457	0.227032	0.809354	0.0030588
ATCGATGTCTGGGCCA-1	8554	82757	0.044105	GSCs	GSCS	0.942473	0.978105	0.377104	0.338843	0.983566	0.920763	0.923903	0.999973	0.965192	0.4151	0.980767	0.24608	1	0.000287527	0.971498	0.999908	0.625147	0.65695	0.904912	0.354112	0.823971	0.00121078	0.98863	0.389295	0.102369	0.744327	0.982488	0.87756	0.99896	0.999995	0.813378	0.996197	0.999058	0.475419	1	0.225927	0.137645	0.0760968
ATCGCCTCAAGACCTT-1	9401	117726	0.0482391	HUVECS2	HUVECS	0.963729	0.999179	0.097949	0.137037	0.147058	0.996708	0.994336	0.774821	0.189628	0.283012	0.976809	0.231106	0.109913	0.836122	0.221578	0.999971	0.127718	0.66794	0.963109	0.225344	0.356183	0.446981	0.984378	0.346855	0.0290024	0.962543	0.98374	0.977674	0.498422	0.152723	0.897495	0.995982	0.998572	0.496832	0.00541671	0.227002	0.785009	0.00566416
ATCGCCTGTCTGGTTA-1	7733	59977	0.0729613	HUVECS2	HUVECS	0.947516	0.999405	0.173771	0.155827	0.187811	0.999645	0.9976	0.956578	0.249417	0.63144	0.978162	0.322892	0.110631	0.87871	0.249153	0.99348	0.196343	0.685307	0.969999	0.352863	0.363954	0.205474	0.989936	0.222839	0.0323025	0.963102	0.966153	0.972043	0.502463	0.25673	0.885355	0.995324	0.9954	0.486242	0.00461983	0.241097	0.720263	0.00240023
ATCGCCTTCTGATGGT-1	9415	169202	0.0127185	HUVECS1	HUVECS	0.962217	0.997284	0.0967952	0.140403	0.155121	0.999751	0.98885	0.554181	0.192956	0.267979	0.980138	0.328569	0.11371	0.883433	0.230494	0.999966	0.119224	0.680567	0.972149	0.214807	0.342847	0.231324	0.989486	0.219492	0.0346463	0.953583	0.977661	0.978722	0.697116	0.147865	0.882148	0.99655	0.999156	0.66851	0.00776808	0.24953	0.808272	0.0111502
ATCGGCGGTCACAGTT-1	4978	24751	0.0752293	HUVECS1	HUVECS	0.968194	0.997365	0.0943417	0.144898	0.14887	0.999967	0.869276	0.712936	0.393169	0.222739	0.971439	0.487398	0.128003	0.860016	0.350043	0.997804	0.316916	0.568512	0.949803	0.222593	0.540147	0.346554	0.988053	0.208065	0.028808	0.960106	0.983325	0.964145	0.528749	0.22146	0.807576	0.985764	0.998182	0.622384	0.450384	0.324478	0.820861	0.130724
ATCGTAGTCAAGGCTT-1	8246	79634	0.0431223	HUVECS2	HUVECS	0.966383	0.999424	0.103883	0.124739	0.138084	0.999547	0.994302	0.971401	0.23758	0.238935	0.979132	0.28936	0.13426	0.823358	0.207058	0.999836	0.132875	0.645048	0.972162	0.223947	0.34828	0.612287	0.982983	0.207236	0.0273908	0.955131	0.983791	0.976077	0.560313	0.17998	0.898998	0.994395	0.998057	0.484829	0.00503334	0.527346	0.813764	0.00569789
ATCGTAGTCTACGGGC-1	7976	57660	0.0587062	GSCs	GSCS	0.962609	0.999592	0.0935661	0.13494	0.141652	0.968591	0.000270629	0.979184	0.418133	0.325338	0.939571	0.288494	0.310631	9.04657e-05	0.21327	0.000553494	0.129516	0.0588735	0.937807	0.426286	0.995201	0.127066	0.990177	0.571124	0.111232	0.962299	0.980698	0.000571072	0.945362	0.161379	0.23773	0.993934	0.998553	0.893913	1	0.242508	0.0014708	0.999729
ATCGTAGTCTGAGCAT-1	6758	47876	0.0388086	HUVECS1	HUVECS	0.926907	0.99989	0.152019	0.125809	0.138505	0.997286	0.98641	0.828491	0.208469	0.228845	0.974477	0.242641	0.150643	0.820947	0.21271	0.999592	0.209108	0.645025	0.971588	0.228349	0.426467	0.598111	0.986975	0.21135	0.0273643	0.955698	0.979674	0.978424	0.541543	0.297528	0.898261	0.994823	0.999091	0.464288	0.0103227	0.222092	0.797901	0.0135901
ATCGTCCTCGCATGAT-1	7676	64311	0.0524949	HUVECS2	HUVECS	0.962648	0.999682	0.0980927	0.123899	0.144042	0.993574	0.996494	0.871548	0.657305	0.223539	0.976885	0.233747	0.108846	0.760453	0.208946	0.999996	0.179761	0.688779	0.954273	0.216122	0.355756	0.403485	0.983981	0.242156	0.0281998	0.961813	0.972345	0.97701	0.546357	0.153349	0.883654	0.995581	0.993279	0.638077	0.014435	0.253933	0.481521	0.00350649
ATCGTCCTCGGTCAGC-1	5861	21659	0.1513	ASTROCYTES	ASTROCYTES	0.958784	1.30544e-06	0.531157	0.223869	0.930439	0.999534	0.991249	0.991031	0.960278	0.219456	0.829889	1	0.999999	0.54797	0.260971	0.00505807	0.14989	0.496027	0.923533	0.20387	0.997493	0.612051	0.899621	0.40369	0.0321932	0.95836	0.961372	0.00402906	0.48867	0.226247	0.723358	0.995772	0.999155	0.948948	0.0154627	0.271704	5.8761e-06	0.0087512
ATCTCTAGTCTCAAGT-1	6010	31404	0.0379251	HUVECS1	HUVECS	0.939938	0.996888	0.132369	0.277115	0.157781	0.997913	0.996812	0.726551	0.212381	0.441911	0.979335	0.268585	0.107135	0.883361	0.229481	0.999322	0.238752	0.500263	0.967114	0.215989	0.356251	0.610304	0.989467	0.230732	0.0465239	0.697869	0.983634	0.956132	0.939235	0.158957	0.840969	0.994308	0.998994	0.515327	0.0151811	0.243419	0.773305	0.00318787
ATCTCTAGTGCTCCGA-1	5684	29445	0.0440482	HUVECS1	HUVECS	0.949463	0.999528	0.0935535	0.133676	0.168278	0.999977	0.91913	0.553692	0.299891	0.270974	0.980075	0.272506	0.124894	0.879994	0.339214	0.999719	0.123421	0.497508	0.972441	0.430059	0.342992	0.612536	0.989117	0.268138	0.0419244	0.919884	0.875904	0.961702	0.541133	0.646582	0.893664	0.996548	0.998936	0.459473	0.00877776	0.467301	0.827162	0.0808695
ATCTCTAGTGGCTGCT-1	5626	24028	0.0555602	HUVECS2	HUVECS	0.872147	0.999779	0.108329	0.132066	0.408502	0.960796	0.998731	0.69935	0.297792	0.282439	0.947501	0.915806	0.155321	0.347789	0.233556	0.995401	0.637991	0.666066	0.965293	0.237277	0.45397	0.0435397	0.990011	0.235683	0.0274112	0.930569	0.758345	0.957514	0.564177	0.180526	0.875667	0.995828	0.997284	0.753562	0.00278358	0.284969	0.263894	0.00126889
ATCTCTAGTTCTTCAT-1	6429	39753	0.0463864	HUVECS1	HUVECS	0.966577	0.998223	0.218292	0.195338	0.143785	0.999739	4.88076e-05	0.59031	0.334718	0.255729	0.96381	0.575133	0.113303	0.871775	0.331351	0.999885	0.133871	0.227846	0.97138	0.590967	0.365926	0.553219	0.963963	0.382821	0.0300856	0.00669743	0.983385	0.978559	0.884491	0.474735	0.896168	0.991387	0.998999	0.906554	0.00741667	0.266152	0.813838	0.999951
ATCTTCATCTCGACCT-1	7263	51119	0.0593126	HUVECS2	HUVECS	0.964818	0.999581	0.119394	0.157509	0.142028	0.995629	0.994038	0.553855	0.307356	0.847074	0.980009	0.267377	0.158306	0.771757	0.208942	0.999756	0.173548	0.690235	0.961364	0.223653	0.411865	0.0332953	0.987528	0.514768	0.0315983	0.963644	0.979539	0.978726	0.527342	0.178348	0.900431	0.995416	0.997911	0.474463	0.0039813	0.257714	0.331019	0.00596154
ATGAAAGAGCTATCCA-1	6120	41824	0.0412204	HUVECS1	HUVECS	0.9578	0.999611	0.0935425	0.140578	0.277212	0.997487	0.915009	0.957274	0.209282	0.530874	0.980331	0.337925	0.125406	0.857361	0.206283	0.999724	0.191505	0.454344	0.863815	0.235991	0.39166	0.43703	0.98712	0.254879	0.0274444	0.953966	0.98147	0.969158	0.575692	0.780905	0.889244	0.996504	0.998995	0.462198	0.0536621	0.227954	0.793109	0.0849914
ATGAAAGCAGAACTTC-1	6641	37691	0.0596429	HUVECS2	HUVECS	0.966013	0.998441	0.0935477	0.37749	0.16539	0.999848	0.982712	0.724149	0.825058	0.222374	0.980371	0.35807	0.210487	0.393115	0.21578	0.993113	0.229197	0.439853	0.965398	0.217093	0.348761	0.55684	0.984314	0.207542	0.0336079	0.958892	0.958229	0.977929	0.932747	0.160453	0.886436	0.996065	0.999127	0.455731	0.00624524	0.250165	0.824227	0.017288
ATGAAAGTCCCAACTC-1	8903	108673	0.0400007	HUVECS2	HUVECS	0.965156	0.998715	0.140576	0.12467	0.140447	0.99855	0.992335	0.814337	0.286283	0.394652	0.980762	0.225045	0.128359	0.877884	0.213878	0.999723	0.146375	0.674935	0.960169	0.204024	0.343639	0.221245	0.990186	0.223909	0.0368901	0.962392	0.972007	0.974992	0.533016	0.216369	0.899154	0.996106	0.997589	0.47374	0.00479701	0.223285	0.801317	0.00766508
ATGACCACAACCGTGC-1	7164	48269	0.0416831	HUVECS2	HUVECS	0.931933	0.998111	0.0948205	0.14113	0.138931	0.999128	0.998074	0.554659	0.440904	0.341873	0.975042	0.217461	0.124903	0.883012	0.214387	0.999993	0.124646	0.639522	0.962732	0.244753	0.369223	0.605613	0.990144	0.204881	0.0334982	0.947623	0.980073	0.962287	0.837759	0.171773	0.878435	0.97864	0.998659	0.575599	0.00324499	0.260708	0.747716	0.00192571
ATGACCATCCGCTAGG-1	8069	78236	0.0485071	HUVECS2	HUVECS	0.956545	0.999268	0.103786	0.13212	0.142221	0.983422	0.995932	0.554077	0.199447	0.243566	0.980656	0.224225	0.159145	0.876361	0.206318	0.995523	0.358767	0.692978	0.972058	0.207482	0.873546	0.497712	0.985521	0.204777	0.0302619	0.943009	0.98316	0.978617	0.750038	0.155255	0.877953	0.995775	0.998943	0.53623	0.00319118	0.317482	0.814069	0.00406816
ATGAGGGAGCAGCCCT-1	6368	36959	0.0672096	HUVECS1	HUVECS	0.967249	0.998195	0.0943338	0.303628	0.14328	0.999817	0.947341	0.993038	0.204533	0.232193	0.979571	0.380918	0.135755	0.385412	0.206434	0.99991	0.136512	0.322857	0.972033	0.214006	0.538845	0.172112	0.990166	0.230613	0.0368178	0.907222	0.975842	0.977427	0.569289	0.252389	0.824123	0.996461	0.99916	0.464181	0.0214721	0.221406	0.814569	0.0526589
ATGAGTCCAAATCCCA-1	5893	29647	0.0469187	HUVECS1	HUVECS	0.96356	0.999281	0.110944	0.129742	0.198257	0.9971	0.996035	0.895548	0.190668	0.225131	0.974199	0.217452	0.140443	0.856309	0.222244	0.999982	0.134028	0.610523	0.936015	0.207786	0.362506	0.510523	0.988743	0.21241	0.0287394	0.963369	0.973935	0.969449	0.491991	0.155745	0.863655	0.995413	0.99909	0.45572	0.00306133	0.413629	0.452875	0.00396493
ATGAGTCCACTCCACT-1	10342	151371	0.0441828	ASTROCYTES	ASTROCYTES	0.695352	0.956962	0.103797	0.547886	0.142215	0.911214	0.165481	0.735854	0.821772	0.994982	0.96881	0.689153	0.413942	1.84223e-05	0.219361	0.999071	0.319518	0.0159627	0.925139	0.231219	0.999927	5.57208e-05	0.990233	0.210612	0.0306308	0.954255	0.974869	0.977786	0.958579	0.760707	0.844196	0.995013	0.997453	0.613356	1	0.297888	0.324007	0.834519
ATGCATGAGCGACAGT-1	5957	36831	0.0557411	HUVECS1	HUVECS	0.965684	0.999485	0.0948462	0.127644	0.138119	0.99916	0.977126	0.582395	0.261492	0.221433	0.975057	0.326251	0.122144	0.877039	0.208211	0.999485	0.119966	0.595957	0.971611	0.693498	0.352638	0.540888	0.988755	0.224277	0.0448773	0.880231	0.976082	0.978597	0.535875	0.148688	0.899792	0.996552	0.998338	0.469484	0.0176173	0.305242	0.800246	0.0228741
ATGCATGCAAAGGGTC-1	4264	11116	0.130443	ASTROCYTES	ASTROCYTES	0.955882	0.948409	0.697096	0.312926	0.796248	0.999898	0.667291	0.563404	0.223598	0.935479	0.974308	0.848857	1	0.00158232	0.471654	0.000958603	0.124628	0.00296412	0.964289	0.416641	0.999605	0.587193	0.959633	0.328118	0.0513987	0.963381	0.518023	0.863319	0.933631	0.159364	0.842625	0.996091	0.99893	0.965364	0.292666	0.64726	0.0639587	0.332709
ATGCATGCACACGCCA-1	8440	61938	0.0649036	GSCs	GSCS	0.714932	0.0074859	0.199053	0.168906	0.177594	0.998904	0.811888	0.978502	0.401902	0.999988	0.978703	0.245242	0.997965	6.15755e-09	0.209094	0.999969	0.999427	0.0316749	0.952728	0.711701	1	0.000756433	0.975068	0.439461	0.0760463	0.922792	0.981266	0.00477541	0.925487	0.606536	0.862341	0.992621	0.999146	0.769758	1	0.301058	0.0159147	0.188112
ATGCATGGTACTGGGA-1	7527	59062	0.0514375	HUVECS2	HUVECS	0.966467	0.999828	0.109012	0.181708	0.149707	0.998933	0.996462	0.553994	0.204768	0.238884	0.980772	0.226018	0.166534	0.80539	0.457248	0.999986	0.135268	0.57317	0.955301	0.204002	0.349975	0.573799	0.982774	0.269584	0.0339972	0.96288	0.98117	0.969458	0.511364	0.150149	0.85541	0.994736	0.998959	0.470229	0.00448359	0.221474	0.735321	0.003538
ATGCCTCAGGGAGGTG-1	8197	75148	0.0550247	HUVECS2	HUVECS	0.966391	0.999132	0.0937663	0.130422	0.189343	0.998647	0.994704	0.834867	0.208856	0.222151	0.957711	0.540239	0.140285	0.868574	0.316027	0.999899	0.229449	0.695048	0.961089	0.207693	0.342621	0.592596	0.965408	0.20545	0.0347861	0.900571	0.983828	0.97603	0.674161	0.386664	0.895621	0.996148	0.998198	0.634272	0.0065477	0.270273	0.823139	0.00529576
ATGCCTCAGTCCCAGC-1	11005	197255	0.0425997	ASTROCYTES	ASTROCYTES	0.961893	0.94655	0.100019	0.125399	0.267747	0.822441	0.438641	0.916399	0.287547	0.856381	0.969955	0.717291	0.111448	0.368717	0.285791	0.999808	0.119009	0.529891	0.957657	0.299892	0.989306	0.186523	0.990198	0.208937	0.0608462	0.963732	0.983831	0.859789	0.758197	0.997287	0.811001	0.99512	0.998826	0.611623	0.981867	0.220905	0.367134	0.561359
ATGCCTCGTGATACCT-1	6059	30558	0.0703907	HUVECS2	HUVECS	0.964994	0.999981	0.0944571	0.150533	0.149854	0.988089	0.986601	0.74379	0.257688	0.940947	0.980775	0.245033	0.107688	0.78945	0.264129	0.996596	0.1334	0.0877499	0.966091	0.267042	0.343437	0.608491	0.986239	0.217528	0.0381347	0.957164	0.980461	0.976852	0.669078	0.162444	0.885312	0.995777	0.99916	0.501425	0.00282689	0.222528	0.553394	0.0133986
ATGCGATAGCGACTAG-1	7890	66970	0.0729879	GSCs	GSCS	0.553323	0.99224	0.16426	0.139344	0.151976	0.979166	1.02618e-05	0.844368	0.986311	0.999673	0.948577	0.405288	0.136358	0.0046581	0.474204	0.999782	0.157217	0.148213	0.886961	0.46045	0.71178	0.271735	0.980517	0.22966	0.0474919	0.934284	0.955256	0.934848	0.976093	0.999895	0.785677	0.988083	0.998717	0.558515	0.999994	0.252648	0.506086	0.99999
ATGCGATCATATACCG-1	9518	133665	0.0418733	HUVECS2	HUVECS	0.967045	0.999744	0.0944584	0.124159	0.137288	0.999381	0.996017	0.584442	0.196615	0.27814	0.980703	0.249225	0.127957	0.87601	0.213357	0.999956	0.122751	0.627336	0.972437	0.203883	0.343801	0.539498	0.989864	0.208719	0.0368103	0.962895	0.983394	0.948851	0.6973	0.216327	0.879832	0.995507	0.996882	0.53288	0.00518976	0.240121	0.742767	0.00398258
ATGCGATTCCCGAGAC-1	3937	9620	0.140956	HUVECS2	HUVECS	0.965223	2.24013e-05	0.880311	0.520323	0.144764	0.998276	0.960285	0.820974	0.226987	0.993765	0.980479	1	1	0.883012	0.399742	0.000493698	0.966193	0.0478605	0.916075	0.22433	0.861214	0.494568	0.986844	0.305146	0.0333223	0.949461	0.195471	0.957549	0.547996	0.14915	0.893128	0.992575	0.999015	0.537435	0.00604587	0.887317	0.0130616	0.0397155
ATGGATCTCATGCAGT-1	6142	36193	0.0471638	HUVECS1	HUVECS	0.960891	0.999848	0.097142	0.127462	0.150849	0.999792	0.859181	0.634409	0.241517	0.22984	0.973018	0.245875	0.535337	0.852577	0.381092	0.999056	0.131332	0.169803	0.966802	0.225781	0.353371	0.272032	0.984776	0.207022	0.031458	0.963736	0.975687	0.971198	0.954003	0.260511	0.8955	0.984033	0.999117	0.821157	0.0453587	0.257269	0.818099	0.140819
ATGGATCTCCTGATAG-1	6105	34901	0.0595398	HUVECS1	HUVECS	0.968245	0.999162	0.124937	0.188374	0.161901	0.997273	0.975123	0.945905	0.209846	0.219052	0.98012	0.316411	0.268278	0.315258	0.221344	0.998097	0.13008	0.666453	0.968017	0.249733	0.400574	0.383876	0.987784	0.339302	0.0283742	0.923454	0.961627	0.978697	0.789542	0.154873	0.883171	0.994884	0.998246	0.456937	0.00889042	0.400546	0.826689	0.0248773
ATGGGAGTCGCAGAGA-1	7554	53494	0.087879	GSCs	GSCS	0.499704	0.969185	0.249647	0.634807	0.963571	0.00518096	2.11262e-05	0.999508	0.350101	0.625443	0.974403	0.886144	0.620662	3.80857e-09	0.231956	0.9943	0.208509	0.534444	0.959928	0.530684	0.999999	1.34289e-09	0.971313	0.644027	0.0651882	0.942231	0.982225	0.976976	0.996801	1	0.900067	0.99649	0.999135	0.851404	1	0.764578	0.761892	0.999979
ATGGGTTCAACGAGGT-1	5615	27767	0.0594231	HUVECS1	HUVECS	0.958958	0.803071	0.114794	0.744488	0.648174	0.999985	0.984944	0.711563	0.224638	0.222115	0.973699	0.714804	0.110065	0.882816	0.21902	0.999999	0.360898	0.0302037	0.971829	0.382916	0.36202	0.552655	0.969399	0.21803	0.027363	0.955137	0.983657	0.978352	0.560749	0.228241	0.613169	0.99634	0.999132	0.455447	0.0113349	0.25469	0.752746	0.0150562
ATGGGTTTCATGCGGC-1	8768	93336	0.0122461	HUVECS2	HUVECS	0.968147	0.987815	0.0941425	0.123807	0.321402	0.999926	0.985308	0.567589	0.306316	0.228172	0.955165	0.226925	0.106659	0.749041	0.23689	0.999961	0.183625	0.69482	0.957037	0.207563	0.342604	0.576627	0.981363	0.240333	0.031037	0.955935	0.983585	0.97392	0.553486	0.149104	0.893114	0.995232	0.998225	0.455862	0.00779582	0.230897	0.793007	0.0146921
ATGGGTTTCCATGCAA-1	6106	24239	0.130657	ASTROCYTES	ASTROCYTES	0.967299	1.14946e-06	0.509027	0.12463	0.842299	0.999785	0.99865	0.883346	0.193077	0.345682	0.724958	1	1	0.875042	0.967085	3.80838e-06	0.120786	0.0902658	0.96179	0.231554	0.957863	0.0131139	0.940638	0.210393	0.0297465	0.958726	0.912825	0.90718	0.733863	0.367278	0.647686	0.97505	0.999139	0.455748	0.0409979	0.45484	0.374419	0.00135028
ATGGTTGGTTATGGTC-1	7918	61065	0.0386637	HUVECS2	HUVECS	0.968176	0.995505	0.344766	0.126906	0.154103	0.992148	0.998014	0.68264	0.230034	0.741148	0.980761	0.230682	0.106622	0.827323	0.206603	0.999856	0.12287	0.682586	0.967393	0.303999	0.347535	0.567463	0.989506	0.321276	0.0290794	0.779701	0.981982	0.976401	0.500247	0.189495	0.900215	0.995206	0.996131	0.525415	0.00643208	0.346651	0.772142	0.00198639
ATGGTTGTCTAACGGT-1	8253	68565	0.0610953	HUVECS2	HUVECS	0.918543	0.999726	0.175903	0.1239	0.28131	0.99988	0.995639	0.824473	0.228094	0.630176	0.979851	0.300706	0.121056	0.83958	0.215327	0.999994	0.123595	0.693914	0.970781	0.211536	0.349862	0.49334	0.990015	0.239464	0.0273384	0.953571	0.983659	0.963817	0.529253	0.152281	0.834899	0.985768	0.984113	0.47612	0.00583829	0.319721	0.74343	0.00436138
ATGTCCCAGTCATGCT-1	7767	66763	0.0529635	HUVECS2	HUVECS	0.967724	0.997494	0.109115	0.446373	0.162061	0.997101	0.997742	0.973542	0.192712	0.801917	0.979003	0.236744	0.181016	0.854684	0.209159	0.999991	0.193991	0.683786	0.952475	0.277036	0.424179	0.602908	0.989626	0.205056	0.044131	0.962919	0.979157	0.972583	0.563251	0.149158	0.895786	0.992597	0.998691	0.456645	0.00854671	0.225054	0.810672	0.00225778
ATGTCCCGTTATAGAG-1	5473	22076	0.178157	HUVECS2	HUVECS	0.897986	0.0156718	0.167968	0.125258	0.143043	0.995965	0.970683	0.991645	0.19442	0.219971	0.97997	0.999997	0.997436	0.750808	0.206663	0.000295248	0.71661	0.100446	0.970986	0.296676	0.998335	0.122085	0.912498	0.305453	0.0312154	0.948192	0.983776	0.968244	0.488856	0.235833	0.0210167	0.996534	0.999134	0.651949	0.0290019	0.915341	0.0216426	0.0293166
ATGTCCCTCGGTCGGT-1	6579	39177	0.0661613	HUVECS2	HUVECS	0.689788	0.999691	0.0953268	0.124122	0.139315	0.996343	0.99635	0.618928	0.206272	0.219123	0.980753	0.998402	0.106598	0.883834	0.206802	0.999869	0.216077	0.693926	0.941696	0.263966	0.387718	0.611156	0.986887	0.349045	0.0415055	0.943392	0.980399	0.967049	0.503363	0.150555	0.900066	0.99362	0.999069	0.456264	0.0125276	0.387252	0.800388	0.00364991
ATGTCTTGTAGGGTAC-1	7231	52690	0.0512052	HUVECS2	HUVECS	0.959577	0.997638	0.107123	0.191362	0.151397	0.948166	0.990548	0.978839	0.48589	0.463146	0.980771	0.217449	0.126722	0.815059	0.319017	0.752234	0.132916	0.695495	0.96868	0.258238	0.342816	0.531615	0.989478	0.214806	0.0336158	0.963453	0.981666	0.978699	0.75643	0.160065	0.888846	0.996542	0.999147	0.463673	0.00331021	0.285164	0.827914	0.00945152
ATGTCTTGTCCTCAGG-1	6669	45020	0.0351622	HUVECS2	HUVECS	0.968069	0.999268	0.0946263	0.167473	0.137174	0.961709	0.9957	0.555073	0.308743	0.33914	0.980397	0.218253	0.128929	0.729892	0.283599	0.999627	0.156278	0.67144	0.950379	0.245391	0.468641	0.609377	0.990052	0.219358	0.0289346	0.963807	0.961717	0.9641	0.560929	0.148789	0.883701	0.996415	0.99862	0.492755	0.00523549	0.277629	0.816269	0.00430028
ATTACCTAGCTCATAC-1	7397	60638	0.0419539	HUVECS1	HUVECS	0.937452	0.995172	0.0938501	0.1324	0.175275	0.957908	0.993161	0.956613	0.194219	0.261857	0.980277	0.217449	0.113948	0.876971	0.236284	0.99998	0.157324	0.663109	0.968125	0.331003	0.364651	0.452573	0.989673	0.20549	0.0311521	0.956671	0.977907	0.976059	0.595352	0.153265	0.900254	0.995823	0.999059	0.487662	0.00630435	0.32902	0.827017	0.00683888
ATTACCTCATGGCGCT-1	6064	34380	0.0411286	HUVECS1	HUVECS	0.96805	0.89874	0.105601	0.132631	0.527703	0.997725	0.902994	0.557736	0.190068	0.232457	0.980717	0.268248	0.106598	0.884128	0.224755	0.999986	0.121615	0.69403	0.968798	0.488685	0.345296	0.581198	0.984765	0.218277	0.0283805	0.956376	0.979537	0.977463	0.89082	0.177075	0.900265	0.993735	0.999121	0.501222	0.00440451	0.259163	0.82049	0.097006
ATTACTCAGACTCGAG-1	7600	53568	0.0403226	HUVECS2	HUVECS	0.939842	0.985602	0.118869	0.137484	0.169513	0.999454	0.992874	0.646508	0.206977	0.684776	0.978765	0.503501	0.135419	0.774705	0.267272	0.999859	0.274684	0.650812	0.961821	0.2501	0.367183	0.540967	0.98628	0.285541	0.0474997	0.931037	0.977768	0.97191	0.589316	0.152227	0.900316	0.995197	0.996612	0.513783	0.03923	0.55693	0.773256	0.00712558
ATTATCCGTCGTCGGT-1	6561	43166	0.0753371	HUVECS1	HUVECS	0.965507	0.997	0.0937682	0.132471	0.144873	0.997375	0.996664	0.801417	0.193039	0.368331	0.980295	0.220864	0.146993	0.738138	0.232355	0.994313	0.198093	0.695228	0.946601	0.211829	0.569169	0.411651	0.96896	0.221601	0.0295579	0.958837	0.978099	0.962755	0.632637	0.152315	0.868786	0.996116	0.998974	0.485946	0.00312561	0.420554	0.794168	0.00333585
ATTATCCTCGACATCA-1	6246	30216	0.10789	ASTROCYTES	ASTROCYTES	0.944712	0.00250595	0.309303	0.162408	0.320265	0.995085	0.990372	0.998981	0.962393	0.233298	0.856864	0.999905	1	0.000258181	0.959109	0.0427235	0.941077	0.00168402	0.970043	0.329638	0.847673	0.557489	0.99023	0.301674	0.0512877	0.946579	0.970906	0.970204	0.9812	1	0.811062	0.996402	0.999145	0.50145	0.947276	0.984246	0.00452963	0.00962808
ATTATCCTCTAGAGCT-1	6786	44860	0.0380071	HUVECS2	HUVECS	0.968244	0.999686	0.104918	0.176335	0.152533	0.999695	0.993693	0.790058	0.272534	0.264191	0.979342	0.220211	0.33917	0.884127	0.241547	0.999471	0.119231	0.67028	0.963463	0.215571	0.342988	0.593136	0.98548	0.221247	0.0273841	0.959496	0.957757	0.959664	0.510516	0.150736	0.860826	0.996401	0.998328	0.485533	0.0260178	0.221777	0.790367	0.00630745
ATTCACTAGTAGGCCA-1	7032	48959	0.0442003	GSCs	GSCS	0.813302	0.6973	0.190466	0.392722	0.304294	0.99416	0.958662	0.947915	0.189409	0.997998	0.907188	0.999972	0.936316	7.61507e-16	0.982916	0.99999	0.185812	0.214151	0.706735	0.624877	0.917212	0.114939	0.970733	0.273183	0.377792	0.705007	0.983134	0.937608	0.56715	0.270562	0.898126	0.996408	0.997934	0.795692	1	0.227606	0.551694	0.0413384
ATTCACTGTGCATCTA-1	10140	140136	0.0327967	ASTROCYTES	ASTROCYTES	0.968099	0.9909	0.154355	0.132558	0.209976	0.998879	0.981783	0.727455	0.189146	0.219653	0.978926	0.437334	0.389203	0.883341	0.39648	0.999512	0.119658	0.676474	0.971561	0.375763	0.369484	0.572234	0.980342	0.204764	0.028676	0.960394	0.983201	0.977483	0.492064	0.147866	0.878427	0.996079	0.998669	0.557343	0.00489148	0.227541	0.706108	0.018217
ATTCAGGCAGACCATT-1	6792	38848	0.0395387	HUVECS1	HUVECS	0.967566	0.999465	0.135039	0.126477	0.154977	0.997023	0.989636	0.611183	0.191383	0.230479	0.955979	0.340109	0.115845	0.824614	0.293453	0.349237	0.133802	0.132851	0.953201	0.219157	0.413743	0.453156	0.986305	0.367343	0.027638	0.961084	0.924855	0.97861	0.489478	0.205485	0.853266	0.988523	0.999098	0.459192	0.00362246	0.252102	0.76726	0.010364
ATTCAGGCATAGAATG-1	8740	104601	0.0318544	HUVECS2	HUVECS	0.0242251	0.999964	0.727952	0.802676	0.165453	0.996975	0.9775	0.999672	1	0.48772	0.096511	0.417762	0.846367	0.00196177	0.999976	0.999993	0.340043	0.576676	0.967853	0.223772	0.993653	0.00471192	0.693896	0.367875	0.268178	0.675513	0.506707	0.638756	0.999996	0.999998	0.90021	0.986158	0.998865	0.972184	0.120845	0.593507	0.204908	0.0225001
ATTCAGGTCAGGGTAG-1	8012	73945	0.0484144	HUVECS2	HUVECS	0.951235	0.999737	0.13474	0.379423	0.137003	0.981638	0.994735	0.655197	0.24953	0.307706	0.98005	0.653072	0.115794	0.88357	0.344682	0.99997	0.133659	0.578053	0.966239	0.251591	0.345291	0.469227	0.989838	0.206844	0.0376709	0.960799	0.980011	0.978312	0.503193	0.548329	0.842088	0.995876	0.997608	0.525035	0.00290942	0.332515	0.766696	0.00526543
ATTCAGGTCCCTCTTT-1	4952	12784	0.030194	ASTROCYTES	ASTROCYTES	0.950477	1.121e-05	0.488202	0.125279	0.197536	0.999938	0.996127	0.989467	0.216877	0.219055	0.97391	0.997644	1	0.278477	0.223906	0.472446	0.614189	0.0762308	0.476832	0.211037	0.999999	0.501287	0.987658	0.682668	0.0283469	0.951931	0.983702	0.953709	0.971047	0.484376	0.198972	0.995299	0.998896	0.553346	0.0281801	0.998271	0.0397249	0.00387332
ATTCATCTCACCTACC-1	8246	62084	0.0383513	HUVECS1	HUVECS	0.967822	0.999852	0.10596	0.150212	0.137026	0.999788	0.991017	0.553725	0.213164	0.239051	0.949125	0.252506	0.176888	0.7022	0.221784	0.998956	0.123469	0.679843	0.97195	0.251285	0.693126	0.480687	0.984134	0.352822	0.0384717	0.898627	0.983722	0.899055	0.520537	0.303427	0.895086	0.995085	0.99823	0.486032	0.00650956	0.307072	0.523882	0.00898257
ATTCCATAGGATGTTA-1	6689	39517	0.0425387	HUVECS2	HUVECS	0.965667	0.999185	0.100753	0.287129	0.140461	0.994139	0.994875	0.714075	0.449342	0.256735	0.979926	0.559312	0.142289	0.714587	0.210399	0.999884	0.122882	0.687601	0.97052	0.231842	0.402369	0.606415	0.987782	0.220542	0.0831926	0.961502	0.971023	0.964373	0.841204	0.163386	0.638163	0.99573	0.999072	0.47323	0.00897678	0.326602	0.72839	0.0051248
ATTCCATGTACCACGC-1	6686	42146	0.0442747	HUVECS2	HUVECS	0.965534	0.999729	0.0941137	0.23084	0.255071	0.999729	0.998497	0.681932	0.238673	0.355403	0.97973	0.277171	0.151479	0.84428	0.432116	0.999924	0.127312	0.664861	0.970339	0.22149	0.348288	0.611358	0.989902	0.220295	0.0310593	0.962499	0.973951	0.977199	0.912681	0.199181	0.897816	0.992864	0.997048	0.493071	0.00359167	0.234054	0.649698	0.00150301
ATTCCATGTCCAGCAC-1	7818	58314	0.0722639	GSCs	GSCS	1.39726e-07	0.910037	0.145004	0.615846	0.577065	0.998546	0.976756	0.97473	0.999631	0.349674	0.966928	0.879439	0.44047	3.96705e-10	0.9996	0.999989	0.305576	0.511799	0.972307	0.204657	0.783627	0.00102522	0.989346	0.412919	0.0300116	0.828932	0.96376	0.530385	0.996874	0.999776	0.848228	0.995657	0.999154	0.567442	1	0.222583	0.344258	0.0232436
ATTCCCGAGCGAATGC-1	6818	40816	0.056522	HUVECS1	HUVECS	0.96774	0.993458	0.208291	0.159989	0.149538	0.99438	0.964287	0.971094	0.189052	0.689941	0.979121	0.649087	0.509079	0.8268	0.244542	0.999799	0.11901	0.677649	0.971461	0.203901	0.570778	0.609422	0.987493	0.297044	0.0285409	0.813462	0.983028	0.930324	0.574574	0.267453	0.881871	0.99507	0.999136	0.456867	0.00276293	0.252571	0.732464	0.0357128
ATTCCCGCAATAGTAG-1	7130	52973	0.0672796	HUVECS2	HUVECS	0.950842	0.999866	0.0989219	0.225365	0.14056	0.991175	0.997263	0.55494	0.383187	0.220485	0.978308	0.250547	0.155208	0.785451	0.210608	0.99999	0.213483	0.66158	0.969456	0.204934	0.366672	0.533768	0.990233	0.2312	0.0286899	0.956777	0.970369	0.976155	0.497099	0.33304	0.89599	0.993689	0.999109	0.48069	0.00276936	0.415683	0.796583	0.00273712
ATTCCCGCAGGTGGAT-1	8653	90664	0.048597	HUVECS2	HUVECS	0.959962	0.999224	0.116039	0.124434	0.257433	0.999061	0.997449	0.632586	0.22164	0.369871	0.970892	0.240816	0.106666	0.80141	0.206519	0.999605	0.119322	0.694516	0.972275	0.240754	0.363759	0.134084	0.986139	0.20488	0.0275041	0.963632	0.978427	0.978497	0.519441	0.243136	0.899436	0.995902	0.992848	0.471221	0.00374082	0.304567	0.804058	0.00255069
ATTCCCGGTTGAGAGC-1	6689	34203	0.0208169	GSCs	GSCS	0.952733	0.998657	0.104855	0.135071	0.999591	0.977095	0.0505012	0.95934	0.996596	0.360383	0.963141	0.591802	0.991188	3.4883e-11	0.999778	0.997677	0.999601	0.507859	0.961673	0.614458	0.99989	0.00345884	0.988504	0.517295	0.105084	0.941369	0.981938	0.977374	0.665206	0.224681	0.841261	0.996512	0.998656	0.554846	1	0.994443	9.21075e-05	0.949499
ATTCCCGTCGCCATAA-1	6663	28863	0.0636455	ASTROCYTES	ASTROCYTES	0.959939	0.114059	0.185483	0.239598	0.139078	0.999627	0.953042	0.840007	0.810838	0.233573	0.949388	0.999998	1	0.572264	0.210753	1.19607e-06	0.161949	0.184652	0.961752	0.62645	0.471149	0.451165	0.979944	0.217788	0.02759	0.944159	0.983268	0.960554	0.811898	0.164946	0.882517	0.996215	0.999137	0.725706	0.385335	0.230043	0.397492	0.0469581
ATTCCCGTCGCCGAGT-1	6026	24737	0.0603954	ASTROCYTES	ASTROCYTES	0.930323	0.0165895	0.805927	0.169673	0.367314	0.99893	0.97086	0.635547	0.393074	0.996893	0.558603	1	1	0.00602322	0.828641	6.67462e-06	0.219355	0.179562	0.762809	0.297989	0.516959	0.612215	0.989119	0.287318	0.075724	0.953591	0.978381	0.95591	0.492143	0.160505	0.838885	0.989651	0.998838	0.470301	0.00625207	0.644789	0.549142	0.0291398
ATTCCCGTCTGTCTCG-1	5978	25148	0.0202004	GSCs	GSCS	0.380083	0.990533	0.297783	0.319809	0.176035	0.351745	5.30953e-05	1	0.999999	0.999884	0.955675	0.489904	0.959219	1.39298e-08	0.206414	0.999999	0.665797	0.00013554	0.34984	0.39098	0.411543	0.00212226	0.903939	0.652042	0.0379143	0.874604	0.013974	0.958232	0.496141	0.28729	0.475189	0.9965	0.998807	0.554455	1	0.223395	0.000108174	0.999947
ATTCCTACAACGATCT-1	7756	52121	0.0357246	HUVECS2	HUVECS	0.952466	0.986753	0.0952408	0.158864	0.147246	0.999613	0.995669	0.939803	0.21749	0.226892	0.978498	0.218276	0.107748	0.864859	0.206483	0.99998	0.11921	0.668153	0.971273	0.244554	0.350455	0.535109	0.986676	0.204836	0.0310466	0.93572	0.983585	0.978723	0.605811	0.377145	0.892413	0.996524	0.998846	0.577675	0.00396986	0.24079	0.730494	0.00433068
ATTCCTAGTACAAGCG-1	7789	68052	0.0301828	HUVECS2	HUVECS	0.968232	0.995148	0.0965178	0.381302	0.163718	0.991829	0.992996	0.558611	0.194451	0.231079	0.97836	0.218545	0.127546	0.835349	0.207343	0.999998	0.123512	0.381263	0.958261	0.206409	0.38304	0.507552	0.990233	0.28617	0.0306157	0.944205	0.978992	0.977117	0.832859	0.24711	0.890274	0.99613	0.999019	0.460174	0.00403094	0.758228	0.81684	0.00700432
ATTCCTATCTGAATCG-1	7294	52112	0.0458628	HUVECS1	HUVECS	0.967863	0.999545	0.109525	0.162778	0.215198	0.993	0.985511	0.624167	0.228774	0.223983	0.980239	0.223307	0.106598	0.87897	0.361468	0.996801	0.123366	0.568743	0.969614	0.205257	0.379445	0.0814019	0.980919	0.328629	0.0324115	0.95502	0.98371	0.973287	0.982772	0.152393	0.893079	0.996414	0.999028	0.456598	0.00622092	0.345881	0.806532	0.0144895
ATTCGTTAGACGCATG-1	8467	86834	0.0518921	GSCs	GSCS	0.96821	0.98791	0.185061	0.897605	0.275381	0.872641	3.63179e-06	0.556323	0.996566	0.939813	0.980775	0.960762	0.675171	3.63225e-10	1	0.999968	0.28204	0.542971	0.0319824	0.764143	1	0.1651	0.990145	0.68375	0.0739498	0.905826	0.98223	0.9586	0.894663	0.624788	0.844484	0.994774	0.999091	0.982907	1	0.228105	0.0693767	0.999996
ATTCGTTAGACTTGTC-1	6490	38918	0.0610771	HUVECS1	HUVECS	0.967541	0.997772	0.0962224	0.248288	0.151374	0.999977	0.991926	0.98013	0.341192	0.547787	0.980525	0.245665	0.194802	0.379689	0.214226	0.99997	0.200013	0.50001	0.972402	0.31795	0.370473	0.562139	0.983585	0.221846	0.0312697	0.957036	0.982516	0.959679	0.501286	0.191229	0.899922	0.99615	0.999144	0.457152	0.011745	0.22172	0.763082	0.00807356
ATTCTTGAGTATGAAC-1	6389	41556	0.0329435	HUVECS2	HUVECS	0.964678	0.999779	0.127477	0.133713	0.138992	0.998832	0.996334	0.980587	0.215387	0.269771	0.972398	0.388786	0.125154	0.324246	0.458318	0.999829	0.135599	0.312488	0.939381	0.233086	0.359542	0.612611	0.983061	0.297343	0.0276398	0.938134	0.983541	0.902936	0.576814	0.173212	0.899024	0.99653	0.999061	0.74346	0.00275398	0.310925	0.6929	0.00366597
ATTCTTGCAATGTTGC-1	7681	58767	0.0346453	HUVECS1	HUVECS	0.966972	0.999722	0.12415	0.134986	0.157833	0.999886	0.815732	0.638084	0.20206	0.224868	0.979651	0.404758	0.106713	0.855207	0.238628	0.999656	0.127762	0.643077	0.948449	0.252221	0.36224	0.608965	0.986704	0.30746	0.0353522	0.962979	0.983846	0.964795	0.499673	0.190859	0.892377	0.995713	0.999083	0.46783	0.00411515	0.221009	0.712083	0.184268
ATTCTTGGTACGTGTT-1	7225	67527	0.0244791	HUVECS2	HUVECS	0.965027	0.999614	0.113129	0.339347	0.143874	0.999582	0.989824	0.708978	0.192631	0.381744	0.967728	0.24497	0.510769	0.832893	0.212551	0.999983	0.121749	0.427362	0.96686	0.306803	0.412689	0.475131	0.98029	0.25163	0.0355834	0.962395	0.967749	0.977131	0.614996	0.148984	0.682833	0.996524	0.999	0.463525	0.0121949	0.293651	0.820802	0.0101758
ATTCTTGTCTTACCAT-1	7046	43561	0.0437777	HUVECS2	HUVECS	0.967154	0.999869	0.172817	0.142133	0.309495	0.99995	0.997127	0.909212	0.191222	0.246924	0.980251	0.317339	0.106598	0.861463	0.531059	0.999522	0.119023	0.644059	0.945082	0.203876	0.383533	0.489205	0.988863	0.204975	0.0406672	0.962442	0.960626	0.936908	0.803146	0.171171	0.799834	0.983063	0.997107	0.456608	0.00429465	0.273295	0.724834	0.00287264
ATTGGGTAGCAGAAAG-1	7145	50561	0.0794881	GSCs	GSCS	0.870596	0.720326	0.204358	0.466052	0.17494	0.986451	0.346669	0.66683	0.32799	0.999564	0.961751	0.230502	0.964586	1.27834e-05	0.387589	0.999999	0.958788	0.0302297	0.963077	0.765753	0.785746	0.605087	0.840411	0.220814	0.0863208	0.810117	0.969143	0.951387	0.887597	0.985598	0.888781	0.996552	0.997437	0.679261	0.999977	0.237486	3.56936e-05	0.653331
ATTGGGTAGCGTCAGA-1	4854	16937	0.126823	ASTROCYTES	ASTROCYTES	0.677361	0.00154678	0.291023	0.250925	0.345043	0.995468	0.972973	0.990602	0.376316	0.659891	0.979716	1	0.997067	0.856696	0.672658	0.786954	0.176848	0.270334	0.972341	0.38397	0.792943	0.00533081	0.966373	0.279099	0.0277584	0.899101	0.977898	0.968206	0.509853	0.270942	0.90032	0.996546	0.999159	0.776583	0.994947	0.71654	0.00948492	0.0270268
ATTTACCCACGACGTC-1	7437	52981	0.0403918	GSCs	GSCS	0.0699234	0.897362	0.145372	0.137102	0.150129	0.995521	0.0893326	0.602132	0.977188	0.996134	0.968221	0.259848	0.921763	0.039816	0.985651	0.919805	0.999134	0.693765	0.905118	0.486515	0.505422	9.4015e-06	0.990132	0.362091	0.0284985	2.63321e-06	0.947519	0.962935	0.984882	0.96491	0.644442	0.996549	0.99727	0.502054	1	0.771095	0.46013	0.910667
ATTTACCCAGGGTCTC-1	6648	45375	0.0380165	HUVECS1	HUVECS	0.960983	0.965104	0.13587	0.237454	0.151019	0.99352	0.926512	0.618589	0.192953	0.42061	0.975698	0.231115	0.106745	0.873586	0.232363	0.199867	0.148744	0.141549	0.948271	0.254086	0.5563	0.513549	0.978883	0.237441	0.0279139	0.963769	0.97986	0.975017	0.69502	0.168569	0.90036	0.995255	0.999098	0.460024	0.00597353	0.32349	0.796231	0.0734881
ATTTACCTCTCTCAAT-1	5813	31217	0.0272608	HUVECS1	HUVECS	0.966842	0.99945	0.123276	0.197986	0.139549	0.999761	0.960216	0.556321	0.198439	0.242166	0.956669	0.224978	0.13303	0.880466	0.272862	0.999999	0.135557	0.168454	0.969819	0.441304	0.360944	0.347045	0.99023	0.204785	0.0830133	0.961323	0.978959	0.954377	0.720268	0.198701	0.896846	0.996057	0.999146	0.461329	0.00669886	0.26947	0.822774	0.0397839
ATTTCACCATGTGCTA-1	5375	20655	0.155023	ASTROCYTES	ASTROCYTES	0.930395	0.0393144	0.0960022	0.130822	0.166646	0.999623	0.860243	0.556012	0.25729	0.995829	0.940773	0.999997	1	0.879775	0.272462	0.000832688	0.897894	0.0159343	0.947611	0.223547	0.97044	0.423943	0.983352	0.224198	0.0501129	0.934251	0.982574	0.949697	0.635815	0.151922	0.581807	0.99621	0.998798	0.625302	0.00328975	0.777346	0.455883	0.139757
ATTTCACGTCGAATTC-1	7239	69058	0.0125547	HUVECS2	HUVECS	0.964948	0.997215	0.0949219	0.129262	0.35706	0.999572	0.944483	0.745034	0.198859	0.439982	0.798034	0.220412	0.124239	0.883286	0.366137	0.955985	0.134321	0.220463	0.964146	0.324437	0.825812	0.520654	0.987716	0.230012	0.0334596	0.944874	0.980478	0.972286	0.518651	0.207056	0.869599	0.996142	0.999158	0.685363	0.0132484	0.291388	0.733447	0.0555165
ATTTCTGAGTGCCCGT-1	5598	24982	0.0428709	HUVECS1	HUVECS	0.96588	0.996081	0.094709	0.170349	0.139998	0.998472	0.991473	0.583288	0.211171	0.410884	0.97675	0.250569	0.222388	0.307738	0.776812	0.998428	0.12359	0.515938	0.972447	0.240558	0.692989	0.416892	0.94017	0.207847	0.0274838	0.963703	0.982502	0.9782	0.518509	0.152887	0.894743	0.993858	0.999159	0.459185	0.00598435	0.386909	0.824842	0.00852748
ATTTCTGCAACTCCAA-1	6847	43966	0.0516308	HUVECS2	HUVECS	0.950491	0.999926	0.0955735	0.12703	0.251921	0.994051	0.994639	0.951456	0.216434	0.255931	0.980559	0.279591	0.120736	0.784886	0.206963	0.992162	0.122422	0.695228	0.942163	0.270712	0.520344	0.505194	0.989725	0.227859	0.0400117	0.962019	0.978708	0.975206	0.511383	0.149682	0.888515	0.976556	0.995851	0.456578	0.00296595	0.635289	0.82292	0.00536082
ATTTCTGGTTGTAAAG-1	6718	41876	0.0248113	HUVECS1	HUVECS	0.963641	0.999905	0.103323	0.204406	0.139478	0.995315	0.993539	0.560712	0.189393	0.257514	0.971776	0.867917	0.2363	0.0340551	0.208545	0.999801	0.161272	0.649514	0.968861	0.204204	0.554192	0.612328	0.958179	0.216354	0.0274164	0.963755	0.983818	0.976379	0.49055	0.399266	0.892874	0.994336	0.999101	0.471542	0.00953496	0.379227	0.81959	0.00646136
CAAAGAATCTCCGAAA-1	4790	23080	0.0398613	HUVECS1	HUVECS	0.950256	0.993225	0.160124	0.215181	0.245573	0.999484	0.944317	0.553735	0.18915	0.955348	0.980033	0.229047	0.135735	0.457162	0.312042	0.99962	0.21845	0.485286	0.972447	0.242954	0.490411	0.60977	0.986781	0.218053	0.0277163	0.960106	0.928345	0.948575	0.645791	0.148893	0.89977	0.995855	0.998396	0.475426	0.0579187	0.36806	0.789495	0.0556829
CAACAACAGAGGTTAT-1	7685	70049	0.053434	HUVECS2	HUVECS	0.967166	0.998711	0.103868	0.428045	0.139167	0.996901	0.99544	0.804353	0.310842	0.58573	0.975494	0.283498	0.232302	0.669997	0.253129	0.99984	0.130998	0.608713	0.969697	0.225812	0.774958	0.6	0.990077	0.324068	0.0342149	0.953272	0.983773	0.943095	0.49045	0.153662	0.894235	0.996518	0.999061	0.596951	0.00637022	0.242371	0.493048	0.00456013
CAACAACTCATGACAC-1	6493	30971	0.0919247	ASTROCYTES	ASTROCYTES	0.953562	0.0174328	0.117801	0.364243	0.272958	0.99923	0.767356	0.939845	0.575463	0.311327	0.980208	0.54006	1	0.000125593	0.694474	0.00580963	0.130169	0.0394564	0.972206	0.203864	0.944267	0.171964	0.983332	0.239173	0.0294037	0.962079	0.98342	0.975311	0.582274	0.154597	0.775819	0.996315	0.998931	0.480423	0.864726	0.303228	0.286532	0.232644
CAACAGTGTCCAGCGT-1	5862	29661	0.0654395	HUVECS2	HUVECS	0.946649	0.992106	0.101103	0.127723	0.148347	0.999815	0.996095	0.745511	0.432278	0.240681	0.97822	0.562244	0.115886	0.855677	0.242755	0.999607	0.120926	0.631419	0.96553	0.234457	0.342613	0.593853	0.989846	0.371867	0.0274846	0.958398	0.979345	0.939575	0.489405	0.238865	0.898068	0.994884	0.999003	0.628382	0.00848851	0.265529	0.425895	0.00390454
CAACAGTTCTCGCGTT-1	8374	63923	0.0411902	GSCs	GSCS	0.765798	0.999938	0.151303	0.168422	0.143055	0.967561	1.96471e-05	0.965887	0.99997	0.382411	0.969653	0.219412	0.66813	1.09361e-06	0.270112	1	0.120094	0.0213383	0.703656	0.29553	0.999907	0.0631842	0.986515	0.311523	0.216337	0.945529	0.983295	0.974487	0.892376	0.587778	0.879795	0.996343	0.996589	0.624016	0.3677	0.22273	0.507796	0.99998
CAACCAAAGACAGCGT-1	6878	43805	0.0532131	HUVECS1	HUVECS	0.967214	0.995761	0.162023	0.144989	0.178976	0.996689	0.958751	0.578295	0.326422	0.226848	0.974247	0.559039	0.117928	0.884097	0.260232	0.997451	0.247472	0.538714	0.970375	0.204329	0.420855	0.393658	0.987032	0.204768	0.0274767	0.957282	0.982203	0.977316	0.647746	0.424099	0.900311	0.994961	0.99916	0.501101	0.0130481	0.409688	0.769708	0.0412486
CAACCAACAGTTAGAA-1	7790	66712	0.0385988	HUVECS2	HUVECS	0.967999	0.998723	0.0970518	0.124665	0.197435	0.993449	0.991587	0.728234	0.469178	0.377067	0.980459	0.301287	0.134346	0.846634	0.211025	0.999839	0.12362	0.672782	0.972169	0.209512	0.383561	0.474789	0.987168	0.266099	0.028864	0.957196	0.983327	0.977095	0.507106	0.167904	0.69095	0.995411	0.998101	0.468419	0.00515615	0.259861	0.615396	0.00841264
CAACCAACATAATCCG-1	6654	43121	0.0354352	HUVECS2	HUVECS	0.932048	0.999343	0.0935449	0.154837	0.287094	0.991305	0.99273	0.841237	0.198556	0.240682	0.979801	0.280436	0.115871	0.636289	0.207148	0.999478	0.198166	0.669958	0.855995	0.237664	0.367536	0.586273	0.985096	0.229071	0.0477334	0.963574	0.982375	0.97844	0.488924	0.189736	0.897971	0.996495	0.999065	0.909103	0.00682432	0.258693	0.82749	0.00727022
CAACCAAGTCCAAATC-1	7481	54663	0.0577905	HUVECS2	HUVECS	0.958976	0.999657	0.235863	0.123809	0.13745	0.987004	0.996306	0.690722	0.28729	0.496697	0.978444	0.515664	0.244776	0.883325	0.241687	0.999853	0.123149	0.574091	0.962706	0.211958	0.35146	0.444662	0.985789	0.204973	0.0411185	0.933085	0.983741	0.978588	0.495845	0.155666	0.837578	0.988674	0.996892	0.701643	0.00572347	0.490939	0.827271	0.00369401
CAACCAAGTGTTCATG-1	6846	44928	0.0650374	HUVECS2	HUVECS	0.961552	0.999894	0.095875	0.12643	0.197328	0.998598	0.998633	0.735827	0.357123	0.219444	0.970042	0.255068	0.121674	0.669272	0.208242	0.999959	0.134141	0.617759	0.967815	0.399083	0.392572	0.610233	0.990233	0.204917	0.0428159	0.962857	0.981756	0.974938	0.489724	0.158662	0.891097	0.975787	0.998943	0.554159	0.00442021	0.222999	0.709616	0.00136701
CAACCAAGTTCCATTT-1	6499	53256	0.0112663	HUVECS1	HUVECS	0.942577	0.996237	0.0957601	0.132501	0.290317	0.996988	0.963191	0.999188	0.224002	0.456201	0.970764	0.217783	0.134844	0.79646	0.407067	0.99145	0.124111	0.0436608	0.949411	0.410258	0.34362	0.554641	0.985604	0.226408	0.0278531	0.960494	0.982338	0.977748	0.539557	0.242945	0.849154	0.99647	0.998594	0.469452	0.0428763	0.221067	0.783646	0.0368091
CAACCTCCACCCTGAG-1	8634	88733	0.0355448	HUVECS2	HUVECS	0.929174	0.999503	0.136833	0.127165	0.158492	0.996126	0.998412	0.567815	0.198689	0.251797	0.979409	0.217505	0.203145	0.882879	0.218151	0.999986	0.119234	0.625535	0.97121	0.205927	0.474188	0.609682	0.982326	0.333436	0.0287878	0.907836	0.982215	0.97867	0.714652	0.339581	0.899467	0.991911	0.989844	0.495199	0.00749405	0.507616	0.815157	0.00158764
CAACGATAGGGAGAAT-1	6802	41804	0.0797292	GSCs	GSCS	0.829384	0.909679	0.165449	0.333946	0.165446	0.920946	0.0081407	0.650554	0.394615	0.999991	0.963993	0.225084	0.107781	0.000155578	0.393522	0.998783	0.886496	0.499258	0.875756	0.688097	0.997758	0.000273432	0.980339	0.815063	0.0738332	0.155481	0.983825	0.910489	0.999938	0.999275	0.265489	0.996024	0.997496	0.494808	1	0.41965	0.1122	0.991859
CAACGATCATGTACGT-1	7322	48623	0.0548712	HUVECS1	HUVECS	0.958385	0.997515	0.108136	0.15105	0.15301	0.995885	0.952935	0.572028	0.189191	0.220529	0.969309	0.246231	0.170791	0.866156	0.476506	0.988705	0.119023	0.689806	0.945081	0.203878	0.343508	0.0564229	0.989784	0.56254	0.0410198	0.910115	0.978729	0.978615	0.490967	0.663018	0.899944	0.99655	0.999122	0.502158	0.00575363	0.385694	0.825927	0.047065
CAACGATTCGGATACT-1	6203	33119	0.0387391	HUVECS1	HUVECS	0.956592	0.99596	0.095738	0.159853	0.237831	0.996897	0.982889	0.939734	0.306858	0.303128	0.974682	0.22668	0.141788	0.882922	0.237903	0.957598	0.18828	0.599454	0.972444	0.516428	0.402398	0.58082	0.989006	0.241173	0.029854	0.955076	0.979082	0.954954	0.714347	0.401482	0.811512	0.996479	0.998785	0.457361	0.0106877	0.250456	0.82705	0.0171112
CAAGACTCACGTCGTG-1	6654	35268	0.129381	HUVECS1	HUVECS	0.965847	0.99929	0.199688	0.124995	0.146517	0.999839	0.887374	0.734612	0.189287	0.237125	0.973602	0.408801	0.229518	0.783655	0.228131	0.936622	0.302437	0.478048	0.968636	0.218117	0.533298	0.403436	0.988184	0.248843	0.0720435	0.857744	0.9838	0.977757	0.946673	0.172521	0.897136	0.994797	0.998743	0.479703	0.00316445	0.236882	0.739309	0.112626
CAAGACTGTGTCATGT-1	7243	50876	0.0764604	HUVECS2	HUVECS	0.966847	0.999829	0.199581	0.184238	0.167346	0.999545	0.995487	0.676058	0.190836	0.245354	0.967632	0.261009	0.107248	0.854877	0.21513	0.987975	0.197564	0.667017	0.971647	0.218511	0.3823	0.231157	0.988942	0.205021	0.0289486	0.963795	0.983847	0.978316	0.619799	0.155108	0.899603	0.996048	0.997291	0.546866	0.00279642	0.265511	0.710535	0.00451288
CAAGAGGCAACAGCTT-1	6776	40248	0.046288	HUVECS1	HUVECS	0.948352	0.99981	0.120612	0.212924	0.188974	0.999755	0.985178	0.58335	0.199296	0.258846	0.978662	0.507004	0.133635	0.853827	0.307756	0.999271	0.119334	0.488142	0.962814	0.205359	0.714414	0.3757	0.959482	0.345025	0.0356931	0.963792	0.981141	0.973057	0.514984	0.352598	0.900342	0.995	0.999073	0.473718	0.00418448	0.220889	0.826285	0.014822
CAAGAGGCACCAAAGG-1	7630	74491	0.0303661	HUVECS1	HUVECS	0.96672	0.999754	0.175629	0.125631	0.159682	0.998006	0.946655	0.569451	0.195113	0.370631	0.979408	0.524672	0.155139	0.730084	0.338966	0.998762	0.146382	0.643264	0.968907	0.251855	0.356254	0.597852	0.985475	0.204828	0.0358608	0.962814	0.983847	0.940767	0.578537	0.148905	0.897677	0.996539	0.999158	0.460226	0.0141247	0.278536	0.799423	0.0533454
CAAGAGGGTCGAGTTT-1	8268	81772	0.0529643	HUVECS2	HUVECS	0.967845	0.959839	0.0971073	0.220869	0.139092	0.999572	0.974518	0.562084	0.21742	0.802064	0.972057	0.250195	0.127716	0.879259	0.209906	0.998845	0.126897	0.600394	0.970712	0.24318	0.354657	0.471239	0.989892	0.20484	0.0346745	0.963748	0.977951	0.953379	0.488605	0.383308	0.877155	0.99545	0.999076	0.471222	0.00275802	0.232769	0.821845	0.0254817
CAAGAGGTCTGCATAG-1	8060	93230	0.00894562	HUVECS2	HUVECS	0.956741	0.999905	0.0935895	0.126848	0.142626	0.999906	0.99454	0.652652	0.318437	0.265912	0.980776	0.310112	0.215783	0.865683	0.281916	0.999704	0.16735	0.639716	0.925613	0.205768	0.389814	0.205171	0.9898	0.204931	0.0274552	0.954489	0.983376	0.9779	0.489761	0.163667	0.89436	0.995961	0.999107	0.508386	0.0032583	0.347047	0.748259	0.00545962
CAAGCTAGTCGAGATG-1	7083	64961	0.0375148	HUVECS1	HUVECS	0.965323	0.987432	0.0956858	0.157922	0.321101	0.997344	0.966665	0.657588	0.369738	0.241816	0.907082	0.877982	0.826622	0.881567	0.210825	0.999634	0.125948	0.6736	0.964134	0.301996	0.539423	0.294556	0.986453	0.288629	0.0365175	0.963559	0.975363	0.9783	0.513334	0.417287	0.714563	0.995875	0.999001	0.589778	0.0261091	0.246388	0.780045	0.0333345
CAAGCTAGTGCTGCAC-1	8337	79886	0.032659	GSCs	GSCS	0.808883	0.977787	0.13495	0.152227	0.285433	0.0451354	0.0120227	0.861005	0.284108	0.892647	0.841578	0.218206	0.269664	0.0580051	0.212044	0.998116	0.256395	0.393144	0.926996	0.244796	0.999999	0.00669234	0.963993	0.449054	0.0417231	0.933699	0.957281	0.95618	0.993135	0.989643	0.532367	0.995176	0.997903	0.512251	1	0.463646	0.817633	0.987977
CAAGCTATCCCTCGTA-1	8043	71355	0.0129493	GSCs	GSCS	0.967833	0.978774	0.149724	0.126464	0.1485	0.222568	0.670992	0.993656	0.772843	0.98903	0.975342	0.941272	0.108293	0.0072684	0.217972	0.997257	0.133971	0.661285	0.971859	0.773998	0.848025	0.0156444	0.989569	0.467827	0.187565	0.93542	0.897729	0.2007	0.990931	1	0.873308	0.994348	0.99896	0.985415	1	0.229142	0.495976	0.329008
CAAGGGAAGGTACATA-1	8377	73787	0.0621383	GSCs	GSCS	0.938207	0.900549	0.106144	0.695696	0.326723	0.922023	0.451048	0.655007	0.343762	0.593489	0.932267	1	0.39355	4.31208e-06	0.751733	0.999807	0.349182	0.103751	0.951606	0.401952	0.999998	0.0436087	0.988109	0.233803	0.101406	0.963302	0.973719	0.978062	0.901624	1	0.133004	0.989951	0.998695	0.543683	1	0.22124	0.475445	0.548952
CAAGGGACAAGGACAC-1	6713	47551	0.0419339	HUVECS1	HUVECS	0.966523	0.994251	0.0958871	0.124151	0.322886	0.972824	0.969894	0.556386	0.223644	0.356746	0.97691	0.217501	0.163887	0.000350062	0.654368	0.998968	0.121503	0.508872	0.972152	0.244676	0.342599	0.547104	0.98733	0.21965	0.0320834	0.963225	0.924633	0.972809	0.617939	0.913248	0.877594	0.996434	0.999092	0.474347	0.00601401	0.221683	0.827925	0.0301061
CAAGGGAGTAGCGCTC-1	7052	42423	0.0684534	GSCs	GSCS	0.834312	0.971957	0.102546	0.141564	0.475939	0.968921	0.881127	0.730855	0.951341	0.999542	0.871451	0.242518	0.960163	0.023002	0.615018	0.361907	0.141873	0.618892	0.954569	0.304782	0.466514	0.000874373	0.0946172	0.209324	0.027764	0.959652	0.976906	0.964335	0.985625	0.454767	0.159621	0.996551	0.998903	0.658042	0.992413	0.226761	0.801004	0.118873
CAAGGGAGTCGATTCA-1	6804	43587	0.0650194	HUVECS2	HUVECS	0.964855	0.99989	0.0938378	0.126041	0.184426	0.997916	0.986342	0.966722	0.214104	0.246203	0.975599	0.264495	0.215186	0.00182353	0.367517	0.999817	0.128148	0.244801	0.971868	0.204491	0.451768	0.314339	0.990066	0.216357	0.0307899	0.957636	0.980399	0.972156	0.920574	0.156228	0.900432	0.996303	0.999075	0.587281	0.00463034	0.774435	0.73929	0.0136583
CAATACGTCACTGTTT-1	5892	35060	0.0140901	HUVECS1	HUVECS	0.932889	0.506813	0.0959401	0.132438	0.190807	0.999295	0.856101	0.691443	0.200441	0.956633	0.979917	0.542475	0.150759	0.82407	0.22275	0.963425	0.128558	0.576936	0.96571	0.204245	0.346416	0.417375	0.965294	0.633883	0.0327188	0.963461	0.983699	0.976027	0.505656	0.2943	0.761506	0.996424	0.997986	0.780718	0.0116438	0.251348	0.68412	0.143899
CAATCGAAGAGCATCG-1	4636	17849	0.0629727	GSCs	GSCS	0.000849804	0.238801	0.106428	0.287178	0.167108	0.487546	0.561157	0.826178	0.285109	0.999427	0.978363	0.551684	0.772003	6.76043e-08	0.687724	0.999997	0.54511	0.0427935	0.948642	0.284446	0.997714	0.612565	0.90575	0.217067	0.12233	0.11156	0.917138	0.82163	0.979127	0.442704	0.264462	0.968689	0.989303	0.465995	1	0.359348	0.819086	0.438843
CAATCGAAGGTCCCTG-1	6874	41808	0.058386	HUVECS2	HUVECS	0.967019	0.999499	0.0936442	0.255131	0.215012	0.999927	0.997469	0.998527	0.51577	0.249027	0.980414	0.226671	0.408891	0.88205	0.231622	0.968116	0.297833	0.0828983	0.972434	0.2476	0.357953	0.377614	0.990233	0.244758	0.0289924	0.962968	0.982164	0.977448	0.493546	0.274938	0.899877	0.995445	0.996899	0.466324	0.00277774	0.470147	0.776989	0.00253111
CAATCGAGTCATAACC-1	8490	70607	0.0679536	GSCs	GSCS	0.898398	0.984094	0.161015	0.469077	0.253032	0.847373	0.000120082	0.910485	0.891125	0.995561	0.977069	0.266858	0.137227	1.82215e-06	0.208905	0.999993	0.140072	0.0521114	0.964105	0.948223	0.965132	0.230327	0.984556	0.402071	0.101725	0.946979	0.978332	0.95858	0.999589	0.681017	0.836667	0.985058	0.999091	0.456055	1	0.860124	0.0316824	0.99988
CAATTTCAGGATGGCT-1	3342	11265	0.0722592	GSCs	GSCS	0.84847	0.596099	0.132927	0.354673	0.625988	0.00198	0.949883	0.997384	0.281171	0.99983	0.977908	0.396024	0.19754	0.0197945	0.990799	0.999978	0.119596	0.00158421	0.971893	0.318879	0.994515	0.611328	0.987292	0.965683	0.0292309	0.213377	0.91462	0.974546	0.489211	0.156116	0.896555	0.99609	0.999121	0.455582	0.999998	0.969956	0.209086	0.0501169
CAATTTCCAGACCGCT-1	6217	38023	0.00928386	HUVECS1	HUVECS	0.967668	0.996545	0.248884	0.127629	0.144764	0.999084	0.957354	0.572192	0.19769	0.376302	0.980736	0.276787	0.136477	0.686092	0.212128	0.99999	0.147952	0.693901	0.972078	0.669184	0.344471	0.500726	0.988119	0.21891	0.0289614	0.963807	0.97504	0.968093	0.525908	0.148366	0.773465	0.996491	0.998666	0.832596	0.00300432	0.229068	0.804911	0.0426459
CAATTTCGTAGAGACC-1	7177	51165	0.0729991	HUVECS1	HUVECS	0.940307	0.999875	0.107749	0.12784	0.170849	0.996275	0.997811	0.756169	0.434949	0.219906	0.977849	0.27584	0.248737	0.868238	0.313135	0.999902	0.22831	0.577796	0.972447	0.214987	0.420813	0.487636	0.983012	0.20674	0.0381251	0.959583	0.972522	0.978604	0.582565	0.158185	0.891746	0.994593	0.998104	0.718553	0.00275814	0.334493	0.541022	0.00218883
CAATTTCGTCTACGAT-1	8166	85456	0.0498385	HUVECS1	HUVECS	0.965723	0.997553	0.0936159	0.124579	0.137158	0.999572	0.987899	0.944264	0.279338	0.219316	0.98077	0.226051	0.170023	0.665708	0.273374	0.999956	0.119744	0.665553	0.970729	0.220515	0.356512	0.0300574	0.986246	0.204791	0.0301296	0.961377	0.983651	0.975441	0.55108	0.182377	0.897472	0.99641	0.999159	0.52655	0.0184715	0.268989	0.813817	0.0121012
CAATTTCTCGTTATCT-1	9949	126680	0.0391459	GSCs	GSCS	0.965582	0.98699	0.104599	0.124886	0.175692	0.683358	0.81184	0.732361	0.720722	0.926741	0.979315	0.282639	0.119358	0.136151	0.207856	0.999366	0.156027	0.176609	0.93605	0.617052	0.999995	0.0130176	0.987998	0.250172	0.100492	0.92707	0.973857	0.91411	0.723274	0.998949	0.883247	0.996134	0.99854	0.459389	0.999913	0.222612	0.430209	0.18816
CACAACAGTCAATCTG-1	8061	67530	0.0496224	HUVECS2	HUVECS	0.958751	0.998712	0.112131	0.141053	0.137648	0.999028	0.988996	0.943848	0.191782	0.313909	0.966234	0.217642	0.164258	0.879509	0.350458	0.999913	0.136168	0.678016	0.950419	0.205083	0.429909	0.595665	0.971678	0.206065	0.0295322	0.963801	0.973483	0.978638	0.506429	0.152524	0.899071	0.994067	0.998426	0.488037	0.00656869	0.264638	0.566235	0.0110043
CACACAAAGTCTGCAT-1	7701	78065	0.0790879	HUVECS1	HUVECS	0.967322	0.962716	0.109007	0.126632	0.157749	0.997895	0.99245	0.787124	0.194392	0.222349	0.977965	0.22635	0.156478	0.777721	0.21784	0.999921	0.160497	0.201568	0.960557	0.295816	0.445308	0.422259	0.98981	0.241551	0.0308828	0.960559	0.983442	0.978622	0.492209	0.158818	0.885935	0.995142	0.999041	0.598448	0.00277201	0.226979	0.823247	0.00754997
CACACAACAAGTCATC-1	7153	44281	0.0777083	GSCs	GSCS	6.22259e-10	0.984468	0.154062	0.516502	0.248335	0.464127	0.650941	0.718668	0.258982	0.493171	0.9797	0.659034	0.136118	3.06157e-05	0.99987	1	0.823975	0.517772	0.935587	0.324016	0.999856	0.00253478	0.98861	0.513497	0.0567607	0.960277	0.983475	0.971499	1	0.148339	0.88556	0.996546	0.998163	0.818156	1	0.999714	0.0923956	0.349059
CACACAACAGGATCTT-1	6230	33277	0.0463383	HUVECS2	HUVECS	0.967343	0.995658	0.0987098	0.125881	0.209137	0.939378	0.940978	0.715211	0.340145	0.299051	0.944878	0.335498	0.405619	0.877869	0.411563	0.998026	0.120451	0.662404	0.88904	0.220631	0.342602	0.427717	0.989301	0.210846	0.0377202	0.963533	0.972993	0.970444	0.523557	0.221245	0.894962	0.995961	0.999158	0.458473	0.0358599	0.237086	0.826719	0.0590215
CACACAATCGCATAGT-1	7546	62218	0.059404	HUVECS1	HUVECS	0.967279	0.998771	0.170255	0.126707	0.137011	0.999119	0.992738	0.571257	0.239303	0.2533	0.980141	0.218297	0.120374	0.876546	0.482978	0.999939	0.124842	0.680328	0.968648	0.30654	0.393278	0.136505	0.990002	0.229725	0.0293779	0.95273	0.971743	0.977716	0.488573	0.149637	0.884197	0.995944	0.998621	0.468758	0.00482946	0.231291	0.781579	0.00726226
CACAGATAGCGACATG-1	10003	126759	0.0478546	GSCs	GSCS	0.931872	0.955576	0.60035	0.399736	0.161549	0.974575	0.348547	0.895316	0.314906	0.265735	0.953468	0.779105	0.128958	0.0014065	0.394034	0.74487	0.174208	0.130445	0.921352	0.364954	0.99999	0.000163892	0.989423	0.622655	0.08507	0.910417	0.983599	0.88305	0.997918	0.999933	0.266598	0.996512	0.997257	0.504127	1	0.276078	0.806849	0.651453
CACAGGCCAGATTTCG-1	2263	6015	0.0111388	HUVECS1	HUVECS	0.947081	0.991958	0.11582	0.150848	0.151492	0.992254	0.982592	0.930059	0.994066	0.998786	0.963286	0.316065	0.122013	0.000309899	0.94204	0.999997	0.282908	0.672121	0.592203	0.272017	0.997701	0.591406	0.78755	0.616459	0.0302728	0.887533	0.982089	0.962824	0.998966	0.23396	0.8158	0.99544	0.999137	0.535382	0.991403	0.906805	0.359718	0.0174076
CACAGGCCATATGGCT-1	6278	25654	0.0624074	ASTROCYTES	ASTROCYTES	0.940651	0.0219762	0.807309	0.138118	0.327296	0.999826	0.958381	0.873999	0.571793	0.259778	0.977033	0.999222	1	0.0654822	0.289086	1.52641e-05	0.120602	0.0700398	0.971516	0.993969	0.34285	0.00126623	0.990172	0.682007	0.114494	0.961229	0.965311	0.973806	0.544208	0.455628	0.891068	0.991982	0.999114	0.506489	0.0144467	0.507739	0.497181	0.0416188
CACAGGCCATCATTGG-1	8585	88652	0.0576073	HUVECS2	HUVECS	0.959196	0.998332	0.33451	0.199512	0.137009	0.999129	0.997372	0.565596	0.273604	0.227405	0.980308	0.2599	0.188051	0.863611	0.480391	0.999853	0.218762	0.679107	0.96208	0.212683	0.358751	0.599748	0.987425	0.353848	0.0275503	0.94505	0.980289	0.97787	0.545433	0.182137	0.888731	0.985465	0.990421	0.483449	0.00288933	0.325785	0.659118	0.00262829
CACAGGCTCTTCTCAA-1	7546	56399	0.0537421	HUVECS1	HUVECS	0.959868	0.999855	0.0959217	0.123808	0.149834	0.995826	0.994502	0.555746	0.218567	0.219973	0.972168	0.45027	0.113489	0.856073	0.29755	0.999652	0.120014	0.592507	0.972158	0.226453	0.545047	0.592477	0.990091	0.227865	0.0276458	0.938888	0.980248	0.977905	0.987982	0.382839	0.897199	0.996507	0.999144	0.456053	0.00585969	0.25893	0.794792	0.00549806
CACATGACAAACACGG-1	8238	71529	0.0561311	HUVECS1	HUVECS	0.967058	0.996288	0.129479	0.129157	0.142499	0.999947	0.968499	0.59294	0.195921	0.228661	0.977698	0.223317	0.172261	0.856818	0.22191	0.998933	0.143803	0.695409	0.971342	0.221571	0.399915	0.464035	0.989929	0.254198	0.0303553	0.960125	0.983243	0.974283	0.620159	0.166031	0.898653	0.996384	0.999146	0.469443	0.006393	0.221218	0.728141	0.0315006
CACATGACACGTACAT-1	6912	43749	0.0362751	GSCs	GSCS	0.934734	0.997084	0.110477	0.125026	0.213515	0.278451	0.577977	0.991603	0.999997	0.223687	0.941014	0.286361	0.999993	3.73664e-17	0.213847	0.999996	0.977581	0.69545	0.972047	0.603888	0.992779	0.0262489	0.98937	0.351611	0.0277165	0.931555	0.983582	0.874729	0.997803	0.318699	0.879211	0.996539	0.998388	0.492107	1	0.225252	8.18997e-08	0.422023
CACATGACACTTCCTG-1	10271	127465	0.0428274	ASTROCYTES	ASTROCYTES	0.950603	0.998347	0.096599	0.126394	0.138964	0.999236	0.971689	0.774941	0.949215	0.993524	0.980724	0.217795	0.184533	0.174829	0.23779	0.999973	0.217059	0.0251992	0.969438	0.222051	0.496325	0.593918	0.987849	0.360122	0.179417	0.963611	0.982786	0.977537	0.612202	0.997215	0.900123	0.996504	0.993033	0.515753	0.974625	0.251925	0.193904	0.0283108
CACATGACATATCGGT-1	8723	94775	0.0455816	HUVECS2	HUVECS	0.968202	0.998854	0.101978	0.126267	0.142762	0.999769	0.997286	0.71581	0.277982	0.420692	0.977924	0.259088	0.115524	0.797675	0.209038	0.99998	0.131899	0.606636	0.969824	0.613128	0.375737	0.305447	0.973182	0.270105	0.0307309	0.947215	0.983624	0.977066	0.57256	0.147931	0.898985	0.992647	0.997729	0.768945	0.00753352	0.221092	0.78453	0.00271376
CACCAAACAACTCATG-1	3439	17500	0.104971	HUVECS1	HUVECS	0.944992	0.997155	0.115991	0.13421	0.196401	0.482861	0.0679088	0.99108	0.61418	0.235034	0.942576	0.927124	0.145382	7.54775e-05	0.988928	0.999544	0.319225	0.425258	0.972385	0.352021	0.999817	0.124844	0.982987	0.455053	0.110311	0.939092	0.94704	0.398993	0.996556	0.838424	0.672795	0.996389	0.999126	0.658376	0.709725	0.245287	0.70885	0.932091
CACCAAAGTTGCTAGT-1	6732	47231	0.0423239	HUVECS1	HUVECS	0.967627	0.998935	0.0978949	0.765545	0.224967	0.996223	0.995495	0.730792	0.289768	0.297727	0.980519	0.368782	0.10662	0.651527	0.722671	0.999973	0.119109	0.525858	0.971932	0.254226	0.474996	0.611902	0.98459	0.343783	0.0298101	0.955415	0.883175	0.978579	0.489802	0.42762	0.793414	0.995438	0.999145	0.463753	0.00771363	0.247461	0.819296	0.00450533
CACGAATAGTGGTTCT-1	8313	82545	0.0562602	HUVECS2	HUVECS	0.962901	0.998359	0.1575	0.125476	0.137303	0.997853	0.994568	0.823206	0.18909	0.230992	0.977183	0.352916	0.106598	0.878003	0.256658	0.999849	0.126485	0.686043	0.971153	0.216396	0.370927	0.393442	0.990028	0.236603	0.0273283	0.928687	0.979083	0.97651	0.497414	0.152669	0.669262	0.995898	0.998777	0.461607	0.00321112	0.370218	0.813733	0.00543172
CACGAATGTAGGGTAC-1	7786	76860	0.040203	HUVECS1	HUVECS	0.967842	0.999553	0.114501	0.125	0.137045	0.99982	0.98276	0.555622	0.196262	0.219508	0.976219	0.229383	0.255357	0.569486	0.236357	0.999951	0.128447	0.0537366	0.972338	0.984315	1	0.53627	0.988289	0.38507	0.0339407	0.933494	0.983817	0.972492	0.725141	0.160286	0.812577	0.99515	0.99916	0.533786	0.00404838	0.338042	0.780214	0.0172405
CACGGGTAGGAAGTAG-1	6479	44759	0.0226547	HUVECS1	HUVECS	0.966291	0.979053	0.0946409	0.131509	0.26992	0.999496	0.93502	0.553691	0.337945	0.523538	0.980718	0.410189	0.196076	0.763105	0.328972	0.913496	0.124468	0.655949	0.971056	0.204636	0.403507	0.284692	0.938036	0.220732	0.0789169	0.961069	0.983631	0.978156	0.68916	0.183689	0.900425	0.995444	0.998459	0.541993	0.0314076	0.229751	0.795433	0.0649804
CACGTGGTCCTACTGC-1	6445	38798	0.0594361	HUVECS1	HUVECS	0.962727	0.998976	0.183516	0.143297	0.143395	0.999694	0.562291	0.802268	0.206653	0.22292	0.980206	0.329486	0.254529	0.87038	0.211002	0.999591	0.154654	0.422469	0.972447	0.248168	0.344331	0.61222	0.988124	0.213115	0.0743343	0.74121	0.982014	0.976924	0.569879	0.165773	0.900434	0.994879	0.998957	0.495714	0.00404114	0.27289	0.759966	0.437709
CACGTTCCATTCTTCA-1	7549	51992	0.0507578	HUVECS1	HUVECS	0.953626	0.999771	0.111358	0.147834	0.150885	0.996244	0.997058	0.600866	0.354605	0.330444	0.973232	0.21891	0.132806	0.882399	0.206378	0.999537	0.187769	0.696207	0.927162	0.24552	0.34898	0.594529	0.990228	0.221436	0.0305467	0.959114	0.944471	0.962363	0.50016	0.49717	0.832222	0.994093	0.998439	0.47051	0.00786149	0.291835	0.668795	0.00294199
CACTAAGAGACGCAGT-1	8140	85343	0.0410813	HUVECS1	HUVECS	0.967334	0.996664	0.093545	0.141234	0.280342	0.952808	0.974178	0.665446	0.189643	0.290353	0.980692	0.295709	0.107583	0.762294	0.218736	0.99982	0.152102	0.105261	0.961416	0.204195	0.543712	0.333865	0.988937	0.208557	0.0327177	0.957412	0.970749	0.962187	0.507227	0.149838	0.896516	0.995503	0.998494	0.46443	0.0102862	0.262871	0.761904	0.0258223
CACTAAGAGCCATTGT-1	6025	37066	0.0362596	HUVECS1	HUVECS	0.905864	0.999276	0.0944503	0.125645	0.142596	0.999722	0.719926	0.828665	0.219008	0.911769	0.977335	0.303384	0.113872	0.878365	0.45458	0.994719	0.423125	0.481451	0.962913	0.206325	0.34799	0.225632	0.989397	0.251244	0.0374592	0.958636	0.93503	0.969535	0.488508	0.272303	0.899877	0.993152	0.998648	0.469876	0.00774823	0.277804	0.779285	0.280074
CACTAAGCAGCCCACA-1	5698	33190	0.025821	HUVECS1	HUVECS	0.967606	0.997945	0.0936915	0.55183	0.227422	0.998309	0.927507	0.607706	0.605073	0.224107	0.980564	0.224587	0.459572	0.873365	0.305968	0.994663	0.124011	0.353236	0.969047	0.211093	0.66788	0.341228	0.984575	0.204773	0.0352964	0.963713	0.983278	0.969333	0.506353	0.391085	0.864496	0.994729	0.99885	0.490747	0.00313638	0.220893	0.827277	0.0724931
CACTGAAAGTGGATAT-1	7308	63048	0.0131329	HUVECS2	HUVECS	0.968226	0.999906	0.112294	0.296075	0.141073	0.995025	0.907249	0.56752	0.481737	0.353547	0.96881	0.379332	0.242287	0.832384	0.208792	0.979797	0.119096	0.65377	0.97214	0.279776	0.503311	0.573144	0.989694	0.250258	0.027396	0.95797	0.969242	0.961356	0.490039	0.1497	0.88689	0.996079	0.999057	0.485119	0.00698882	0.238147	0.827664	0.0927509
CACTGAACATGGCTAT-1	10084	137504	0.0438969	GSCs	GSCS	0.963588	0.998487	0.148391	0.309833	0.138337	0.998081	0.865533	0.92194	0.896439	0.999992	0.968269	0.825229	0.238324	3.59074e-05	0.455919	0.992499	0.147454	0.501329	0.934056	0.217783	0.529228	0.0024394	0.989823	0.221989	0.0349043	0.934517	0.97481	0.923483	0.944073	0.999947	0.895346	0.995824	0.999117	0.490501	1	0.248952	0.242799	0.134467
CACTGAATCTCGCCTA-1	8301	79524	0.0375861	HUVECS2	HUVECS	0.96796	0.999799	0.0944599	0.124321	0.166665	0.999565	0.993699	0.565395	0.641913	0.602748	0.974955	0.241276	0.197325	0.868811	0.259774	0.99992	0.119385	0.631604	0.959062	0.20945	0.358817	0.323547	0.989943	0.235495	0.0275288	0.956896	0.981415	0.978693	0.498948	0.220437	0.897308	0.995642	0.998884	0.499692	0.0721253	0.220976	0.82796	0.00630071
CACTGGGAGTTGCGCC-1	6471	43602	0.0384845	HUVECS2	HUVECS	0.951048	0.996618	0.121062	0.211222	0.187844	0.999325	0.99591	0.798277	0.253079	0.27071	0.917732	0.684419	0.109313	0.875189	0.222938	0.996136	0.248126	0.513103	0.969431	0.221556	0.515756	0.506805	0.986796	0.257431	0.0284957	0.9437	0.983802	0.969953	0.594332	0.183162	0.854108	0.996215	0.998789	0.536652	0.00561094	0.319968	0.826314	0.00409031
CACTGGGGTTAGAGTA-1	7987	66767	0.0699897	GSCs	GSCS	0.911682	0.999393	0.136351	0.998002	0.137541	0.991778	0.738647	0.841866	0.512111	0.981626	0.978786	0.246109	0.140216	0.00772829	0.979723	0.999921	0.748951	0.291174	0.972068	0.63859	0.897624	0.0263955	0.979897	0.210724	0.321204	0.508257	0.983784	0.933884	0.982654	0.451194	0.364455	0.996108	0.998895	0.456757	0.99997	0.221067	0.408713	0.261353
CACTGGGTCGCCAGAC-1	7330	56168	0.0638442	HUVECS1	HUVECS	0.967825	0.999921	0.0939935	0.15425	0.164727	0.994113	0.994662	0.56156	0.188924	0.504827	0.969879	0.698447	0.341203	0.460924	0.217147	0.999992	0.145726	0.692604	0.968559	0.288735	0.699268	0.56583	0.989905	0.289768	0.0325559	0.963074	0.938193	0.955462	0.876594	0.348875	0.89819	0.991575	0.998982	0.461328	0.00447279	0.586485	0.397534	0.00533764
CACTGTCCAATAACGA-1	6368	38520	0.0346573	HUVECS1	HUVECS	0.958933	0.999344	0.13322	0.210062	0.140801	0.99983	0.799123	0.872025	0.295682	0.261154	0.975102	0.241153	0.129216	0.873341	0.206338	0.999653	0.127429	0.642455	0.971642	0.261006	0.428314	0.567791	0.987319	0.205644	0.0327866	0.946965	0.977351	0.975492	0.492694	0.383474	0.81854	0.996542	0.99911	0.610691	0.00697779	0.22229	0.827995	0.200877
CACTGTCGTCCTTAAG-1	7163	50188	0.0559895	HUVECS2	HUVECS	0.96107	0.999637	0.095198	0.64618	0.249229	0.987168	0.99825	0.553843	0.354312	0.290378	0.966423	0.217518	0.106729	0.353621	0.208024	0.998652	0.134538	0.676513	0.971403	0.751894	0.365484	0.609566	0.987362	0.592099	0.0297303	0.929404	0.980503	0.955889	0.537613	0.154486	0.893849	0.992035	0.998639	0.460122	0.00417985	0.226465	0.490532	0.0017505
CACTTCGCATGTTCGA-1	7976	55964	0.0464406	GSCs	GSCS	0.966365	0.941707	0.151547	0.456173	0.137741	0.00146008	1.20496e-05	0.789112	0.996966	1	0.297596	0.341966	0.999983	0.000181373	0.541185	0.999991	0.918818	0.669647	0.967957	0.517742	0.998388	0.000202015	0.935389	0.243427	0.0515214	0.94239	0.966173	0.547868	0.843793	0.999992	0.858975	0.996523	0.999148	0.540526	1	0.262477	1.43668e-06	0.999988
CACTTCGGTCTGTCAA-1	5137	25039	0.0658573	GSCs	GSCS	0.960063	0.904082	0.0980701	0.548121	0.262258	0.999403	0.0055297	0.684582	0.814373	0.687167	0.962126	0.218996	0.445761	0.637803	0.750646	0.999988	0.245534	0.642032	0.940662	0.407797	0.510706	0.0511656	0.978546	0.999856	0.111302	0.523573	0.970695	0.713326	0.867835	0.745028	0.835303	0.99486	0.989694	0.707439	1	0.68581	0.0154042	0.99447
CAGAGCCTCAATGTCG-1	6406	38303	0.0680625	HUVECS1	HUVECS	0.960645	0.999541	0.120688	0.186285	0.16138	0.999115	0.991481	0.579846	0.19177	0.28663	0.972467	0.226236	0.129474	0.746878	0.209543	0.585217	0.119551	0.662188	0.962433	0.237123	0.368166	0.6004	0.985965	0.263752	0.0289086	0.962969	0.981917	0.978673	0.504522	0.309283	0.900102	0.996517	0.99887	0.71931	0.00415663	0.250985	0.800452	0.00851891
CAGAGCCTCGAGATGG-1	3335	8892	0.0761359	GSCs	GSCS	0.00754523	0.995126	0.104347	0.127285	0.257047	0.669773	0.0703815	0.992345	0.999726	0.971902	0.769235	0.290671	0.176388	0.658122	0.217517	0.986707	0.136016	0.2804	0.922336	0.2103	0.34898	0.0777124	0.539447	0.826616	0.0284718	0.93203	0.947076	0.0244637	0.700176	0.148571	0.800045	0.995994	0.998857	0.51847	1	0.523416	0.00251769	0.929619
CAGATACAGGGTAGCT-1	6053	29786	0.120224	ASTROCYTES	ASTROCYTES	0.964421	0.00454186	0.387524	0.375578	0.146029	0.99962	0.971602	0.980847	0.189846	0.606033	0.966005	0.385162	1	0.62842	0.673511	0.00106178	0.310618	0.00251769	0.961144	0.718491	0.999986	0.598443	0.964801	0.228835	0.028646	0.843071	0.981675	0.972924	0.676119	0.147866	0.900166	0.9945	0.999124	0.956285	0.00987018	0.770178	0.446704	0.0283983
CAGATACCACTTCCTG-1	7266	53420	0.06462	HUVECS1	HUVECS	1.98357e-09	0.999921	0.0935518	0.174709	0.319727	0.995721	0.988917	0.848103	0.191065	0.33491	0.979641	0.307322	0.117796	0.695042	0.213414	0.99999	0.121353	0.69226	0.942903	0.213669	0.342634	0.59159	0.98731	0.29351	0.0382177	0.955652	0.982917	0.975692	0.515459	0.201133	0.89293	0.996535	0.998515	0.464775	0.00398086	0.441631	0.828018	0.0110827
CAGATCACACCTCTAC-1	7471	59465	0.0364248	HUVECS2	HUVECS	0.968204	0.999465	0.14204	0.131097	0.143191	0.999721	0.997796	0.628283	0.23583	0.277862	0.97723	0.407564	0.107569	0.836256	0.329062	0.99998	0.122103	0.691848	0.971879	0.208759	0.393088	0.590808	0.990224	0.35992	0.046349	0.925229	0.983847	0.976724	0.631884	0.148506	0.898306	0.993965	0.998659	0.586451	0.00851116	0.268285	0.827725	0.00220361
CAGATCAGTTCTCGTC-1	5220	24620	0.0413891	HUVECS1	HUVECS	0.947717	0.993621	0.093911	0.157113	0.163535	0.972598	0.986843	0.553926	0.31123	0.269841	0.914334	0.276022	0.113904	0.740489	0.327595	0.999911	0.127114	0.492918	0.943771	0.208167	0.352093	0.499167	0.948319	0.475659	0.0360651	0.960184	0.982673	0.978677	0.488911	0.44042	0.864651	0.981143	0.99872	0.456739	0.00812698	0.227949	0.820812	0.0131566
CAGATCATCCTTCTGG-1	7119	43186	0.0495068	HUVECS2	HUVECS	0.965894	0.999453	0.240173	0.125412	0.367245	0.993442	0.995355	0.814147	0.415715	0.221581	0.978856	0.218651	0.399511	0.882922	0.297254	0.999202	0.196834	0.570234	0.964542	0.249025	0.410426	0.274423	0.962661	0.204872	0.0273624	0.89765	0.975051	0.957388	0.518675	0.200126	0.89983	0.994996	0.998904	0.482251	0.0207889	0.262333	0.754478	0.00464491
CAGATCATCTCTATGT-1	7173	40255	0.0964849	ASTROCYTES	ASTROCYTES	0.95746	0.0300314	0.149421	0.176088	0.783005	0.999042	0.867289	0.943004	0.996207	0.315293	0.968701	0.999997	1	0.884064	0.32737	0.000197962	0.453379	0.0165777	0.950824	0.36284	0.380234	0.048867	0.990185	0.205093	0.028672	0.962216	0.634177	0.978456	0.493876	0.152318	0.870938	0.991286	0.99913	0.490882	0.667452	0.236081	0.0423648	0.132711
CAGATTGCAGCATACT-1	8772	78677	0.0593312	ASTROCYTES	ASTROCYTES	0.931184	0.978252	0.637664	0.174611	0.326877	0.999927	0.972111	0.870362	0.454419	0.290447	0.980187	0.999475	0.99996	0.88348	0.565527	4.67537e-07	0.135496	0.0406734	0.969634	0.220593	0.802897	0.389923	0.990103	0.273245	0.0281928	0.873928	0.961238	0.943622	0.746141	0.147807	0.896724	0.994005	0.999101	0.682876	0.0145155	0.977329	0.122179	0.0278886
CAGATTGTCACCGGGT-1	6916	48902	0.0503865	HUVECS1	HUVECS	0.952277	0.984052	0.0972333	0.137984	0.158878	0.999017	0.979793	0.572113	0.189032	0.507915	0.979806	0.763273	0.172768	0.883967	0.213711	0.995438	0.119099	0.490164	0.969941	0.234074	0.498593	0.403218	0.988093	0.236213	0.0273902	0.957386	0.976588	0.899898	0.501149	0.150561	0.89712	0.996387	0.999144	0.470798	0.00441658	0.221271	0.715883	0.0202073
CAGATTGTCCCAGGCA-1	5626	33515	0.104282	HUVECS1	HUVECS	0.956924	0.996904	0.106909	0.132095	0.13801	0.965049	0.869059	0.586616	0.217374	0.220117	0.939374	0.546425	0.120862	0.876595	0.270102	0.988816	0.175456	0.488481	0.966545	0.212401	0.382454	0.177175	0.986058	0.24185	0.0449334	0.959131	0.983587	0.972359	0.569034	0.14797	0.86171	0.97987	0.995524	0.455482	0.0194943	0.249144	0.828013	0.130941
CAGCAATCAGCTGGTC-1	9608	140434	0.0210846	HUVECS2	HUVECS	0.93021	0.998581	0.0943245	0.128544	0.20529	0.999781	0.984527	0.556092	0.350317	0.219287	0.94618	0.234618	0.113026	0.883743	0.206308	0.999968	0.231445	0.597159	0.971262	0.83364	0.999932	0.306039	0.987578	0.256806	0.0300853	0.963542	0.981321	0.97506	0.744847	0.151785	0.805392	0.996192	0.999136	0.471643	0.0232407	0.239481	0.825577	0.015473
CAGCAATCATGTTACG-1	7714	66565	0.0526853	HUVECS2	HUVECS	0.964683	0.999518	0.0950923	0.124041	0.172934	0.997362	0.990085	0.887324	0.204375	0.373656	0.961771	0.227443	0.11253	0.883033	0.228726	0.999483	0.127338	0.625795	0.971415	0.227373	0.400698	0.612554	0.988569	0.320309	0.0276492	0.96325	0.981621	0.958391	0.501022	0.149934	0.844857	0.9953	0.998825	0.500658	0.0132139	0.238307	0.787016	0.0099146
CAGCACGCACCTCGTT-1	6630	35659	0.0577975	ASTROCYTES	ASTROCYTES	0.94311	0.0101753	0.147827	0.236201	0.165182	0.99966	0.720814	0.977037	0.610561	0.609069	0.955625	0.99904	1	0.055263	0.253364	1.7068e-05	0.458501	0.0507224	0.724364	0.560149	0.775023	0.180153	0.979527	0.505201	0.027336	0.957958	0.983217	0.977922	0.640362	0.44903	0.831714	0.996465	0.999155	0.478392	0.796757	0.466891	0.0508717	0.279186
CAGCACGGTACGTTCA-1	9402	119039	0.0681541	GSCs	GSCS	0.952973	0.996736	0.482568	0.892201	0.146341	0.00445211	0.0019523	0.601229	0.192273	0.904808	0.978746	0.847776	0.152614	0.00126951	0.25706	0.95414	0.313712	0.691258	0.949403	0.235385	0.59247	0.00463034	0.990224	0.386579	0.0781816	0.953637	0.983102	0.957298	0.998958	0.999999	0.057712	0.996546	0.999129	0.508531	1	0.221234	0.567526	0.998048
CAGCACGGTAGGACCA-1	8129	62859	0.0624254	GSCs	GSCS	0.936294	0.896015	0.28397	0.150217	0.699928	0.919372	7.36438e-05	0.985556	0.197234	0.220355	0.683277	0.7744	0.623468	0.00134067	0.331731	0.999835	0.74565	0.231323	0.709948	0.368522	0.796311	0.00781344	0.988836	0.258614	0.263821	0.956274	0.981509	0.975216	0.999997	1	0.140019	0.97859	0.971388	0.455858	1	0.902199	0.303834	0.999926
CAGCAGCGTACTCGTA-1	10055	134807	0.0361628	GSCs	GSCS	0.968242	0.809686	0.185553	0.213696	0.155295	0.138622	0.00933785	0.990341	0.299105	0.591569	0.979427	0.977386	0.323456	5.32607e-05	0.873715	0.999569	0.922033	0.508571	0.940612	0.56929	0.999851	0.00712724	0.901891	0.254653	0.0525696	0.949235	0.983841	0.978238	0.89842	0.999989	0.869966	0.99653	0.998644	0.569199	1	0.248328	0.759307	0.990662
CAGCAGCGTTGGAGAC-1	8301	90506	0.0700396	HUVECS2	HUVECS	0.967836	0.999397	0.117539	0.12753	0.144446	0.918521	0.998202	0.599702	0.195752	0.276251	0.964535	0.240958	0.107845	0.876521	0.228372	0.99921	0.143475	0.622092	0.971516	0.204383	0.533804	0.516556	0.988485	0.211363	0.0278042	0.962017	0.983268	0.978151	0.518643	0.158347	0.880607	0.996552	0.999004	0.455468	0.00312407	0.286328	0.776276	0.00179817
CAGCCAGAGACGGATC-1	8079	85110	0.0574786	HUVECS1	HUVECS	0.967886	0.99794	0.106639	0.124102	0.146526	0.999731	0.991332	0.651799	0.245993	0.359172	0.980615	0.225612	0.357851	0.859011	0.294781	0.999994	0.150543	0.69314	0.956725	0.216388	0.383241	0.282044	0.988764	0.20502	0.0275117	0.95963	0.983264	0.962641	0.50774	0.323186	0.817532	0.996537	0.999019	0.66352	0.00430953	0.222514	0.78567	0.00866836
CAGCCAGCATCGAGCC-1	7800	66962	0.0401123	HUVECS1	HUVECS	0.967651	0.998876	0.113189	0.133859	0.155656	0.997661	0.992538	0.903563	0.218213	0.224427	0.979199	0.495121	0.181604	0.878216	0.207091	0.998949	0.193594	0.638838	0.966383	0.207139	0.354022	0.477048	0.990166	0.452971	0.0335174	0.963779	0.982994	0.96616	0.636702	0.158882	0.883969	0.996514	0.999045	0.492928	0.00486992	0.227595	0.821415	0.00746207
CAGCGTGTCATTTCCA-1	5552	24162	0.0891069	ASTROCYTES	ASTROCYTES	0.8578	0.000337395	0.469861	0.570068	0.139922	0.999853	0.982667	0.985247	0.375627	0.25143	0.980204	1	1	0.595271	0.796898	0.000203221	0.185579	0.106217	0.972245	0.303151	0.428681	0.288975	0.987261	0.221076	0.0328383	0.889012	0.981413	0.975499	0.515212	0.148651	0.900352	0.995638	0.999154	0.486526	0.880881	0.793489	0.184301	0.0173331
CAGGCCAGTAACATGA-1	6548	49020	0.025051	HUVECS1	HUVECS	0.954154	0.998576	0.110081	0.126693	0.267186	0.999801	0.933599	0.62956	0.20409	0.246086	0.969845	0.240481	0.323667	0.809751	0.212653	0.916865	0.360895	0.375488	0.970376	0.225596	0.38884	0.330115	0.987322	0.291177	0.0538293	0.947184	0.935419	0.910475	0.5748	0.80179	0.886516	0.996152	0.998879	0.466159	0.0160063	0.289581	0.79167	0.0664009
CAGGCCAGTTCTCGTC-1	8373	75979	0.0503692	HUVECS2	HUVECS	0.960381	0.998613	0.0985361	0.274353	0.141688	0.999378	0.995114	0.836547	0.189028	0.911326	0.980264	0.375074	0.112075	0.884117	0.256533	0.999052	0.123775	0.695724	0.964281	0.20561	0.392589	0.551833	0.982856	0.253706	0.0276738	0.960472	0.983656	0.978596	0.555126	0.241294	0.898745	0.975694	0.998477	0.475259	0.00815462	0.256702	0.712945	0.0048859
CAGGCCATCCACTGGG-1	5123	21554	0.0615663	HUVECS2	HUVECS	0.958895	0.999776	0.192353	0.19751	0.150939	0.999274	0.993503	0.858706	0.405062	0.599883	0.973321	0.217477	0.23097	0.625978	0.266828	0.999976	0.130178	0.690456	0.971431	0.207031	0.369432	0.404154	0.990037	0.294633	0.0364497	0.962153	0.975734	0.978687	0.858315	0.148626	0.846769	0.995084	0.998846	0.903549	0.00275769	0.225953	0.712438	0.00649726
CAGGTATAGACATACA-1	8869	87534	0.0521512	GSCs	GSCS	0.0118114	2.55891e-07	0.158345	0.935283	0.361451	0.250125	0.0204063	0.721095	0.765276	0.837697	0.9703	1	0.968018	0.000283342	0.445186	0.999998	0.141857	0.000820239	0.959697	0.673735	0.409792	0.240436	0.990215	0.310133	0.075468	0.95131	0.961158	0.972653	0.667487	0.999975	0.86836	0.992403	0.999093	0.491964	0.999995	0.546593	0.351097	0.979594
CAGGTATAGCTGGCCT-1	5782	27933	0.0562417	HUVECS1	HUVECS	0.968249	0.999197	0.0937874	0.149753	0.140319	0.999301	0.975416	0.772281	0.617673	0.239494	0.963403	0.351233	0.126545	0.750056	0.31053	0.999746	0.135249	0.695991	0.9658	0.205591	0.382343	0.228573	0.990142	0.344466	0.031061	0.952791	0.864399	0.956441	0.55464	0.194647	0.862777	0.99566	0.999043	0.468621	0.00275629	0.221558	0.790364	0.0245839
CAGGTATAGTTATGGA-1	8896	82655	0.0398645	GSCs	GSCS	0.959379	0.998668	0.951333	0.133267	0.16654	0.0397828	0.491634	0.649255	0.995462	0.953718	0.846994	0.566038	0.106606	0.0204368	0.206847	0.905351	0.119528	0.431734	0.967887	0.24485	0.999223	0.0822025	0.989959	0.205786	0.406232	0.962354	0.970488	0.463595	0.999997	1	0.460108	0.996435	0.999126	0.650674	0.999994	0.221271	0.805109	0.508366
CAGGTATCAATGGGTG-1	2424	7655	0.000261267	HUVECS1	HUVECS	0.763003	0.947671	0.151871	0.213031	0.433385	0.997961	0.995997	0.979153	0.193816	0.451174	0.950338	0.253884	0.20556	0.0935299	0.863233	0.999985	0.259448	0.0587082	0.972434	0.225662	0.722606	0.169617	0.990189	0.5809	0.0485262	0.718197	0.983803	0.974431	0.941054	0.27258	0.892093	0.996551	0.997495	0.793609	0.0237152	0.853369	0.620703	0.00400256
CAGGTATGTGGAACCA-1	6687	32925	0.0316781	ASTROCYTES	ASTROCYTES	0.950076	0.0304822	0.190141	0.123959	0.137141	0.999461	0.989123	0.553731	0.935832	0.296341	0.974689	0.999991	1	0.206068	0.206301	0.0454078	0.120509	0.395036	0.94029	0.436774	0.956081	0.287499	0.983211	0.216533	0.0302336	0.950307	0.979896	0.96065	0.557238	0.295379	0.899362	0.994041	0.999131	0.474753	0.993067	0.231615	0.0390964	0.0108771
CAGGTATTCTGTGCGG-1	7835	64643	0.0521325	GSCs	GSCS	0.914871	0.045784	0.172493	0.215545	0.68517	0.987209	0.773608	0.560958	0.999889	1	0.980251	0.250543	0.264314	0.00125491	0.752684	0.9999	0.123275	0.0363235	0.854776	0.211964	0.999696	0.0678202	0.952277	0.436238	0.0315689	0.905767	0.977383	0.868643	0.999247	0.939732	0.365218	0.99653	0.99912	0.678099	1	0.754412	0.0745584	0.226392
CAGTGCGGTCTGTGGC-1	8971	82852	0.0661058	GSCs	GSCS	0.959508	0.989321	0.183705	0.168961	0.137027	0.936668	0.73488	0.916384	0.556655	0.999754	0.980149	0.719274	0.975738	2.34113e-05	0.914545	0.999964	0.259259	0.066671	0.500156	0.205205	0.651856	0.0144343	0.989755	0.354689	0.0403129	0.928725	0.982268	0.96499	0.986811	0.999998	0.861206	0.996042	0.999148	0.830776	1	0.805924	0.494157	0.26512
CAGTGCGGTGCCTGAC-1	6042	34074	0.0728415	HUVECS2	HUVECS	0.960214	0.997619	0.0936653	0.13413	0.15647	0.975287	0.99523	0.726976	0.737913	0.233154	0.978893	0.355562	0.190083	0.884074	0.323457	0.999211	0.143215	0.595291	0.926002	0.252609	0.375865	0.489537	0.988898	0.21819	0.0278348	0.946531	0.975242	0.978447	0.494696	0.153485	0.887607	0.995593	0.998853	0.936026	0.0047984	0.286334	0.676767	0.00476978
CAGTTAGGTCAATCTG-1	7243	48912	0.0683268	HUVECS2	HUVECS	0.965449	0.998123	0.134257	0.231587	0.2936	0.981771	0.997418	0.805444	0.190067	0.222265	0.976117	0.250939	0.110988	0.838429	0.343942	0.997254	0.131431	0.661406	0.972323	0.63962	0.418119	0.526542	0.989056	0.288863	0.0275923	0.961478	0.960064	0.953982	0.522119	0.178206	0.852954	0.981131	0.998681	0.511534	0.00275514	0.280982	0.753497	0.0025816
CAGTTAGGTCATTGCA-1	6445	38532	0.0498806	HUVECS2	HUVECS	0.96813	0.999886	0.0971102	0.283097	0.143152	0.999953	0.998086	0.561628	0.407128	0.403019	0.980634	0.904373	0.130351	0.881818	0.212508	0.997973	0.163227	0.695158	0.936551	0.20734	0.725298	0.21339	0.989166	0.411015	0.0291886	0.830683	0.983847	0.978699	0.831432	0.154434	0.89513	0.993621	0.997819	0.597356	0.0031588	0.223251	0.707675	0.00191419
CAGTTAGTCTTACCGC-1	6426	41865	0.0534575	HUVECS2	HUVECS	0.96625	0.999709	0.0938784	0.125291	0.142578	0.999749	0.998631	0.863297	0.247706	0.314297	0.967191	0.369087	0.125563	0.260211	0.21095	0.996513	0.225693	0.691744	0.966787	0.203961	0.342602	0.577441	0.986784	0.23204	0.0357477	0.747924	0.98234	0.966959	0.592351	0.489947	0.866144	0.994202	0.99874	0.473051	0.0183852	0.221698	0.81005	0.00136906
CAGTTCCAGCGGTAGT-1	7927	73796	0.0672801	HUVECS2	HUVECS	0.955328	0.997751	0.127369	0.12422	0.138501	0.999584	0.998512	0.575498	0.190292	0.588666	0.958005	0.271057	0.112775	0.883611	0.285997	0.999905	0.119908	0.663599	0.970054	0.24925	0.400839	0.599031	0.985603	0.229825	0.0290246	0.948803	0.952185	0.96804	0.488488	0.149515	0.879297	0.99095	0.998473	0.459356	0.00295047	0.599758	0.827005	0.00148781
CAGTTCCAGGTGAGCT-1	6686	41050	0.0583922	GSCs	GSCS	0.919694	0.999692	0.51546	0.123821	0.237861	0.00453559	0.00150113	0.701217	0.262936	0.983475	0.973988	0.218293	0.818204	0.000631288	0.937508	0.976444	0.941252	0.609546	0.879182	0.212638	0.999503	0.000138105	0.989824	0.340453	0.0331058	0.359389	0.981535	0.462704	0.97425	0.999722	0.630838	0.996486	0.998627	0.493521	1	0.986127	0.00434993	0.998499
CAGTTCCGTTGGTGTT-1	6595	45110	0.0374418	HUVECS1	HUVECS	0.874002	0.999907	0.0961234	0.254774	0.140036	0.999546	0.994957	0.686996	0.189367	0.260632	0.980634	0.405998	0.131813	0.260896	0.208856	0.999996	0.120976	0.62321	0.97067	0.247393	0.620119	0.61155	0.989565	0.244777	0.0291718	0.956891	0.983823	0.890311	0.565451	0.1482	0.900392	0.996542	0.999159	0.657903	0.00711804	0.236603	0.827312	0.00504325
CATAAGCCAGTCACGC-1	8029	69928	0.0188194	HUVECS2	HUVECS	0.968247	0.999807	0.105523	0.146569	0.156249	0.999134	0.990307	0.558441	0.201238	0.259822	0.896787	0.507568	0.10887	0.869289	0.297381	0.999726	0.382226	0.632727	0.971413	0.205469	0.457773	0.494064	0.990219	0.245197	0.0294518	0.961847	0.982259	0.978362	0.497222	0.172571	0.89251	0.9963	0.998794	0.45569	0.00609035	0.221243	0.826071	0.00969297
CATAAGCGTATACCCA-1	9422	99709	0.0369676	GSCs	GSCS	0.94601	0.396372	0.997263	0.995349	0.359125	0.779445	0.371099	0.553689	0.815842	0.978871	0.979729	0.251318	0.107016	3.12048e-05	0.480288	0.999733	0.469797	0.265573	0.958519	0.207962	0.7485	1.4806e-05	0.989577	0.264137	0.0279483	0.961994	0.981109	0.254575	0.999883	1	0.58331	0.996137	0.997798	0.527213	1	0.225711	0.785615	0.628901
CATACAGAGACCATTC-1	7437	55432	0.0414742	HUVECS2	HUVECS	0.968193	0.999527	0.112899	0.150471	0.148055	0.997455	0.990132	0.921081	0.294369	0.261509	0.976679	0.653526	0.112595	0.859569	0.210977	0.99874	0.16814	0.686742	0.96799	0.260666	0.833154	0.455016	0.988777	0.231522	0.0326665	0.963088	0.983845	0.97682	0.565701	0.17915	0.82944	0.988078	0.998269	0.472021	0.00347882	0.248501	0.502748	0.00986825
CATACCCCAGCGTATT-1	6131	35927	0.0396916	HUVECS1	HUVECS	0.965414	0.999944	0.109361	0.123952	0.298612	0.996397	0.976003	0.68103	0.213532	0.36854	0.980766	0.272877	0.345458	0.093762	0.214592	0.998358	0.131964	0.663155	0.971085	0.279871	0.343031	0.493847	0.983346	0.204967	0.0388603	0.960795	0.975139	0.974207	0.730152	0.800155	0.843477	0.995243	0.999156	0.481826	0.00768491	0.255339	0.827645	0.023997
CATACCCGTGTTACTG-1	9066	115812	0.050228	HUVECS2	HUVECS	0.954053	0.999705	0.120522	0.140656	0.142291	0.998698	0.994993	0.987425	0.191618	0.219757	0.978424	0.221622	0.156834	0.883421	0.20682	0.999979	0.127393	0.689899	0.97221	0.222767	0.348485	0.075921	0.980085	0.211359	0.0275441	0.962763	0.981424	0.978675	0.741134	0.151722	0.899623	0.993984	0.997352	0.497845	0.00353967	0.225173	0.827867	0.0050067
CATACTTGTGTACGCC-1	3562	8812	0.0722878	ASTROCYTES	ASTROCYTES	0.920208	0.816369	0.093772	0.17121	0.8577	0.990236	0.983073	0.986736	0.227403	0.499235	0.980487	0.96336	0.999883	0.0448446	0.312511	0.572654	0.290593	0.015531	0.9712	0.451364	0.926777	0.536874	0.917359	0.22119	0.033487	0.963499	0.982342	0.961465	0.574686	0.175747	0.5823	0.995848	0.994697	0.700356	0.00873244	0.705975	0.0164097	0.0169267
CATAGACTCCTACCAC-1	8165	76679	0.0477054	HUVECS2	HUVECS	0.964873	0.99649	0.0955285	0.12738	0.142394	0.999547	0.998412	0.733999	0.294174	0.708704	0.980686	0.412393	0.264283	0.732017	0.217213	0.999838	0.140346	0.678654	0.972274	0.230069	0.35633	0.490981	0.987841	0.205733	0.0293482	0.963787	0.983738	0.969678	0.525745	0.170051	0.90027	0.991666	0.997961	0.77152	0.00931879	0.469396	0.719862	0.0015881
CATCAAGGTTCCCAAA-1	7374	59978	0.050852	HUVECS1	HUVECS	0.965266	0.999714	0.0999781	0.124801	0.162342	0.999729	0.995698	0.789822	0.327643	0.221295	0.980676	0.914046	0.10874	0.879158	0.218874	0.999987	0.461458	0.677961	0.972051	0.209326	0.374953	0.545191	0.988692	0.255929	0.0365559	0.951007	0.856305	0.950695	0.545902	0.238379	0.897959	0.996336	0.999075	0.480417	0.00306594	0.393518	0.796679	0.00430249
CATCAAGTCTAGCAAC-1	7824	83985	0.0105019	HUVECS2	HUVECS	0.968246	0.991885	0.109007	0.325134	0.150068	0.999147	0.996995	0.926774	0.258819	0.816302	0.952596	0.218427	0.150103	0.828097	0.206694	0.99994	0.200412	0.625459	0.971599	0.967534	1	0.14303	0.984631	0.274382	0.0600416	0.96149	0.982442	0.977301	0.90766	0.153562	0.708871	0.995902	0.999159	0.648062	0.00768544	0.221318	0.826873	0.00300481
CATCCACGTTGTATGC-1	6588	31303	0.0774686	ASTROCYTES	ASTROCYTES	0.958623	0.0346358	0.269851	0.162375	0.603978	0.999597	0.951375	0.9998	0.46505	0.219311	0.980002	0.999992	0.999976	0.0579824	0.206355	0.60667	0.150304	0.318298	0.9679	0.238083	0.942219	0.147701	0.986622	0.269816	0.0370521	0.928954	0.963937	0.978657	0.531301	0.460323	0.877829	0.996552	0.998881	0.4557	0.519798	0.220887	0.44947	0.0486252
CATCCCAGTTTCGTTT-1	5650	29043	0.0371518	HUVECS1	HUVECS	0.963382	0.999799	0.100923	0.131478	0.158483	0.999511	0.988949	0.615387	0.392507	0.427638	0.979963	0.232308	0.239292	0.846227	0.206453	0.999262	0.1394	0.69161	0.967497	0.230038	0.408778	0.576992	0.990047	0.238234	0.0273709	0.915184	0.97481	0.977378	0.49255	0.166729	0.889291	0.995497	0.999001	0.510416	0.0359352	0.419257	0.489677	0.0110508
CATCCGTAGTACAACA-1	7390	49518	0.0753463	GSCs	GSCS	0.630454	0.998934	0.0939207	0.318118	0.155398	0.997075	0.448232	0.714965	0.748516	0.96489	0.966427	0.679697	0.106598	6.28816e-05	0.961292	0.999978	0.128731	0.696123	0.972203	0.519976	0.348244	0.0421405	0.978927	0.983233	0.2166	0.915291	0.980913	0.946468	0.820869	0.999839	0.0624974	0.995807	0.998555	0.597001	1	0.430884	0.0148361	0.551768
CATCCGTAGTCTGCGC-1	8053	87670	0.0311965	HUVECS1	HUVECS	0.965856	0.900402	0.10384	0.146494	0.141731	0.998047	0.990769	0.553973	0.206942	0.242121	0.979176	0.225064	0.112631	0.652252	0.209059	0.999175	0.124391	0.685559	0.968259	0.350891	0.342726	0.396917	0.988565	0.418095	0.0275304	0.963648	0.983844	0.97872	0.525061	0.257678	0.898226	0.996504	0.999155	0.457551	0.00888499	0.221102	0.827165	0.00923074
CATCCGTCAGTCTCTC-1	8931	93452	0.0154411	GSCs	GSCS	0.940264	0.0174659	0.213333	0.920288	0.180122	0.935671	0.93234	0.997499	0.923317	0.273644	0.9062	1	1	9.71215e-10	0.627032	0.999998	0.336522	0.385703	0.972447	0.327469	0.998784	0.0324382	0.984866	0.639378	0.0776733	0.961495	0.983176	0.848851	0.950497	0.172348	0.900175	0.996513	0.99916	0.627665	1	0.971528	0.32324	0.0676595
CATCCGTGTAGCTAAA-1	2985	8089	0.0567437	GSCs	GSCS	0.869748	0.153772	0.598011	0.244957	0.718183	0.904245	0.0159236	0.621191	0.631413	0.904936	0.980296	0.223537	0.692189	0.00515416	0.81081	0.991672	0.854802	0.364706	0.968979	0.206079	0.607409	0.541899	0.818684	0.505213	0.0276506	0.267527	0.940965	0.935734	0.491362	0.202635	0.729204	0.996535	0.993766	0.490018	1	0.423818	0.275495	0.984076
CATCGCTTCGCATTAG-1	6921	41958	0.043901	HUVECS2	HUVECS	0.967706	0.999879	0.101934	0.123806	0.137017	0.99994	0.998254	0.568409	0.212601	0.296268	0.979681	0.639458	0.128651	0.65738	0.265097	0.9929	0.119386	0.634129	0.961825	0.208135	0.508482	0.572628	0.987922	0.259059	0.0324673	0.93635	0.982982	0.963548	0.543479	0.201642	0.897158	0.99403	0.999019	0.614589	0.0195564	0.304352	0.764755	0.0017459
CATGAGTAGAAGCGAA-1	7885	65976	0.042667	GSCs	GSCS	0.961737	0.946988	0.244318	0.287044	0.145454	0.994319	0.393815	0.967473	0.364671	0.999989	0.979254	0.999999	0.548229	3.44463e-05	0.216842	0.995626	0.121934	0.127985	0.000131386	0.371839	1	0.558537	0.67188	0.20484	0.0368066	0.835512	0.983336	0.971542	0.765136	1	0.562794	0.993853	0.999158	0.62246	1	0.273642	0.82067	0.606185
CATGAGTAGTTGCTGT-1	5885	34703	0.048843	ASTROCYTES	ASTROCYTES	0.720329	2.84687e-05	0.155611	0.391957	0.209803	0.999885	0.827838	0.823029	0.315301	0.876134	0.979441	0.981527	0.992883	0.87832	0.256945	0.00956894	0.573329	0.216502	0.963379	0.203965	0.596529	0.588471	0.97388	0.294159	0.0404133	0.958221	0.981122	0.97086	0.818897	0.183639	0.896088	0.982311	0.997926	0.613529	0.0688758	0.546669	0.427193	0.172162
CATGAGTTCGGCGATC-1	6350	39989	0.0404111	HUVECS1	HUVECS	0.962393	0.994265	0.193302	0.16469	0.322723	0.998897	0.474433	0.555274	0.239984	0.226291	0.97934	0.515924	0.119819	0.883694	0.411578	0.99893	0.124257	0.0969462	0.97235	0.811653	0.855835	0.539767	0.987388	0.374831	0.0322503	0.96068	0.983706	0.97872	0.574523	0.917023	0.838557	0.991752	0.99915	0.463821	0.205568	0.28782	0.811179	0.525567
CATGAGTTCTCTGACC-1	6370	23428	0.0687639	ASTROCYTES	ASTROCYTES	0.957456	0.000149508	0.0948675	0.125356	0.172508	0.99967	0.985299	0.655902	0.198464	0.990989	0.966695	0.883058	1	0.129653	0.354105	0.000565824	0.152308	0.0388946	0.916885	0.568428	0.812111	0.0169609	0.990052	0.217755	0.0446042	0.252588	0.978492	0.970861	0.566584	0.297109	0.899897	0.988933	0.998816	0.53934	0.947275	0.268024	0.622653	0.0147008
CATGCAAAGATACCAA-1	6537	40254	0.0505788	HUVECS1	HUVECS	0.967019	0.99313	0.0943132	0.131558	0.275055	0.999259	0.995925	0.592117	0.382307	0.30738	0.979106	0.284039	0.467223	0.881026	0.321612	0.999937	0.142726	0.583958	0.969775	0.204126	0.524233	0.506396	0.936583	0.238866	0.0340487	0.960106	0.983823	0.963041	0.625776	0.174722	0.900375	0.995372	0.998198	0.855134	0.00605726	0.316355	0.413433	0.00407532
CATGCAACACGACAAG-1	4960	21759	0.060159	HUVECS1	HUVECS	0.958756	0.988017	0.113791	0.132809	0.160453	0.99081	0.96884	0.651244	0.21934	0.27259	0.979141	0.35632	0.133946	0.857758	0.227115	0.83093	0.132883	0.25104	0.964654	0.282558	0.579032	0.596827	0.987684	0.246304	0.0285551	0.95543	0.970458	0.9774	0.521556	0.935314	0.839264	0.994954	0.999153	0.515383	0.0378033	0.389397	0.811712	0.0311596
CATGCAAGTGCCTTCT-1	7452	62067	0.0598224	GSCs	GSCS	0.966117	0.993562	0.0941481	0.302778	0.168689	0.972929	0.887084	0.640877	0.272919	0.424128	0.973485	0.252229	0.106786	0.0136675	0.510495	0.0648302	0.200233	0.260818	0.969352	0.336102	0.976354	0.00620213	0.989174	0.880661	0.0439828	0.607786	0.98146	0.862631	0.973174	0.97454	0.272839	0.996263	0.999132	0.529277	0.999992	0.386887	0.174116	0.112916
CATGCGGGTAAGTTAG-1	2237	5208	0.116359	HUVECS1	HUVECS	0.966231	0.23149	0.102793	0.129748	0.336582	0.999243	0.981765	0.999259	0.209157	0.963343	0.97873	0.451833	0.492782	0.870154	0.792555	0.200541	0.237979	0.151031	0.967025	0.225908	0.870563	0.609028	0.989643	0.238676	0.192701	0.961466	0.838563	0.978429	0.536898	0.174751	0.728409	0.99571	0.996526	0.838974	0.968656	0.876584	0.822008	0.0182352
CATGCGGGTATTTCGG-1	5775	29634	0.160356	ASTROCYTES	ASTROCYTES	0.962535	0.00426564	0.0936141	0.205262	0.158245	0.999263	0.781576	0.821623	0.210582	0.288577	0.974401	0.998373	0.999904	0.00329771	0.997533	0.00259007	0.148258	0.0426217	0.933475	0.220865	0.9502	0.437761	0.988331	0.226141	0.0402602	0.947237	0.969355	0.964859	0.488686	0.228208	0.89579	0.996236	0.999062	0.456057	0.747287	0.671789	0.791903	0.218424
CATGCGGGTTGGGTAG-1	4214	11431	0.0373546	ASTROCYTES	ASTROCYTES	0.958267	0.0115146	0.547839	0.126689	0.417529	0.999955	0.977061	0.556185	0.193626	0.277917	0.961585	0.999987	1	0.183011	0.983059	0.000106834	0.458117	0.00158419	0.285153	0.209462	0.998364	0.00368605	0.988717	0.671067	0.0328202	0.963807	0.981281	0.935155	0.519469	0.243783	0.56856	0.99557	0.999154	0.659848	0.436694	0.236773	0.635266	0.0229392
CATGCTCCACGCTTAA-1	3375	15374	0.000260179	HUVECS1	HUVECS	0.966503	0.998046	0.15491	0.203536	0.174625	0.99914	0.997605	0.715939	0.280129	0.999752	0.979561	0.839394	0.132078	0.00325107	0.730042	0.996448	0.121874	0.404144	0.940123	0.207244	0.999863	0.577799	0.969635	0.210396	0.0338237	0.960743	0.980183	0.97776	0.495775	0.493502	0.881616	0.996217	0.999108	0.469744	0.0167494	0.675752	0.826583	0.00239537
CATGGATTCATTTACC-1	9325	98079	0.0570051	GSCs	GSCS	0.960851	0.998504	0.162292	0.139482	0.152056	0.984983	0.237804	0.856887	0.451752	0.937054	0.977072	0.904332	0.130215	3.23931e-06	0.286814	0.99999	0.895216	0.689655	0.963953	0.248738	0.999999	0.0199493	0.989979	0.803716	0.243389	0.9638	0.978425	0.848816	0.844968	0.999887	0.892891	0.992982	0.999021	0.523117	1	0.272002	3.30112e-08	0.762196
CATTCATAGTTCCGGC-1	6491	36922	0.0590976	HUVECS1	HUVECS	0.960347	0.977551	0.0988219	0.123924	0.143083	0.999943	0.985087	0.641334	0.307356	0.278105	0.941817	0.22971	0.116702	0.749371	0.210968	0.999674	0.304721	0.502031	0.972077	0.265769	0.343507	0.284275	0.987349	0.379063	0.0300218	0.955682	0.983659	0.978698	0.490481	0.277891	0.878047	0.99602	0.999029	0.553082	0.00496387	0.497018	0.652926	0.0149128
CATTCATGTACACTCA-1	7281	53394	0.0323445	HUVECS1	HUVECS	0.967299	0.998536	0.10511	0.145208	0.155549	0.995301	0.810236	0.553698	0.207517	0.44134	0.980302	0.219821	0.179352	0.744857	0.217459	0.999273	0.126052	0.696126	0.971803	0.218758	0.354272	0.606915	0.990024	0.224968	0.0398225	0.958073	0.983021	0.962475	0.488634	0.151065	0.898192	0.996413	0.999153	0.476561	0.0848584	0.290554	0.82042	0.189764
CATTCATGTATCCCAA-1	6746	29253	0.0536013	ASTROCYTES	ASTROCYTES	0.967633	1.85303e-05	0.251856	0.143723	0.237582	0.999301	0.990742	0.56119	0.820644	0.692219	0.845151	0.99995	1	0.826606	0.276331	0.0196356	0.165529	0.107223	0.957922	0.204486	0.430468	0.383665	0.901289	0.206285	0.0276642	0.842987	0.983825	0.978666	0.887454	0.248684	0.54604	0.995445	0.997905	0.821108	0.164083	0.802906	0.0197107	0.00925843
CATTCCGCACGACCTG-1	7227	55005	0.0276339	HUVECS2	HUVECS	0.9681	0.999639	0.0952432	0.12878	0.139538	0.998359	0.998333	0.611941	0.347142	0.24597	0.979819	0.330112	0.114961	0.761729	0.244668	0.999987	0.119867	0.566778	0.966682	0.282242	0.452562	0.476092	0.98653	0.248017	0.0276302	0.951985	0.966233	0.970051	0.631105	0.159824	0.874714	0.993248	0.998793	0.468268	0.00983411	0.33639	0.716429	0.00166651
CATTCTAGTATCTTCT-1	7308	51141	0.0577619	HUVECS1	HUVECS	0.955515	0.998428	0.0943896	0.180167	0.486993	0.999392	0.997968	0.87333	0.40323	0.942668	0.97862	0.24788	0.111064	0.617463	0.267305	0.999995	0.138291	0.553001	0.966356	0.210511	0.344861	0.436237	0.990192	0.251854	0.0428065	0.962369	0.978119	0.978622	0.54351	0.227669	0.898616	0.992495	0.998122	0.865929	0.00278091	0.225507	0.824265	0.00203157
CATTGAGGTAGTTAGA-1	6675	50597	0.0343696	HUVECS1	HUVECS	0.964844	0.997783	0.0936129	0.129239	0.15158	0.993904	0.976438	0.554026	0.188979	0.224544	0.979805	0.221234	0.27761	0.618242	0.326338	0.999781	0.119522	0.490191	0.93417	0.590473	0.353439	0.548999	0.989081	0.304208	0.0283932	0.960614	0.973419	0.978161	0.663225	0.169723	0.836972	0.995684	0.999115	0.497868	0.00393941	0.26895	0.820709	0.023562
CATTGAGGTGAGAGGG-1	5575	25713	0.128418	ASTROCYTES	ASTROCYTES	0.968138	0.0486237	0.59555	0.125733	0.229406	0.999937	0.950227	0.553732	0.273087	0.319702	0.860775	0.628403	1	0.436435	0.34825	0.00192404	0.119705	0.00233035	0.883083	0.210263	0.344888	0.264825	0.956419	0.271728	0.0282429	0.858231	0.966249	0.936444	0.495377	0.334952	0.897764	0.994254	0.998548	0.461981	0.594829	0.874543	0.260917	0.0497732
CATTGCCGTTATTCTC-1	8323	76108	0.0447391	HUVECS2	HUVECS	0.961303	0.999568	0.0935424	0.125938	0.290814	0.999968	0.998571	0.803035	0.195792	0.576038	0.980159	0.249823	0.106614	0.882685	0.213483	0.999944	0.122459	0.593238	0.963968	0.204717	0.394713	0.605704	0.987764	0.373021	0.0274923	0.957465	0.953997	0.942298	0.654546	0.327391	0.898352	0.963777	0.997371	0.455671	0.00275372	0.407764	0.686563	0.00142944
CATTGCCTCAGGACAG-1	7866	67434	0.0504642	HUVECS1	HUVECS	0.963344	0.99912	0.137215	0.19064	0.215029	0.999668	0.995921	0.693563	0.18953	0.221533	0.980496	0.293837	0.112882	0.882907	0.247492	0.999324	0.235093	0.6962	0.972428	0.205395	0.388492	0.592671	0.987055	0.232858	0.0344028	0.9638	0.978124	0.973092	0.584611	0.247282	0.893041	0.996475	0.99901	0.621429	0.00412448	0.562318	0.79573	0.00407918
CATTGCCTCGAGTACT-1	8534	72235	0.0496574	GSCs	GSCS	0.903993	0.993718	0.0995664	0.277978	0.950737	0.990377	0.000433377	0.962288	0.992123	0.246533	0.962811	0.223557	0.349183	0.000111762	0.520423	0.999998	0.346725	0.0382049	0.963789	0.258368	0.937507	7.53014e-05	0.981276	0.312756	0.451826	0.955836	0.981677	0.977847	0.90617	0.999983	0.863419	0.993422	0.997799	0.561385	0.285336	0.287335	0.131356	0.999567
CATTGTTAGCTAGTTC-1	6692	54884	0.0184571	GSCs	GSCS	0.0371992	7.5485e-09	0.157434	0.912402	0.225551	4.58188e-07	1.21108e-06	0.559528	0.436093	1	0.94294	0.965294	0.652144	3.05702e-09	0.273336	0.00531301	0.367491	0.681673	0.0606361	0.898301	0.990859	0.00116256	0.949029	0.205843	0.94888	0.404763	0.978154	0.29992	0.992918	0.999628	0.899217	0.890626	0.998479	0.995681	1	0.871247	0.670795	0.999999
CATTGTTCACGCGTGT-1	6489	41069	0.0436826	HUVECS2	HUVECS	0.947119	0.778551	0.102446	0.223559	0.172525	0.989678	0.982358	0.571075	0.203428	0.445358	0.97807	0.217458	0.19015	0.824871	0.281626	0.99343	0.128851	0.485442	0.971937	0.252744	0.440802	0.611968	0.979135	0.242778	0.0434769	0.961146	0.979654	0.957793	0.491942	0.172695	0.899428	0.996325	0.999155	0.455692	0.0106695	0.493341	0.826746	0.0176418
CATTGTTCAGAAACCG-1	6798	42954	0.0517298	HUVECS2	HUVECS	0.947578	0.999588	0.172734	0.144759	0.449549	0.997729	0.993903	0.999185	0.493586	0.219205	0.961171	0.220163	0.10664	0.602717	0.600216	0.999986	0.119031	0.156989	0.946789	0.229114	0.428781	0.346445	0.990192	0.204987	0.0466003	0.962821	0.963536	0.97852	0.576484	0.162322	0.789979	0.953676	0.998875	0.505982	0.00285392	0.352926	0.431371	0.0060973
CATTGTTGTCGTACTA-1	6124	54481	0.0176575	HUVECS1	HUVECS	0.931097	0.0335712	0.490135	0.449539	0.140769	0.999885	0.998703	0.628213	0.890347	0.531925	0.960884	0.428448	0.145916	0.876883	0.751791	1	0.483356	0.614773	0.0102368	0.80931	0.958847	0.293013	0.989512	0.607021	0.886265	0.0261286	0.981412	0.194036	1	1	0.865265	0.986764	0.985439	0.499103	0.323848	0.274884	0.696846	0.00129724
CATTGTTGTGTTGCCG-1	7238	49876	0.0671265	GSCs	GSCS	0.922987	0.995986	0.0960959	0.99485	0.176638	0.00191353	0.000790711	0.998397	0.994454	0.999998	0.971873	0.999914	1	5.54998e-11	0.999571	0.999703	0.138914	0.26902	0.968999	0.68634	0.963183	0.134652	0.99023	0.275932	0.0562826	0.960793	0.976543	0.000168023	0.671609	0.999816	0.899469	0.996009	0.999126	0.699803	1	0.240243	0.635562	0.999209
CATTGTTTCTGTTCAT-1	8035	44305	0.0685024	ASTROCYTES	ASTROCYTES	0.958047	0.00241982	0.702208	0.250099	0.557925	0.999935	0.994778	0.748853	0.192134	0.910702	0.979107	0.995342	1	0.619749	0.253218	0.0119137	0.564407	0.0207607	0.969475	0.296068	0.808974	0.565303	0.986937	0.33006	0.0527435	0.95626	0.978594	0.866432	0.875259	0.178035	0.748143	0.995319	0.999135	0.464101	0.386472	0.398142	0.0267834	0.0052222
CATTTCAAGAGTGACC-1	7636	62615	0.0680667	GSCs	GSCS	0.945148	0.996259	0.345867	0.174624	0.525299	0.994475	0.145948	0.652413	0.939238	0.586626	0.98042	1	0.319482	1.08125e-05	0.683737	0.999993	0.44731	0.225429	0.908642	0.451226	0.99786	0.265792	0.98925	0.275188	0.134818	0.837528	0.970392	0.822246	0.999986	0.999999	0.831151	0.996521	0.998164	0.668105	1	0.643297	0.631532	0.854052
CATTTCAAGGAGAGTA-1	5338	20600	0.135631	ASTROCYTES	ASTROCYTES	0.950655	3.35224e-05	0.362921	0.152605	0.227521	0.999833	0.902766	0.864117	0.189487	0.629687	0.973777	0.82963	1	0.746237	0.318767	0.0465388	0.627884	0.501403	0.972358	0.215226	0.859275	0.525489	0.988875	0.337173	0.0474404	0.962798	0.982308	0.945024	0.53159	0.650652	0.382554	0.996301	0.998996	0.593624	0.335689	0.972522	0.124946	0.0972337
CATTTCACAATTAGGA-1	7669	40822	0.0762334	ASTROCYTES	ASTROCYTES	0.968104	0.000112556	0.177909	0.129444	0.193071	0.999983	0.985671	0.99572	0.579687	0.780835	0.979849	0.99847	1	0.137072	0.206641	0.000176279	0.541733	0.215666	0.32503	0.332692	0.370191	0.412764	0.989698	0.42124	0.0280303	0.953934	0.931788	0.972698	0.774245	0.168142	0.797295	0.992513	0.999108	0.617736	0.0208368	0.221692	0.820027	0.0143287
CATTTCACACTGAGTT-1	6076	32765	0.0547841	HUVECS2	HUVECS	0.967085	0.999879	0.0935622	0.161661	0.177195	0.999779	0.996079	0.724376	0.237537	0.273968	0.955774	0.355645	0.144062	0.86001	0.570466	0.994083	0.142774	0.696116	0.971747	0.206325	0.949395	0.183906	0.990183	0.243252	0.030559	0.963758	0.981625	0.978634	0.488481	0.148806	0.89846	0.994251	0.998726	0.456904	0.00277412	0.221315	0.790365	0.00392077
CATTTCAGTGGCTTGC-1	5007	18818	0.088054	ASTROCYTES	ASTROCYTES	0.335942	6.58302e-05	0.914122	0.143801	0.143238	0.99285	0.915311	0.933038	0.326588	0.490273	0.973702	0.99913	1	0.422333	0.561007	8.83613e-05	0.854334	0.00733601	0.938164	0.220986	0.439729	0.609716	0.985594	0.398469	0.0310535	0.475463	0.951786	0.97455	0.521395	0.69708	0.821546	0.995952	0.999159	0.456864	0.0279198	0.375003	0.137501	0.0846894
CCAAGCGAGAGTTGAT-1	8749	94128	0.0591535	HUVECS2	HUVECS	0.966193	0.99972	0.110062	0.377441	0.195688	0.999163	0.996903	0.862555	0.203237	0.267686	0.979815	0.220048	0.141475	0.878551	0.28217	0.999697	0.472303	0.67904	0.967591	0.220863	0.353569	0.334123	0.989442	0.214545	0.0273346	0.963607	0.975889	0.960641	0.516008	0.147908	0.874099	0.995167	0.998841	0.602433	0.00336406	0.23521	0.656674	0.00309684
CCAAGCGTCACTCACC-1	7001	54515	0.0651931	HUVECS1	HUVECS	0.967132	0.994655	0.100107	0.125959	0.151626	0.9991	0.986942	0.585714	0.205735	0.422709	0.980775	0.532461	0.149144	0.823683	0.219274	0.999421	0.140567	0.65756	0.955857	0.301741	0.353679	0.341461	0.988902	0.399136	0.0470579	0.962288	0.979793	0.944051	0.602667	0.367997	0.89593	0.992098	0.999013	0.568357	0.00493531	0.432902	0.826837	0.0130576
CCAATGATCATGGCCG-1	7512	53318	0.0549533	HUVECS2	HUVECS	0.96518	0.993388	0.191465	0.123812	0.150788	0.998421	0.993621	0.780275	0.211867	0.354557	0.960623	0.279259	0.172283	0.874886	0.25911	0.999861	0.120979	0.690416	0.96616	0.295645	0.3426	0.609534	0.990219	0.244097	0.0290403	0.818666	0.983517	0.97702	0.507251	0.153981	0.899243	0.979096	0.998795	0.471359	0.00467793	0.55819	0.812658	0.00637924
CCAATGATCCATCGTC-1	6086	37357	0.0647268	HUVECS1	HUVECS	0.968024	0.974963	0.102764	0.124344	0.142401	0.997705	0.996537	0.925716	0.568509	0.221393	0.97806	0.220721	0.124318	0.873879	0.308158	0.993436	0.119177	0.678158	0.972224	0.394639	0.427137	0.360789	0.977633	0.224114	0.0295904	0.963808	0.967993	0.924847	0.822861	0.425697	0.865764	0.996406	0.999044	0.634582	0.00550386	0.258763	0.825379	0.00346289
CCAATGATCCCGATCT-1	10232	145952	0.0609447	GSCs	GSCS	0.75682	0.997271	0.143617	0.164364	0.137543	0.952756	0.00839471	0.607166	0.999743	0.999806	0.979637	0.735397	0.313671	1.89895e-05	0.617061	0.999954	0.119524	0.18119	0.962047	0.204359	0.958009	0.048699	0.989201	0.329202	0.255327	0.962885	0.983675	0.848609	0.726568	0.999999	0.899995	0.994679	0.999144	0.455519	0.999997	0.238946	0.0725085	0.991605
CCAATGATCCTCACTG-1	6496	41555	0.0235591	HUVECS1	HUVECS	0.962678	0.999336	0.104104	0.204164	0.14211	0.99957	0.996368	0.572273	0.205388	0.360028	0.979856	0.999717	0.203406	0.859485	0.294576	0.999874	0.181483	0.412196	0.96806	0.292581	0.349213	0.544897	0.983896	0.231543	0.0352774	0.960077	0.983444	0.976658	0.602369	0.187106	0.884655	0.996539	0.999124	0.504144	0.0277229	0.283358	0.820028	0.00363197
CCAATTTGTCTTGAGT-1	7130	49387	0.0537591	HUVECS2	HUVECS	0.920453	0.995767	0.217361	0.128677	0.15883	0.999791	0.998088	0.940381	0.210868	0.244426	0.98074	0.259007	0.141856	0.857249	0.263967	0.998697	0.132211	0.642358	0.932127	0.283288	0.35939	0.564852	0.988705	0.244157	0.0370726	0.925781	0.976043	0.97657	0.494273	0.15406	0.893349	0.995469	0.998801	0.657331	0.0170069	0.222518	0.818041	0.00191186
CCACAAAAGCACTCTA-1	8593	83959	0.0542527	GSCs	GSCS	0.901623	0.98458	0.299715	0.928888	0.154324	0.00683619	7.49213e-05	0.898466	0.91169	0.999978	0.860418	1	0.974749	0.000388737	0.426572	0.991662	0.276866	0.0193444	0.876588	0.283341	0.981729	0.000232449	0.984144	0.562495	0.0431881	0.955327	0.982739	0.977331	0.981726	0.999967	0.900092	0.995909	0.999115	0.750946	1	0.223267	0.554822	0.999925
CCACAAAAGCGTTCAT-1	9110	129646	0.0514015	HUVECS2	HUVECS	0.965227	0.999833	0.093716	0.145028	0.137019	0.999295	0.989306	0.76985	0.213776	0.255461	0.975617	0.222765	0.133059	0.811043	0.208791	0.99997	0.13692	0.531839	0.967529	0.20514	0.438219	0.39647	0.987469	0.224017	0.0280963	0.962836	0.983806	0.969754	0.543637	0.147824	0.897773	0.99509	0.998389	0.45701	0.00599867	0.268109	0.774919	0.0106936
CCACAAAAGGCGCTCT-1	5948	34627	0.0577006	HUVECS2	HUVECS	0.947393	0.998253	0.0942164	0.126213	0.156611	0.468876	0.993054	0.576332	0.441507	0.223709	0.977669	0.307688	0.312501	0.508906	0.271442	0.981268	0.201769	0.511773	0.972439	0.234331	0.34987	0.532051	0.944204	0.332662	0.0337562	0.947059	0.980087	0.978093	0.572561	0.297303	0.765751	0.996475	0.99884	0.481047	0.00326309	0.431913	0.821181	0.00694575
CCACAAAAGGCTTAAA-1	8242	82856	0.0219296	HUVECS1	HUVECS	0.968249	0.997401	0.0944602	0.155654	0.138624	0.999872	0.891003	0.557241	0.257648	0.239556	0.97749	0.961925	0.118061	0.859668	0.253992	0.999777	0.119168	0.654872	0.951583	0.235179	0.423115	0.551382	0.981429	0.224109	0.0273889	0.962798	0.982449	0.969165	0.81367	0.174981	0.899702	0.995778	0.999146	0.500709	0.00346664	0.243196	0.820578	0.108997
CCACAAACATCGAGCC-1	9124	84489	0.0410231	HUVECS2	HUVECS	0.951108	0.778722	0.11251	0.180015	0.163997	0.993109	0.990732	0.55813	0.353591	0.275461	0.971564	0.223228	0.829322	0.71873	0.220563	0.995029	0.338154	0.696259	0.972419	0.204275	0.360197	0.438738	0.985285	0.259397	0.124426	0.953688	0.982882	0.977707	0.49084	0.162067	0.894997	0.994437	0.998658	0.458245	0.00275476	0.272141	0.706211	0.00926777
CCACAAATCGTAACCA-1	9152	91548	0.084655	GSCs	GSCS	0.955083	0.997315	0.0951266	0.127945	0.309855	0.961209	0.900544	0.692544	0.225249	0.922636	0.98066	0.28157	0.11849	3.48284e-05	0.514206	0.996974	0.254652	0.00259929	0.958129	0.278012	0.984142	0.00772178	0.990121	0.204831	0.295148	0.96315	0.98244	0.971397	0.975156	0.952411	0.393628	0.996483	0.998584	0.639661	1	0.275036	0.00534209	0.0994561
CCACACTAGCCGGATA-1	7236	40509	0.0620109	ASTROCYTES	ASTROCYTES	0.96405	0.746525	0.999791	0.293274	0.706744	0.999411	0.967512	0.681786	0.260691	0.346552	0.960455	0.99993	1	0.103998	0.568043	0.000937896	0.690782	0.00015528	0.964699	0.205621	0.436203	0.310711	0.932436	0.34065	0.034245	0.928799	0.960812	0.778831	0.563042	0.180782	0.791453	0.995612	0.999063	0.455631	0.00738038	0.46666	0.290494	0.0324883
CCACACTGTTTAGTCG-1	6528	39736	0.0553654	GSCs	GSCS	0.572829	0.99143	0.0949121	0.859992	0.166191	0.999962	0.997665	0.999995	0.999999	0.604824	0.97114	1	1	1.67441e-06	0.823817	0.999988	1	0.65257	0.0375082	0.999996	1	5.68638e-16	9.39546e-13	0.360677	0.0953446	0.667345	0.930644	0.964876	0.999993	1	0.208608	0.983899	0.985812	0.992654	1	0.347433	0.0238257	0.00233465
CCACCATGTATGGTAA-1	6471	37659	0.0477973	HUVECS1	HUVECS	0.959463	0.904865	0.186833	0.155944	0.211149	0.999247	0.892134	0.846536	0.232997	0.229183	0.973609	0.583403	0.182478	0.532013	0.21026	0.953076	0.119014	0.668317	0.972313	0.330806	0.401549	0.46701	0.987248	0.42108	0.0333217	0.957553	0.974704	0.97778	0.489991	0.259034	0.839025	0.995548	0.999145	0.85892	0.00400886	0.34117	0.798649	0.107866
CCACCATTCTGGGCCA-1	7468	57314	0.0522036	HUVECS2	HUVECS	0.959775	0.999549	0.335392	0.224374	0.14773	0.999874	0.996928	0.961489	0.199586	0.642293	0.953902	0.388723	0.111113	0.861618	0.217012	0.999878	0.161351	0.691697	0.965951	0.31879	0.38346	0.2802	0.99003	0.221528	0.0427132	0.960108	0.983598	0.978674	0.761679	0.173926	0.900395	0.996185	0.997037	0.455858	0.00878764	0.221993	0.827762	0.00307248
CCACGAGCAGGCCTGT-1	10379	167886	0.0380735	ASTROCYTES	ASTROCYTES	0.93307	0.909017	0.292609	0.13125	0.260271	0.943194	0.190005	0.879588	0.453682	0.999787	0.980521	0.370646	0.157638	0.0154993	0.858059	0.99978	0.126409	0.47777	0.968742	0.658898	0.995789	0.0157592	0.987219	0.207059	0.0332437	0.936415	0.98334	0.959595	0.985706	0.999172	0.898692	0.996378	0.999155	0.494818	0.999977	0.284641	0.727968	0.809995
CCACGAGGTACGCTTA-1	7506	54059	0.0473742	HUVECS2	HUVECS	0.964078	0.999506	0.224867	0.134725	0.357719	0.995645	0.996572	0.992477	0.31992	0.232455	0.978576	0.599628	0.122658	0.881808	0.343095	0.999534	0.133784	0.678768	0.971702	0.257554	0.342851	0.396224	0.989039	0.257068	0.0274076	0.962526	0.972918	0.973626	0.638216	0.175537	0.897885	0.990107	0.99543	0.455446	0.0179297	0.294664	0.717808	0.00342792
CCACGAGTCGGAGTGA-1	7230	53740	0.0340342	HUVECS2	HUVECS	0.955984	0.987703	0.105912	0.682041	0.141517	0.999674	0.996309	0.662201	0.216292	0.45113	0.979976	0.475732	0.1089	0.695703	0.210129	0.999983	0.122572	0.696279	0.972023	0.206218	0.568609	0.591082	0.98988	0.21195	0.0348635	0.958479	0.972228	0.89811	0.50367	0.148831	0.899158	0.996339	0.999105	0.461159	0.00427778	0.279184	0.785094	0.00369076
CCACGTTAGCACGTCC-1	6485	38169	0.167047	HUVECS1	HUVECS	0.967667	0.997268	0.101065	0.124393	0.156742	0.998403	0.994197	0.756198	0.208486	0.566116	0.97876	0.312069	0.141865	0.851312	0.227015	0.986707	0.122891	0.604937	0.972388	0.207215	0.471395	0.454555	0.983484	0.235708	0.0295522	0.954837	0.980295	0.975427	0.490392	0.153825	0.8936	0.995277	0.998687	0.494805	0.00275755	0.222512	0.676648	0.00580312
CCACGTTAGGGTCAAC-1	9247	123566	0.0216726	HUVECS2	HUVECS	0.951757	0.992833	0.0970706	0.125473	0.202999	0.999842	0.992826	0.555124	0.221328	0.583634	0.976657	0.224333	0.107347	0.883834	0.326475	0.999975	0.130438	0.694935	0.966782	0.207848	0.545013	0.612141	0.983729	0.207463	0.0284577	0.961166	0.983844	0.978525	0.591421	0.321824	0.870042	0.996287	0.998748	0.462611	0.00640831	0.244644	0.827976	0.00717411
CCACGTTGTGATGAAT-1	6927	49594	0.0660362	HUVECS1	HUVECS	0.96626	0.999646	0.145013	0.124329	0.482963	0.999669	0.98873	0.720886	0.311099	0.228034	0.980213	0.724022	0.108511	0.688566	0.206297	0.99614	0.153148	0.537516	0.965448	0.204533	0.397171	0.580388	0.915134	0.213862	0.0287949	0.962193	0.983728	0.974171	0.526385	0.147775	0.881451	0.995082	0.998181	0.593377	0.00278863	0.336874	0.806941	0.0112697
CCACTTGGTGCTCTTC-1	6695	45406	0.0223759	HUVECS2	HUVECS	0.967142	0.999855	0.10346	0.178578	0.232855	0.999431	0.988218	0.795594	0.361463	0.585909	0.973112	0.241819	0.112399	0.0228561	0.218507	0.999949	0.126474	0.429041	0.968289	0.40724	0.706398	0.594416	0.990053	0.211451	0.0340223	0.961199	0.981099	0.975637	0.672078	0.272019	0.871877	0.996329	0.998478	0.782312	0.00362077	0.229983	0.80697	0.0117824
CCATAAGAGACGCATG-1	8527	83661	0.0433774	HUVECS2	HUVECS	0.968083	0.999115	0.112442	0.128848	0.14588	0.999461	0.980452	0.611486	0.20251	0.222408	0.967741	0.224232	0.110787	0.872068	0.251851	0.998622	0.134914	0.614206	0.964381	0.254323	0.464985	0.453646	0.987517	0.207894	0.041213	0.94736	0.978842	0.976943	0.616297	0.204967	0.85623	0.996521	0.998685	0.463859	0.00298476	0.34876	0.806536	0.0195483
CCATAAGGTGGTCTGC-1	7013	53241	0.0532672	HUVECS2	HUVECS	0.954565	0.999897	0.105781	0.159861	0.172991	0.996944	0.988655	0.57283	0.327408	0.522152	0.980557	0.219592	0.106622	0.0536255	0.21518	0.999926	0.120095	0.439702	0.971158	0.209275	0.89753	0.478104	0.97556	0.21269	0.0374093	0.960476	0.958805	0.950317	0.579994	0.23427	0.879584	0.996433	0.999128	0.458572	0.00446983	0.233504	0.802028	0.0113447
CCATAAGTCAGTCAGT-1	7928	54384	0.0577192	GSCs	GSCS	0.531704	0.986911	0.122862	0.848643	0.238197	0.980054	0.500671	0.994183	0.194711	0.999231	0.683935	0.999504	0.999866	1.21912e-10	0.285657	0.582685	0.162528	0.0263634	0.913174	0.839791	0.99848	0.00421447	0.990112	0.777296	0.198366	0.963539	0.983013	0.961371	0.936507	1	0.838616	0.996552	0.998059	0.457155	1	0.584612	0.726261	0.499329
CCATAAGTCTTGTGCC-1	6899	50751	0.0740478	GSCs	GSCS	0.959382	0.704113	0.158764	0.294265	0.175993	0.00181938	1.51429e-05	0.682587	0.677626	0.896581	0.964741	0.794566	0.644064	0.00200985	0.999881	0.999996	0.120441	0.00832709	0.877174	0.205592	0.957408	0.010322	0.988917	0.321578	0.0885734	0.957975	0.982892	0.968086	0.999808	0.74756	0.893458	0.973619	0.998866	0.929541	1	0.454031	0.021584	0.999985
CCATCACAGGTGCAGT-1	7565	59579	0.0530724	GSCs	GSCS	0.966334	0.406602	0.65035	0.219064	0.854596	0.0553117	0.85334	0.783601	0.963819	1	0.968569	0.801282	0.320481	6.61141e-05	0.780427	0.999647	0.303562	0.159433	0.762602	0.207747	0.496473	0.0140094	0.982785	0.999791	0.0343626	0.163134	0.982982	0.893751	0.703254	0.999934	0.746824	0.994442	0.998468	0.459034	1	0.222647	0.0833658	0.14666
CCATCACGTTTACTTC-1	6769	44472	0.0460964	HUVECS1	HUVECS	0.966126	0.9998	0.188562	0.143352	0.248397	0.998629	0.987728	0.57009	0.425449	0.48957	0.9785	0.386665	0.161181	0.868613	0.364077	0.998462	0.150628	0.660741	0.96589	0.219085	0.554062	0.228893	0.979797	0.210759	0.0302136	0.9059	0.758446	0.978313	0.578123	0.316316	0.893767	0.994184	0.9984	0.459641	0.00278046	0.237678	0.711547	0.0122717
CCATCACTCGAACGCC-1	7330	48585	0.0340023	HUVECS2	HUVECS	0.957404	0.998923	0.0946577	0.154433	0.144686	0.997929	0.89238	0.561847	0.305391	0.222934	0.980733	0.217657	0.107697	0.822049	0.392451	0.999993	0.467677	0.66488	0.965908	0.20566	0.498588	0.612178	0.987741	0.244691	0.0306297	0.948565	0.971893	0.973431	0.712424	0.186276	0.173163	0.991726	0.998962	0.707549	0.00323779	0.362801	0.802658	0.10762
CCCAACTAGAACTTCC-1	2987	8033	0.0404581	HUVECS1	HUVECS	0.962965	0.977526	0.230354	0.19053	0.249195	0.997669	0.998342	0.993781	0.218916	0.247887	0.979933	0.382874	0.216415	0.858951	0.206948	0.999992	0.125721	0.693191	0.529201	0.282168	0.97975	0.164781	0.943602	0.213419	0.0363129	0.950809	0.95691	0.126788	0.841232	0.544758	0.569444	0.992204	0.997757	0.534363	0.00281105	0.926941	0.463156	0.00165828
CCCAACTCAATAGGAT-1	8711	79991	0.0383418	GSCs	GSCS	0.968237	1.13492e-06	0.0973487	0.979272	0.293055	0.995201	0.030857	0.989802	0.999085	0.998961	0.976252	0.999946	0.999901	2.39799e-18	0.740844	0.999937	0.448071	0.152849	0.968627	0.224162	0.851689	0.00471083	0.990228	0.698669	0.16127	0.95759	0.980102	0.916561	0.901295	0.150727	0.893737	0.996042	0.99914	0.64025	1	0.860915	0.0431823	0.969143
CCCAACTTCACTTATC-1	8222	58228	0.0793261	ASTROCYTES	ASTROCYTES	0.958691	0.00043521	0.359409	0.731658	0.285538	0.997772	0.962092	0.990244	0.20078	0.322077	0.969613	0.999981	0.999998	0.199246	0.299458	1.23571e-05	0.163096	0.00222844	0.972434	0.226206	0.345541	0.426831	0.989408	0.216851	0.0278436	0.846349	0.983675	0.956469	0.706298	0.362075	0.364031	0.99652	0.998946	0.483009	0.519709	0.438701	0.136007	0.0379078
CCCATTGGTCGCAACC-1	8122	87165	0.0347272	HUVECS2	HUVECS	0.964083	0.996938	0.0963193	0.169287	0.145583	0.996083	0.996816	0.57079	0.241235	0.55859	0.977139	0.24289	0.225679	0.836779	0.218784	0.999998	0.317553	0.610445	0.97072	0.229412	0.362569	0.551964	0.989415	0.205288	0.0289377	0.960796	0.982676	0.978623	0.499436	0.35242	0.8773	0.994225	0.999033	0.462995	0.00357244	0.436707	0.783903	0.00318372
CCCATTGGTGAGTTGG-1	7826	79714	0.0453245	HUVECS1	HUVECS	0.968194	0.997617	0.12404	0.197378	0.184059	0.875942	0.98943	0.683538	0.208471	0.219637	0.967116	0.22412	0.106645	0.809589	0.206633	0.999934	0.12106	0.69152	0.969743	0.231851	0.422396	0.556983	0.989184	0.238426	0.0348127	0.963717	0.983812	0.975253	0.506884	0.150767	0.897771	0.99513	0.998998	0.515644	0.00532991	0.220882	0.824563	0.0105697
CCCGAAGAGGTTGACG-1	7935	58022	0.0322464	GSCs	GSCS	0.944842	0.89042	0.123721	0.138355	0.142839	0.912855	0.0365235	0.988731	0.625764	0.868757	0.94282	0.529916	0.358318	1.01808e-05	0.996541	0.999082	0.214032	0.183966	0.967256	0.203899	0.987303	0.000888661	0.977869	0.467528	0.128287	0.95394	0.983132	0.912367	0.631142	0.999737	0.879107	0.992766	0.99916	0.942108	1	0.942215	0.539245	0.963476
CCCGAAGCAATCAGCT-1	5771	27758	0.0395562	HUVECS1	HUVECS	0.967264	0.998099	0.13302	0.166011	0.145619	0.999863	0.976569	0.55369	0.233144	0.342494	0.962815	0.229993	0.133111	0.883765	0.223593	0.998955	0.12228	0.678185	0.968296	0.258062	0.365466	0.610927	0.98974	0.248765	0.0997348	0.946232	0.983716	0.887827	0.582828	0.153922	0.881366	0.996535	0.999057	0.629437	0.00275624	0.383162	0.806448	0.0234311
CCCGAAGCATGTGCTA-1	7057	53022	0.012674	HUVECS1	HUVECS	0.9678	0.99939	0.0958281	0.133948	0.233431	0.996207	0.973424	0.73509	0.220055	0.22468	0.977286	0.284044	0.141848	0.883688	0.559366	0.999993	0.130703	0.457199	0.962605	0.25523	0.394757	0.567019	0.990177	0.312001	0.0374057	0.958025	0.982872	0.97441	0.790677	0.148109	0.877251	0.9965	0.99916	0.546274	0.005844	0.289512	0.819506	0.0265761
CCCGAAGTCATACGGT-1	6798	40605	0.0477774	HUVECS1	HUVECS	0.955413	0.999174	0.394785	0.27152	0.408015	0.995922	0.995179	0.585037	0.273624	0.308921	0.978953	0.273385	0.125814	0.844975	0.805794	0.999655	0.70521	0.671863	0.971345	0.203897	0.355012	0.547884	0.990176	0.243426	0.0359065	0.950847	0.913888	0.97844	0.501963	0.297423	0.864989	0.995254	0.998589	0.510562	0.0111434	0.658694	0.812782	0.0048207
CCCGGAAAGGATACAT-1	6632	31649	0.119846	ASTROCYTES	ASTROCYTES	0.965764	2.61305e-05	0.871493	0.148514	0.431922	0.99986	0.97232	0.905761	0.481109	0.364357	0.978877	1	0.999999	0.365319	0.471611	2.6552e-05	0.1598	0.140712	0.972225	0.33935	0.468539	0.164447	0.986822	0.263993	0.0388803	0.955737	0.983591	0.953576	0.588428	0.157254	0.476664	0.995946	0.998932	0.653875	0.0217251	0.55027	0.0137431	0.0276803
CCCGGAACAACCGACC-1	6315	35088	0.0495611	HUVECS2	HUVECS	0.968087	0.999556	0.0969559	0.147583	0.193062	0.999826	0.973295	0.712049	0.208127	0.235069	0.978825	0.401938	0.120691	0.864421	0.231605	0.999855	0.12496	0.694564	0.962696	0.221911	0.750304	0.596391	0.985334	0.395038	0.0277607	0.951461	0.981071	0.978726	0.623265	0.210207	0.866081	0.99604	0.998927	0.460372	0.00428899	0.266535	0.784075	0.0267054
CCCGGAAGTCGAAGCA-1	8419	91574	0.0124926	HUVECS1	HUVECS	0.955638	0.997123	0.117821	0.232707	0.137726	0.997252	0.971306	0.573197	0.375097	0.292599	0.961389	0.242256	0.156939	0.863358	0.212541	0.999963	0.189673	0.188727	0.968938	0.229772	0.720238	0.199092	0.981803	0.564093	0.035017	0.956501	0.847424	0.97342	0.570795	0.17829	0.780261	0.990951	0.998992	0.481875	0.0109855	0.240251	0.779196	0.0286944
CCCGGAATCATTCATC-1	6714	37738	0.044279	HUVECS1	HUVECS	0.967008	0.999783	0.0977711	0.144887	0.145584	0.988666	0.992751	0.553791	0.228606	0.251198	0.969739	0.220352	0.114053	0.017654	0.231968	0.813383	0.122476	0.601675	0.872222	0.211333	0.850233	0.578995	0.987766	0.277253	0.0283828	0.963735	0.972919	0.969426	0.806418	0.148775	0.743055	0.995047	0.999111	0.709057	0.00668899	0.282878	0.652242	0.00724919
CCCTAACGTAAGGCCA-1	7898	60963	0.0301166	GSCs	GSCS	0.823435	0.983066	0.377965	0.189784	0.137056	0.011157	0.000405853	0.93435	0.985142	0.934921	0.926842	0.281064	0.186955	0.00125965	0.514554	0.992267	0.123234	0.573131	0.930131	0.406886	0.97328	0.0190496	0.947635	0.20876	0.719588	0.954573	0.983195	0.978183	0.996266	0.999992	0.900443	0.988358	0.999099	0.913511	1	0.29511	0.499867	0.999594
CCCTAACGTCAACACT-1	6340	26627	0.13614	ASTROCYTES	ASTROCYTES	0.935652	0.0935043	0.556147	0.143772	0.661049	0.999923	0.996615	0.999999	0.545456	0.414752	0.948018	0.994922	1	0.10044	0.738806	0.000258073	0.225012	0.00160007	0.965067	0.204115	0.879096	0.00206628	0.977899	0.67745	0.0684156	0.890844	0.930036	0.978105	0.574447	0.580006	0.836168	0.985169	0.998981	0.655474	0.00603168	0.509898	0.00548677	0.00338549
CCCTCAAAGCCTCGTG-1	6216	33310	0.0561393	HUVECS2	HUVECS	0.952434	0.999966	0.100703	0.191464	0.308961	0.999667	0.996339	0.566539	0.211599	0.257203	0.98058	0.290034	0.571959	0.859733	0.364886	0.999985	0.256293	0.615411	0.972431	0.218716	0.385584	0.610517	0.974298	0.349972	0.0499777	0.963796	0.971508	0.977063	0.656662	0.148333	0.812883	0.993839	0.990756	0.547293	0.0118693	0.318809	0.715807	0.00366132
CCCTCAATCCTAGCGG-1	9943	152079	0.0232445	ASTROCYTES	ASTROCYTES	0.959582	0.990872	0.119396	0.276529	0.140493	0.995433	0.979101	0.693718	0.189103	0.878617	0.970605	0.277316	0.130452	0.77914	0.218272	0.999998	0.20275	0.445011	0.893816	0.931168	0.999999	0.0711927	0.988412	0.218309	0.0446556	0.914795	0.976964	0.977571	0.640363	0.907486	0.880297	0.996206	0.998925	0.461152	0.981464	0.228447	0.808368	0.0208993
CCCTGATAGGTTCATC-1	2823	7637	0.00445201	HUVECS1	HUVECS	0.941367	0.000575909	0.234981	0.746812	0.168628	0.267377	0.966309	0.90549	0.899063	0.998578	0.980762	0.969738	1	0.0167481	0.882879	0.620058	0.343824	0.152424	0.971325	0.421011	0.842011	0.0857554	0.990168	0.213807	0.0277421	0.581171	0.983752	0.968887	0.957752	0.259102	0.602242	0.996426	0.998308	0.637174	0.23231	0.651113	0.135166	0.0336914
CCCTGATGTTGTACGT-1	6146	36816	0.0257225	HUVECS1	HUVECS	0.967044	0.997058	0.287607	0.191113	0.188073	0.999791	0.978287	0.775201	0.215356	0.28445	0.977416	0.342963	0.17928	0.881988	0.743796	0.992997	0.144616	0.592983	0.968418	0.286929	0.436511	0.602779	0.988942	0.206027	0.0273847	0.688003	0.983837	0.951782	0.648431	0.462808	0.854874	0.996084	0.999149	0.789915	0.0721466	0.442965	0.788544	0.0217133
CCCTGATGTTGTGCCG-1	8493	82227	0.0535347	HUVECS2	HUVECS	0.967166	0.999252	0.0939699	0.12796	0.139539	0.999603	0.997861	0.609046	0.249248	0.294217	0.978547	0.263959	0.13138	0.773613	0.242263	0.999773	0.122481	0.670514	0.972137	0.274535	0.344941	0.527526	0.987133	0.230236	0.0278124	0.958524	0.971735	0.978457	0.690099	0.188639	0.894964	0.992624	0.998236	0.457222	0.00711863	0.222975	0.80618	0.00213898
CCCTTAGAGACATCAA-1	10516	188096	0.027252	ASTROCYTES	ASTROCYTES	0.949652	0.970718	0.145621	0.124548	0.145854	0.97088	0.851228	0.562206	0.915014	0.4677	0.979325	0.567328	0.664167	0.124613	0.225053	0.999997	0.126631	0.417426	0.972107	0.737928	0.979298	0.243241	0.98923	0.231645	0.0654198	0.0386076	0.983485	0.978367	0.895855	0.998808	0.884065	0.996551	0.997557	0.680588	0.999861	0.229827	0.74886	0.148772
CCCTTAGGTCCAGCAC-1	7166	54662	0.0342102	HUVECS1	HUVECS	0.968207	0.999579	0.0952718	0.135604	0.339393	0.98551	0.987195	0.903926	0.189378	0.22643	0.980316	0.310847	0.413571	0.573701	0.213677	0.999878	0.121384	0.4959	0.964573	0.353565	0.405928	0.461793	0.983371	0.258589	0.0277418	0.956098	0.982772	0.978263	0.520142	0.259808	0.899694	0.996079	0.999142	0.529306	0.00296337	0.51972	0.810207	0.0128054
CCGAACGAGCGATCGA-1	7286	45294	0.0742924	GSCs	GSCS	1.22802e-05	0.127716	0.134864	0.967096	0.346676	0.960727	0.0567291	0.987018	0.786527	0.997057	0.967473	0.285905	0.324887	7.22227e-06	0.999945	0.999865	0.983252	0.0129239	0.786571	0.313634	0.990823	0.0109554	0.954201	0.403003	0.0874935	0.868263	0.982095	0.916115	0.75265	0.999783	0.762056	0.208377	0.998948	0.891522	1	0.461063	0.465172	0.943271
CCGAACGAGTGAGTTA-1	8125	87933	0.0296135	HUVECS1	HUVECS	0.955681	0.99954	0.0982327	0.146988	0.14575	0.996955	0.987659	0.746936	0.242944	0.219435	0.971663	0.786908	0.110557	0.878984	0.220409	0.999866	0.119034	0.627696	0.970121	0.207689	0.440274	0.247283	0.989964	0.32341	0.0426646	0.961435	0.983511	0.978712	0.527291	0.151545	0.894782	0.996406	0.999156	0.513626	0.00485199	0.225429	0.776897	0.012341
CCGAACGCAGCCGTCA-1	7556	66630	0.0250188	HUVECS1	HUVECS	0.968016	0.999896	0.112798	0.249602	0.153365	0.995812	0.968344	0.560631	0.205243	0.667709	0.980571	0.258102	0.171695	0.725887	0.229907	0.999454	0.119166	0.117774	0.972435	0.247919	0.467081	0.457214	0.989712	0.22241	0.0275774	0.907145	0.982899	0.978664	0.554607	0.151499	0.900189	0.995797	0.998901	0.457583	0.00751358	0.229098	0.82624	0.0316561
CCGATCTAGCCTGTGC-1	4431	16426	0.0448679	HUVECS1	HUVECS	0.961519	0.965798	0.108818	0.166651	0.146155	0.997773	0.995339	0.772118	0.202291	0.323703	0.980561	0.228201	0.372608	0.823761	0.550562	0.998641	0.241694	0.327366	0.97097	0.209097	0.452376	0.502074	0.990207	0.206393	0.0417479	0.962285	0.869733	0.965608	0.489235	0.152022	0.900271	0.99651	0.999057	0.461426	0.00457675	0.225059	0.827051	0.00466136
CCGATCTAGGCTAGCA-1	7660	57148	0.077203	GSCs	GSCS	0.783724	0.904402	0.0936533	0.624583	0.328796	0.348911	0.00788466	0.900528	0.455074	0.250475	0.973899	0.270582	0.106618	0.0586249	0.944305	0.99968	0.934856	0.694458	0.937487	0.487965	0.999611	0.000194287	0.987611	0.454268	0.215941	0.956831	0.983483	0.97516	0.998784	0.999533	0.300037	0.996325	0.998645	0.562932	0.999959	0.288153	0.604606	0.992115
CCGATCTAGGTCGTAG-1	7555	53182	0.0508819	HUVECS1	HUVECS	0.884897	0.858528	0.0964406	0.131492	0.139806	0.98571	0.10357	0.562374	0.236433	0.264133	0.976582	0.363307	0.408715	0.730617	0.230634	0.999077	0.197428	0.5478	0.953483	0.323681	0.999397	0.14092	0.988769	0.20708	0.0459189	0.957388	0.983299	0.971583	0.807891	0.978232	0.871877	0.979712	0.999061	0.473804	0.999103	0.348359	0.802771	0.89643
CCGATCTCATGGGAAC-1	4864	16846	0.0455895	GSCs	GSCS	0.0985566	0.997468	0.0952813	0.431441	0.139202	0.294552	0.000312298	0.999994	0.999999	0.999982	0.152035	0.411467	0.123094	5.75577e-06	0.442545	0.999999	0.273063	0.000864257	0.608221	0.204792	0.945516	0.00470402	0.632659	0.817178	0.0284486	0.184473	0.145841	0.0836673	0.7319	0.87263	0.43909	0.996118	0.998793	0.576099	1	0.319002	0.11357	0.999688
CCGATCTGTGGCATCC-1	6673	40019	0.0767386	HUVECS2	HUVECS	0.966106	0.999867	0.0998604	0.132429	0.162269	0.996024	0.991985	0.996457	0.734451	0.228108	0.980731	0.219318	0.109047	0.67988	0.272354	0.999972	0.171538	0.497973	0.971127	0.218304	0.34966	0.496112	0.987928	0.211849	0.0390234	0.917423	0.977595	0.974661	0.602614	0.162326	0.85002	0.99348	0.99874	0.45629	0.006967	0.285372	0.235973	0.00801509
CCGATCTTCAGGAAGC-1	5195	22844	0.0514358	HUVECS1	HUVECS	0.965307	0.877614	0.0937729	0.374974	0.222394	0.958497	0.866573	0.87512	0.190606	0.668752	0.980625	0.239485	0.196358	0.737217	0.292401	0.289821	0.122391	0.607418	0.955813	0.229158	0.360777	0.61171	0.979759	0.211107	0.0507436	0.963707	0.979841	0.977987	0.760579	0.823386	0.895872	0.958175	0.999155	0.829117	0.153457	0.225553	0.805795	0.133427
CCGATCTTCGGATTAC-1	5989	34444	0.0449715	HUVECS2	HUVECS	0.957011	0.999725	0.138262	0.129032	0.15278	0.996392	0.996258	0.978103	0.229845	0.275227	0.98025	0.64933	0.255143	0.883005	0.23529	0.999915	0.160113	0.682692	0.95126	0.204562	0.57847	0.607862	0.988943	0.459304	0.0304721	0.956621	0.981171	0.975634	0.535948	0.164461	0.782889	0.995376	0.998573	0.51561	0.00329812	0.284794	0.571659	0.00374198
CCGATGGAGAGCTGCA-1	6850	51739	0.0660044	HUVECS1	HUVECS	0.923861	0.990905	0.159381	0.196294	0.30025	0.999089	0.990214	0.556552	0.259215	0.717564	0.965516	0.291924	0.115313	0.599237	0.217723	0.974452	0.11902	0.693853	0.971492	0.24542	0.354567	0.525535	0.990132	0.338344	0.0311348	0.963306	0.975494	0.977768	0.956947	0.724152	0.814125	0.996548	0.999154	0.603487	0.0319027	0.239624	0.82791	0.00978637
CCGATGGCATGTACGT-1	8418	93327	0.0667545	GSCs	GSCS	0.00077728	0.96732	0.164186	0.517903	0.142217	0.409814	0.0182506	0.867049	0.999574	0.998474	0.974439	0.276497	0.562508	5.05342e-13	0.23998	0.99984	0.13162	0.471956	0.966716	0.35982	0.991161	0.420146	0.970868	0.287357	0.254125	0.952687	0.97287	0.935825	0.667334	0.999996	0.724161	0.996262	0.998342	0.948535	0.999992	0.241425	0.276555	0.981749
CCGATGGGTCTTACAG-1	4560	16164	0.0936649	HUVECS1	HUVECS	0.958342	0.669426	0.177819	0.125344	0.287855	0.996341	0.983631	0.571615	0.273231	0.792075	0.88747	0.259371	0.321355	0.854895	0.409861	0.998533	0.119958	0.0467659	0.946035	0.252632	0.473287	0.459583	0.989998	0.205099	0.0473675	0.961566	0.98146	0.972748	0.516686	0.171054	0.900213	0.994299	0.999107	0.485026	0.820102	0.440991	0.813941	0.0163693
CCGCAAGCAACCGTGC-1	7087	48403	0.0459269	HUVECS2	HUVECS	0.968232	0.975513	0.361001	0.181309	0.141451	0.999526	0.995137	0.675445	0.193405	0.223769	0.980375	0.402119	0.173199	0.846559	0.212293	0.999892	0.1373	0.672869	0.970368	0.218646	0.431502	0.600175	0.990219	0.224625	0.0404937	0.963528	0.976943	0.978672	0.488537	0.158869	0.888018	0.994214	0.998746	0.701254	0.00315899	0.23986	0.802809	0.00486274
CCGGACAAGATTTGCC-1	6352	42855	0.0337417	HUVECS1	HUVECS	0.965553	0.999782	0.123996	0.123839	0.159301	0.999532	0.851771	0.641703	0.190058	0.378249	0.980131	0.251294	0.114738	0.570027	0.206304	0.999527	0.155451	0.493322	0.972333	0.203917	0.947557	0.475246	0.986555	0.506039	0.0274359	0.952139	0.98266	0.974143	0.537918	0.148793	0.883543	0.995559	0.999123	0.456218	0.00275572	0.325804	0.81518	0.148229
CCGGACACAGTCTTCC-1	7258	55553	0.021529	HUVECS1	HUVECS	0.960907	0.999198	0.192488	0.124165	0.253433	0.997927	0.985206	0.60431	0.216646	0.319688	0.976177	0.273046	0.135896	0.764535	0.211041	0.999896	0.417956	0.5545	0.968453	0.458255	0.343148	0.565664	0.987709	0.493099	0.043976	0.920877	0.843714	0.978307	0.823858	0.177771	0.790883	0.995982	0.998649	0.591091	0.00333488	0.249628	0.822741	0.014794
CCGGACATCTTACTGT-1	8051	84600	0.0589598	HUVECS1	HUVECS	0.968096	0.99804	0.101187	0.129453	0.193702	0.990556	0.997306	0.928513	0.211719	0.219541	0.967456	0.220795	0.117448	0.84962	0.238609	0.99995	0.161373	0.545953	0.968391	0.207114	0.36317	0.492803	0.989712	0.211741	0.028053	0.963722	0.980648	0.978251	0.488501	0.157496	0.830859	0.990391	0.999101	0.746161	0.00363286	0.22635	0.813933	0.00269449
CCGGTAGGTAGCACGA-1	5111	21972	0.0312216	HUVECS1	HUVECS	0.965741	0.632485	0.102548	0.281516	0.182872	0.99987	0.926949	0.67575	0.189915	0.221457	0.975357	0.246107	0.106683	0.839139	0.213021	0.997499	0.251707	0.654535	0.970043	0.205072	0.506408	0.46582	0.980768	0.217871	0.0294602	0.962061	0.983833	0.971706	0.950792	0.179837	0.87475	0.996408	0.999123	0.837758	0.0113963	0.285641	0.782156	0.0730506
CCGGTAGGTCGTTATG-1	5880	25743	0.0678243	ASTROCYTES	ASTROCYTES	0.960991	0.0115176	0.256945	0.357302	0.137025	0.999882	0.984024	0.848834	0.210941	0.274878	0.978713	0.999701	0.999988	0.754104	0.98954	8.1357e-05	0.18445	0.362207	0.972095	0.319556	0.423695	0.404525	0.973615	0.205557	0.0423349	0.960414	0.977014	0.973004	0.521992	0.157638	0.888318	0.989457	0.999138	0.960958	0.0475804	0.825127	0.270471	0.0159758
CCGGTGATCATGAAAG-1	2675	5443	0.023149	ASTROCYTES	ASTROCYTES	0.90403	0.00245189	0.211073	0.164756	0.196095	0.996924	0.993322	0.965692	0.854604	0.290497	0.977735	0.749893	0.487169	0.0517465	0.391844	0.00334154	0.149841	0.00743631	0.822344	0.231787	0.998074	0.526221	0.990117	0.666952	0.12686	0.949135	0.935573	0.740828	0.714499	0.152594	0.19694	0.995677	0.99832	0.530857	0.618226	0.990392	0.474603	0.00667761
CCGTAGGAGGAAGTCC-1	7284	58332	0.0372351	HUVECS1	HUVECS	0.96812	0.989262	0.192028	0.130041	0.137014	0.999792	0.991519	0.579023	0.190385	0.321027	0.979804	0.219286	0.210958	0.570384	0.283758	0.995061	0.263164	0.233179	0.9722	0.211442	0.437104	0.545703	0.987851	0.204817	0.0495582	0.960898	0.98366	0.976307	0.665853	0.161351	0.900178	0.995747	0.99916	0.458119	0.00861351	0.220965	0.826033	0.00848065
CCGTAGGCAACAAAGT-1	7723	64039	0.0491732	HUVECS2	HUVECS	0.968143	0.999596	0.0958831	0.127361	0.270393	0.988703	0.997875	0.596499	0.196402	0.570672	0.980543	0.600188	0.116876	0.819016	0.228388	0.999186	0.155021	0.496735	0.972425	0.236603	0.355275	0.21065	0.953195	0.238971	0.0285422	0.945673	0.980975	0.975824	0.56117	0.20489	0.899164	0.995955	0.996861	0.4572	0.00372255	0.235517	0.727791	0.00212515
CCGTAGGCATCCGTTC-1	6718	41356	0.0410581	HUVECS1	HUVECS	0.964503	0.996326	0.123094	0.149806	0.159196	0.999731	0.646893	0.94257	0.190189	0.47413	0.974648	0.218349	0.234467	0.873257	0.214489	0.999801	0.126268	0.689337	0.970131	0.206256	0.343441	0.447553	0.990076	0.458653	0.027341	0.954955	0.979166	0.942815	0.488669	0.190937	0.900157	0.99504	0.999143	0.8898	0.0085724	0.249407	0.751389	0.353107
CCGTAGGGTCGTGATT-1	5541	30878	0.0326122	HUVECS1	HUVECS	0.96788	0.999255	0.094947	0.161031	0.502462	0.996232	0.901999	0.690511	0.815375	0.616639	0.945318	0.220024	0.108474	0.878529	0.339948	0.977255	0.13456	0.310528	0.97027	0.2434	0.345731	0.374475	0.989764	0.242938	0.0273593	0.963196	0.980312	0.967107	0.735838	0.193322	0.83789	0.994612	0.998973	0.69716	0.0127387	0.286043	0.786571	0.0980014
CCGTGAGAGTTCCATG-1	5468	18891	0.0520354	ASTROCYTES	ASTROCYTES	0.899737	0.788057	0.874736	0.123852	0.536549	0.999543	0.89329	0.995491	0.39949	0.219384	0.971725	0.999997	1	0.78232	0.292152	0.000214749	0.217244	0.030075	0.942464	0.333093	0.498371	7.81756e-05	0.985896	0.28292	0.0298053	0.962773	0.980888	0.97135	0.494155	0.289719	0.829574	0.993588	0.998664	0.547948	0.0780806	0.957407	0.188367	0.10671
CCGTGAGTCAGGCGAA-1	7866	79235	0.0505585	HUVECS2	HUVECS	0.952985	0.979284	0.113373	0.124837	0.151984	0.999952	0.990584	0.569501	0.616585	0.406109	0.946318	0.619696	0.114738	0.801734	0.230655	0.999933	0.124112	0.456419	0.964268	0.222687	0.584638	0.13549	0.989534	0.218433	0.0274388	0.943275	0.967845	0.977424	0.499459	0.271441	0.821228	0.99469	0.998961	0.45594	0.0120876	0.236886	0.828014	0.00941574
CCTAACCAGATGACAT-1	7983	64082	0.0434755	GSCs	GSCS	0.906135	0.998061	0.101821	0.931125	0.225037	0.999124	0.920861	0.999031	0.261944	0.308238	0.972799	0.999681	1	3.09442e-15	0.250952	0.999998	0.954165	0.0346874	0.958109	0.892437	0.999419	0.000982067	0.987358	0.220662	0.366375	0.00118242	0.983335	0.00264595	0.615013	0.303745	0.791221	0.992289	0.991617	0.841655	1	0.319941	0.000344492	0.0791389
CCTAACCCAGTCGAGA-1	7718	44084	0.0927321	ASTROCYTES	ASTROCYTES	0.918156	0.003641	0.200805	0.564937	0.137597	0.999994	0.974928	0.988132	0.740146	0.220147	0.940717	0.999851	1	0.800774	0.602737	5.26391e-05	0.999994	0.000678049	0.972349	0.372196	0.446977	0.0250082	0.99022	0.462999	0.0561801	0.924487	0.983829	0.967834	0.997085	0.149325	0.854393	0.993682	0.998836	0.529842	0.0116875	0.457672	0.205068	0.0250717
CCTAACCGTACCGGAA-1	8422	61934	0.0459683	ASTROCYTES	ASTROCYTES	0.966327	0.0251993	0.206625	0.131222	0.138537	0.998663	0.827739	0.690359	0.236189	0.952716	0.974969	0.330584	0.999722	0.773093	0.488335	0.450938	0.161645	0.000890106	0.960238	0.205705	0.726599	0.520789	0.989741	0.204765	0.0936994	0.961934	0.979968	0.974271	0.495143	0.152425	0.90045	0.996524	0.99911	0.45883	0.00449908	0.265063	0.766289	0.172261
CCTAAGACATCTCAAG-1	6959	45294	0.0511768	HUVECS1	HUVECS	0.961482	0.917618	0.0936944	0.139901	0.271874	0.999839	0.996733	0.62229	0.21272	0.219313	0.980019	0.222206	0.271795	0.882268	0.254259	0.999904	0.120577	0.504039	0.962236	0.305626	0.344563	0.611451	0.990123	0.230839	0.0283017	0.96035	0.836249	0.957495	0.499733	0.17157	0.887739	0.996436	0.999157	0.592603	0.00277563	0.388548	0.827047	0.00326682
CCTAAGAGTACGACTT-1	5499	19079	0.160386	ASTROCYTES	ASTROCYTES	0.955022	0.00307703	0.18758	0.212408	0.650352	0.999962	0.996447	0.612675	0.190317	0.246038	0.94504	0.999999	1	0.851715	0.82202	0.00162503	0.952	0.0200908	0.957022	0.207921	0.499396	0.098744	0.956404	0.204856	0.0326589	0.963636	0.981436	0.880013	0.692999	0.198425	0.868739	0.983229	0.999148	0.929911	0.883544	0.96422	0.0664586	0.00355276
CCTAAGAGTCTGCATA-1	7230	52444	0.0132141	HUVECS1	HUVECS	0.96798	0.998835	0.0997866	0.156785	0.152971	0.999695	0.969578	0.559048	0.196788	0.259007	0.978066	0.617181	0.107555	0.364801	0.260133	0.986373	0.406482	0.693312	0.968127	0.215923	0.357226	0.0439441	0.988511	0.216058	0.033972	0.878573	0.98143	0.975734	0.564936	0.158106	0.874721	0.995861	0.999108	0.477242	0.00590438	0.240934	0.811501	0.0304222
CCTAAGAGTGGAATGC-1	6866	47481	0.0567806	HUVECS1	HUVECS	0.934712	0.997968	0.0971941	0.126706	0.139631	0.999323	0.960702	0.593711	0.291179	0.313221	0.9789	0.280837	0.767974	0.877836	0.309228	0.998868	0.14101	0.640858	0.968757	0.274699	0.498577	0.37601	0.96595	0.208274	0.02839	0.827807	0.97846	0.925654	0.557684	0.772764	0.899945	0.995612	0.99916	0.456776	0.00800222	0.26676	0.827298	0.039298
CCTACGTCAATGGCAG-1	7285	59077	0.0241549	HUVECS1	HUVECS	0.95733	0.992911	0.109398	0.190577	0.142255	0.990524	0.991209	0.55945	0.231017	0.219276	0.974421	0.221137	0.145784	0.842939	0.207297	0.993527	0.125186	0.682566	0.971045	0.203978	0.411854	0.556508	0.981099	0.205176	0.0363935	0.951626	0.983835	0.971793	0.496134	0.149505	0.883928	0.996409	0.999141	0.523071	0.0512808	0.22614	0.82081	0.00879055
CCTACGTTCAACACGT-1	7055	51017	0.0520807	HUVECS1	HUVECS	0.966139	0.978679	0.143997	0.124125	0.295931	0.998153	0.997352	0.778093	0.218164	0.230579	0.980696	0.746932	0.123517	0.820743	0.262006	0.999908	0.150155	0.69344	0.955032	0.864604	1	0.581492	0.989138	0.233705	0.0276979	0.958494	0.966725	0.904342	0.488487	0.15208	0.898363	0.964206	0.998493	0.598479	0.0029358	0.224553	0.299684	0.00264809
CCTATCGCATCACAGT-1	7223	51205	0.0462064	HUVECS2	HUVECS	0.96394	0.999678	0.11423	0.20899	0.137504	0.994648	0.995012	0.888692	0.198133	0.222789	0.979678	0.222927	0.250965	0.536422	0.206526	0.999934	0.142663	0.62227	0.968192	0.205752	0.51136	0.52775	0.985123	0.314095	0.0277291	0.963703	0.97964	0.978726	0.502467	0.166393	0.886763	0.996465	0.997477	0.507692	0.00308454	0.222211	0.511496	0.00498846
CCTATCGGTATTGAGA-1	6778	31832	0.0212993	ASTROCYTES	ASTROCYTES	0.952309	3.53494e-05	0.347222	0.160382	0.137004	0.99995	0.994961	0.622211	0.281637	0.257521	0.980558	0.999993	1	0.71143	0.316567	1.02003e-06	0.163426	0.0169819	0.401578	0.246902	0.929016	0.00878244	0.989054	0.261827	0.0277355	0.840207	0.947713	0.978589	0.590263	0.148637	0.89986	0.996307	0.999018	0.552404	0.0276912	0.351867	0.356762	0.00503881
CCTATCGGTCGTTGGC-1	7833	76984	0.0606749	HUVECS1	HUVECS	0.96694	0.983726	0.114486	0.266331	0.146278	0.99987	0.912554	0.55369	0.208117	0.242297	0.979593	0.27505	0.108953	0.845499	0.221666	0.999994	0.121786	0.636484	0.972447	0.223688	0.512845	0.587665	0.989298	0.236801	0.0279973	0.957262	0.976964	0.968081	0.878586	0.150906	0.899709	0.996258	0.998969	0.575258	0.00303403	0.232359	0.720053	0.0874457
CCTATCGTCGTAACAC-1	6867	45922	0.0577937	HUVECS2	HUVECS	0.962086	0.999028	0.0987981	0.155993	0.141649	0.999244	0.984177	0.678395	0.298883	0.303733	0.973353	0.266846	0.117855	0.882929	0.209889	0.999916	0.120925	0.696225	0.97183	0.204691	0.592726	0.612548	0.988456	0.212808	0.0536578	0.961285	0.9776	0.969724	0.526006	0.210781	0.837584	0.996281	0.998091	0.521264	0.00320429	0.726723	0.683829	0.0158233
CCTCAACAGCACAAAT-1	7641	64884	0.0502897	HUVECS1	HUVECS	0.967214	0.994364	0.168492	0.128676	0.137003	0.999477	0.995583	0.553729	0.279776	0.226175	0.979524	0.352985	0.107848	0.729856	0.332007	0.999992	0.119289	0.668406	0.966455	0.290377	0.348087	0.612605	0.980943	0.212664	0.120418	0.962393	0.97646	0.978725	0.522262	0.450037	0.861811	0.994595	0.999063	0.745829	0.00354819	0.242754	0.811532	0.00441707
CCTCAACCAGAAGCTG-1	7756	61179	0.0386734	GSCs	GSCS	0.867784	0.955666	0.101019	0.180036	0.13735	0.979585	0.000579395	0.969105	0.999949	0.564359	0.954094	0.225806	0.520525	2.29018e-05	0.223131	0.999868	0.163154	0.0518252	7.87859e-05	0.28485	0.948388	0.297731	0.982195	0.33288	0.141821	0.885942	0.965163	0.902046	0.999998	0.999982	0.81621	0.99197	0.998964	0.98466	1	0.434479	0.0172349	0.999421
CCTCAACGTACGACTT-1	8504	73539	0.0699901	GSCs	GSCS	0.924597	0.95219	0.219267	0.181433	0.262903	0.988722	0.00132759	0.990462	0.990172	0.999326	0.964441	0.553966	0.135104	2.84006e-05	0.261745	0.999994	0.999725	0.639994	0.962909	0.220494	0.99913	0.582745	0.98785	0.217693	0.206587	0.962419	0.982329	0.906208	0.942831	1	0.397371	0.992963	0.959061	0.924948	0.999998	0.322496	0.0931311	0.998672
CCTCACACAAATACAG-1	7257	51961	0.0558496	HUVECS1	HUVECS	0.94794	0.999319	0.145407	0.123927	0.140381	0.999148	0.996455	0.59348	0.426136	0.292797	0.980525	0.233876	0.115462	0.718502	0.238315	0.999995	0.122976	0.488164	0.962813	0.380577	0.55405	0.309786	0.979738	0.210143	0.0297009	0.954411	0.983087	0.978421	0.52967	0.281206	0.889703	0.971869	0.997946	0.49817	0.00573338	0.431202	0.372387	0.00354513
CCTCACACAGCGTGCT-1	6655	40546	0.0403492	HUVECS2	HUVECS	0.950225	0.996507	0.120837	0.150061	0.154422	0.9993	0.982739	0.895558	0.239024	0.225805	0.978478	0.219806	0.117831	0.734165	0.213411	0.999998	0.125529	0.517535	0.771356	0.209034	0.34618	0.485138	0.979549	0.395063	0.0300429	0.963739	0.981476	0.940297	0.975273	0.194468	0.856891	0.995243	0.9975	0.493004	0.00304739	0.306487	0.810894	0.0172608
CCTCAGTAGGCTAACG-1	6618	45475	0.00835624	HUVECS2	HUVECS	0.965379	0.999742	0.504339	0.125904	0.236723	0.540286	0.85693	0.700351	0.2943	0.219109	0.973137	0.760565	0.130365	0.882877	0.278208	0.999916	0.124886	0.605332	0.972146	0.270894	0.727725	0.608638	0.978759	0.520899	0.0601805	0.958823	0.971156	0.939632	0.974893	0.337513	0.900063	0.993503	0.99808	0.470466	0.0540096	0.289207	0.796139	0.14307
CCTCAGTCATGTTCAG-1	6626	45933	0.0281932	HUVECS1	HUVECS	0.960471	0.996109	0.0977432	0.125372	0.155632	0.999921	0.952763	0.617888	0.32562	0.61451	0.979003	0.897632	0.178206	0.87022	0.211219	0.990835	0.177184	0.533982	0.971619	0.473154	0.417748	0.547721	0.945436	0.230762	0.0318678	0.578389	0.983419	0.975621	0.498282	0.338752	0.840726	0.996522	0.99916	0.455575	0.00479179	0.283346	0.826333	0.047237
CCTCATGAGAAGCGAA-1	8625	85341	0.0562449	GSCs	GSCS	0.000433657	0.963173	0.100334	0.302407	0.1518	0.933223	0.000384506	0.974501	0.994157	0.999975	0.970609	0.249195	0.216501	0.00188541	0.575075	0.999938	0.1297	0.0267453	0.970715	0.216026	0.942498	0.162438	0.961455	0.294506	0.226338	0.943195	0.97739	0.965363	0.990235	0.998495	0.316834	0.996112	0.998834	0.604179	1	0.272162	0.259494	0.999615
CCTCATGCACAAGCCC-1	2252	6081	0.00411117	HUVECS1	HUVECS	0.916252	0.991645	0.102679	0.142796	0.514586	0.999801	0.993738	0.604563	0.200213	0.674473	0.980021	0.217582	0.108801	0.0902044	0.238841	0.999621	0.165041	0.541745	0.933009	0.203907	0.984513	0.569876	0.974462	0.4068	0.0427171	0.961364	0.817054	0.865035	0.969682	0.427141	0.889942	0.996362	0.997979	0.925584	0.0122615	0.3354	0.420736	0.00626156
CCTCCAAGTTTACGAC-1	6880	47829	0.0231868	HUVECS1	HUVECS	0.967241	0.999178	0.149755	0.125137	0.150114	0.998877	0.921863	0.794463	0.188937	0.277648	0.970672	0.235926	0.121088	0.733903	0.239425	0.686342	0.131921	0.396055	0.963962	0.21438	0.417215	0.423387	0.990212	0.205716	0.0332908	0.962712	0.983847	0.978107	0.495784	0.728101	0.835209	0.996519	0.999152	0.462492	0.0113591	0.314329	0.823192	0.0781366
CCTCCAATCACTTCTA-1	6637	40332	0.0316374	HUVECS1	HUVECS	0.963983	0.99576	0.100482	0.211975	0.159357	0.992529	0.990474	0.951973	0.343289	0.219072	0.978938	0.250598	0.153846	0.883924	0.217435	0.997836	0.221242	0.535404	0.95133	0.274559	0.409666	0.33221	0.984018	0.208496	0.0383405	0.948135	0.975994	0.958361	0.488844	0.189609	0.821597	0.996541	0.999044	0.530367	0.00766261	0.239344	0.821731	0.00952623
CCTCCTCTCTGCGTCT-1	7294	50259	0.0532442	HUVECS2	HUVECS	0.967938	0.992862	0.108714	0.154424	0.228568	0.983881	0.994639	0.640426	0.213082	0.279948	0.980094	0.528111	0.106606	0.883264	0.284633	0.999752	0.129835	0.638841	0.968405	0.521102	0.351253	0.0402609	0.989017	0.241543	0.0290396	0.953839	0.983847	0.977897	0.569928	0.22528	0.787633	0.996371	0.998651	0.514538	0.0103882	0.365263	0.825516	0.0053609
CCTCTCCCATCTTCGC-1	7600	51688	0.0539003	HUVECS2	HUVECS	0.966303	0.998512	0.102387	0.162404	0.191636	0.999487	0.997392	0.786444	0.40785	0.244093	0.980503	0.643049	0.427634	0.883117	0.31575	0.999991	0.122257	0.689029	0.858812	0.207973	0.3436	0.593584	0.972074	0.218329	0.0286081	0.917889	0.850965	0.972397	0.509447	0.306377	0.890984	0.986847	0.998088	0.480625	0.00284493	0.301546	0.821014	0.00260822
CCTCTCCTCGCAACAT-1	5012	14940	0.0103079	ASTROCYTES	ASTROCYTES	0.948425	0.000472262	0.101641	0.261585	0.267859	0.999884	0.970785	0.999467	0.5811	0.310952	0.854059	0.999725	1	0.866549	0.237821	0.551185	0.740796	0.511482	0.955344	0.986601	1	0.00102587	0.987804	0.205202	0.039274	0.903951	0.980426	0.940109	0.879648	0.148665	0.616101	0.996515	0.998631	0.513388	0.534606	0.997648	1.39045e-09	0.0292155
CCTCTCCTCTATCACT-1	7009	42667	0.0502496	HUVECS1	HUVECS	0.967146	0.999257	0.363151	0.12402	0.14271	0.999951	0.994319	0.619037	0.286383	0.354538	0.960065	0.494245	0.168289	0.776312	0.229246	0.999889	0.30947	0.67717	0.964012	0.20389	0.388632	0.545984	0.966162	0.312426	0.0275265	0.963134	0.982208	0.895528	0.493914	0.153551	0.897655	0.991551	0.999153	0.634662	0.00422075	0.459608	0.781016	0.00568117
CCTGCATAGACCCGCT-1	7479	33556	0.0866313	ASTROCYTES	ASTROCYTES	0.96762	0.894925	0.999999	0.208273	0.996937	0.998843	0.959177	0.999992	0.217763	0.23491	0.98062	0.999325	0.999999	0.834928	0.789021	1.36689e-08	0.205466	0.130512	0.949106	0.241707	0.681692	0.214096	0.86622	0.237689	0.0281392	0.962305	0.915371	0.953662	0.960284	0.910429	0.771269	0.996331	0.999063	0.469581	0.00511778	0.888699	0.0242613	0.0408228
CCTGTTGCAATAGGAT-1	7261	54496	0.0488293	HUVECS2	HUVECS	0.960795	0.996753	0.0944254	0.134808	0.142652	0.940329	0.996086	0.854951	0.192031	0.269025	0.954298	0.219368	0.144999	0.833432	0.221198	0.999849	0.127247	0.685644	0.971632	0.222728	0.344926	0.591108	0.990231	0.246708	0.0412014	0.958258	0.982336	0.972907	0.569512	0.150235	0.878981	0.996528	0.999142	0.56747	0.00353333	0.489548	0.825055	0.00391408
CCTTGTGCAAGCGCAA-1	2326	5215	0.0623202	HUVECS1	HUVECS	0.680213	0.348873	0.133289	0.219824	0.158953	0.998186	0.989863	0.680359	0.716512	0.530389	0.975905	0.218805	0.111128	0.84109	0.218185	0.999558	0.127639	0.328825	0.944902	0.334127	0.999999	0.47488	0.94184	0.947072	0.0953597	0.963675	0.85433	0.972065	0.519493	0.371845	0.666254	0.996488	0.993257	0.460763	0.181154	0.997115	0.396094	0.0101365
CCTTGTGCACCCTTAC-1	8697	95846	0.0310498	HUVECS2	HUVECS	0.963597	0.999125	0.109479	0.129285	0.155629	0.995885	0.99728	0.57465	0.219554	0.306921	0.980566	0.229824	0.107346	0.855748	0.207339	0.99992	0.126158	0.600403	0.957544	0.226842	0.342996	0.504049	0.987994	0.209689	0.0315653	0.963792	0.943371	0.972957	0.522691	0.165567	0.89382	0.993317	0.998039	0.472812	0.00613874	0.220918	0.812344	0.00271969
CCTTGTGGTTAGAGTA-1	6420	44547	0.0667834	HUVECS1	HUVECS	0.897673	0.997972	0.114398	0.129509	0.139141	0.999796	0.930075	0.629927	0.219502	0.351785	0.980338	0.218911	0.202841	0.79762	0.873416	0.999966	0.124861	0.165723	0.970797	0.219396	0.370436	0.489591	0.977696	0.2302	0.0372809	0.958858	0.972806	0.975302	0.902568	0.27709	0.789617	0.996551	0.999047	0.456446	0.0118893	0.265688	0.824505	0.069925
CCTTGTGTCACTTCTA-1	4385	14633	0.0561744	ASTROCYTES	ASTROCYTES	0.91947	4.01252e-06	0.220027	0.126009	0.555682	0.983772	0.997619	0.750757	0.374056	0.427413	0.973147	1	0.999871	0.0148178	0.83536	0.123291	0.505125	0.00473619	0.961032	0.476164	0.999966	0.000945929	0.990053	0.220694	0.0400594	0.961767	0.965529	0.961879	0.86503	0.198115	0.503957	0.995	0.999149	0.675054	0.58874	0.968148	0.0303819	0.00238116
CGAAGGAAGGTTGGTG-1	7786	74796	0.0288785	HUVECS1	HUVECS	0.965434	0.997939	0.176229	0.124341	0.350318	0.997022	0.942209	0.795168	0.22263	0.27932	0.977418	0.277044	0.134655	0.841719	0.20965	0.991815	0.122956	0.683641	0.971042	0.343158	0.483759	0.13767	0.983902	0.449609	0.041561	0.883082	0.850659	0.978725	0.953154	0.560798	0.8511	0.99326	0.999042	0.464466	0.00937036	0.250889	0.656238	0.0577908
CGAAGGACATTGCCGG-1	5883	31955	0.04619	HUVECS2	HUVECS	0.965253	0.991214	0.129071	0.237336	0.142295	0.987862	0.989389	0.585853	0.437082	0.583517	0.952827	0.221713	0.152536	0.825563	0.308494	0.854437	0.130571	0.34534	0.971589	0.212805	0.362333	0.60251	0.982586	0.302262	0.0273569	0.960221	0.983847	0.969221	0.573592	0.199963	0.900116	0.996544	0.999142	0.497854	0.00304413	0.311106	0.825554	0.0106115
CGAAGGAGTCGTACAT-1	5798	35859	0.039237	HUVECS1	HUVECS	0.968244	0.944762	0.0968213	0.177695	0.137006	0.998587	0.991604	0.996653	0.200212	0.225982	0.961755	0.250313	0.110039	0.177688	0.214095	0.999844	0.119079	0.494553	0.971002	0.292005	0.390305	0.252154	0.988214	0.287516	0.0408776	0.897871	0.979459	0.978647	0.685469	0.745441	0.894163	0.995123	0.998543	0.469982	0.00279089	0.259565	0.826693	0.0083964
CGAATTGTCAGTAGGG-1	2900	5741	0.0109737	ASTROCYTES	ASTROCYTES	0.928775	0.0197458	0.0997423	0.206012	0.273067	0.875368	0.996627	0.554075	0.188931	0.319773	0.802176	0.997528	0.999995	0.66711	0.245565	0.325468	0.987813	0.0119745	0.94727	0.887052	0.642581	0.595414	0.985053	0.92865	0.0334729	0.963789	0.983546	0.972881	0.637768	0.148299	0.613028	0.950075	0.997103	0.455482	0.0168197	0.954896	0.150021	0.00337291
CGAATTGTCTGAATCG-1	5724	22619	0.119059	ASTROCYTES	ASTROCYTES	0.83256	5.08715e-05	0.89968	0.135676	0.754612	0.999887	0.971541	0.999979	0.47297	0.997059	0.916646	0.999994	0.99918	0.697469	0.387749	1.71857e-05	0.191366	0.00675955	0.895219	0.347113	0.721358	0.202922	0.982563	0.277046	0.0362795	0.946199	0.969694	0.913145	0.488491	0.274552	0.894584	0.99622	0.998652	0.459526	0.0670366	0.816809	0.153243	0.0284586
CGACAGCCAAGGTACG-1	6507	46366	0.0480956	HUVECS2	HUVECS	0.961393	0.97879	0.0975966	0.282658	0.164011	0.938671	0.975342	0.859258	0.376152	0.250716	0.980089	0.243156	0.172237	0.880376	0.216498	0.999646	0.122825	0.688213	0.964629	0.645336	1	0.612601	0.980349	0.259426	0.0461013	0.953276	0.964527	0.978375	0.650138	0.180085	0.884051	0.99409	0.998819	0.71499	0.00291742	0.262374	0.753091	0.0246581
CGACAGCTCTACTATC-1	5363	25938	0.118012	HUVECS2	HUVECS	0.85376	0.999382	0.0965139	0.139353	0.197625	0.987416	0.998467	0.556461	0.216774	0.370998	0.980396	0.495089	0.119668	0.554444	0.214826	0.97535	0.142662	0.405857	0.97225	0.2268	0.532954	0.54285	0.989728	0.399837	0.119888	0.96145	0.97973	0.967142	0.566356	0.150363	0.900451	0.967531	0.998471	0.491988	0.00277461	0.325741	0.533668	0.00153299
CGAGAAGAGGGTCTTT-1	6807	46845	0.0343687	HUVECS2	HUVECS	0.968246	0.998938	0.161887	0.142754	0.137117	0.997393	0.981785	0.681386	0.188916	0.412822	0.977121	0.686755	0.15051	0.857783	0.210996	0.999996	0.13494	0.696304	0.962716	0.290291	0.420483	0.610073	0.98846	0.205052	0.0609801	0.949524	0.983725	0.976929	0.63336	0.1522	0.882621	0.996552	0.998641	0.48525	0.0382381	0.788799	0.825014	0.0182153
CGAGAAGGTTTCCAAG-1	7311	58801	0.0380946	HUVECS1	HUVECS	0.95291	0.911435	0.131729	0.170059	0.191343	0.999578	0.95405	0.674824	0.591764	0.419287	0.980533	0.261064	0.247553	0.883926	0.207908	0.999886	0.139481	0.149837	0.970941	0.322687	0.819826	0.287756	0.989134	0.234463	0.02964	0.963599	0.980046	0.978339	0.502793	0.156006	0.868599	0.988894	0.999035	0.472651	0.00946399	0.279038	0.766466	0.0459504
CGAGAAGTCGTAGCTA-1	7102	58579	0.0723638	GSCs	GSCS	0.823562	0.981292	0.598545	0.608965	0.137011	0.160156	0.00228477	0.572158	0.189488	0.99506	0.968786	0.298512	0.854297	9.07432e-07	0.530873	0.999328	0.180662	0.134308	0.907894	0.203995	0.400944	0.0144062	0.988555	0.206478	0.0412622	0.914546	0.980794	0.956902	0.876014	0.966403	0.221826	0.996341	0.997036	0.593732	1	0.466813	0.502998	0.997715
CGAGGCTGTGTACATC-1	7517	60138	0.0532775	HUVECS1	HUVECS	0.967977	0.997445	0.0943062	0.292949	0.154569	0.979607	0.993711	0.628398	0.210765	0.227055	0.980351	0.470752	0.180943	0.876523	0.209698	0.97265	0.136549	0.693255	0.971794	0.206155	0.348868	0.597889	0.979029	0.324533	0.0490359	0.950563	0.957255	0.975279	0.723979	0.444166	0.900427	0.996527	0.999027	0.458709	0.00875744	0.221129	0.827835	0.00628929
CGAGGCTTCCGAAGGA-1	6208	33116	0.157054	ASTROCYTES	ASTROCYTES	0.963714	0.000723811	0.52572	0.829026	0.285399	0.999259	0.86529	0.999047	0.2149	0.231861	0.977874	0.266012	1	5.01521e-09	0.534528	0.00329225	0.119343	0.0497364	0.931739	0.218471	0.714332	0.611403	0.977035	0.262837	0.0424536	0.858136	0.975097	0.884442	0.727215	0.165611	0.897223	0.996342	0.998976	0.945453	0.0708217	0.450207	0.723476	0.13471
CGAGGCTTCGCCTTGT-1	6803	50650	0.0524778	HUVECS1	HUVECS	0.965087	0.999399	0.0954119	0.360397	0.137884	0.999796	0.996001	0.706584	0.3186	0.252272	0.979376	0.230224	0.151564	0.858155	0.28657	0.997227	0.122799	0.502069	0.968019	0.307192	0.599739	0.010507	0.990132	0.214025	0.0352802	0.96311	0.971607	0.96304	0.516613	0.985488	0.899363	0.995978	0.999128	0.498334	0.00507404	0.23083	0.777626	0.00399866
CGAGTGCCAGGAATAT-1	7715	76751	0.0457453	HUVECS1	HUVECS	0.968247	0.997537	0.0941689	0.154854	0.141717	0.999896	0.988669	0.579241	0.28096	0.296374	0.978792	0.352349	0.10948	0.878484	0.222186	0.99987	0.203549	0.627938	0.972077	0.26532	0.454818	0.600727	0.987325	0.289199	0.0274643	0.959554	0.98272	0.97844	0.560137	0.232449	0.570099	0.996519	0.999133	0.489753	0.00322462	0.250473	0.82349	0.0113314
CGATGCGAGAAGCGGG-1	3387	7946	0.0411528	ASTROCYTES	ASTROCYTES	0.966789	0.172157	0.230639	0.125916	0.151901	0.998821	0.979374	0.948294	0.32199	0.219146	0.974629	0.996259	1	0.826394	0.208505	0.000146647	0.425064	0.000287345	0.903781	0.258363	0.759853	0.610922	0.983088	0.207462	0.0707715	0.86473	0.98317	0.909584	0.585314	0.166399	0.892116	0.995385	0.998715	0.625154	0.117275	0.386549	0.471413	0.0206256
CGATGCGAGTAACGAT-1	5373	21623	0.0551265	ASTROCYTES	ASTROCYTES	0.496866	1.75718e-05	0.520453	0.20199	0.260542	0.996032	0.964429	0.999716	0.977924	0.696644	0.977382	0.999999	0.998164	0.79042	0.24178	2.4313e-06	0.138904	0.543954	0.97077	0.632434	0.988394	0.243456	0.986762	0.703301	0.0339684	0.963749	0.973462	0.597935	0.513713	0.394155	0.85756	0.994901	0.999046	0.492301	0.323265	0.256385	0.124735	0.0355713
CGATGCGCATACTGAC-1	6122	35044	0.030105	HUVECS1	HUVECS	0.967813	4.54752e-06	0.223626	0.166	0.165137	0.999892	0.7918	0.633897	0.192257	0.226604	0.975887	0.227243	0.418534	0.775164	0.206499	0.999162	0.99998	0.681473	0.971103	0.2115	0.583785	0.548341	0.988692	0.22837	0.0763393	0.842588	0.976077	0.978551	0.885871	0.872553	0.805916	0.995125	0.998778	0.891152	0.0351955	0.254681	0.825881	0.2082
CGATGCGGTACTGGGA-1	8615	86305	0.0500319	GSCs	GSCS	0.960676	0.996198	0.219598	0.831517	0.137559	0.990271	0.0219613	0.752461	0.999146	0.487836	0.870447	0.982382	0.551843	2.91011e-06	0.787228	0.999588	0.159886	0.0313763	0.880838	0.246211	0.997185	0.0737732	0.982493	0.243415	0.0300993	0.932942	0.983684	0.966789	0.910682	1	0.894469	0.996325	0.998611	0.519956	1	0.496931	0.052745	0.978039
CGATGCGGTCAACGCC-1	7447	68721	0.0835261	HUVECS2	HUVECS	0.940819	0.999841	0.0955616	0.170256	0.156646	0.994484	0.990452	0.776946	0.189006	0.245055	0.971216	0.260452	0.133159	0.884077	0.206612	0.999859	0.150442	0.679552	0.971853	0.254795	0.70111	0.565973	0.989064	0.211059	0.0294385	0.960641	0.978842	0.978056	0.654014	0.148966	0.896823	0.996545	0.99916	0.577487	0.0307957	0.386076	0.8038	0.00954826
CGATGGCAGGCCTGAA-1	9018	94540	0.076814	GSCs	GSCS	0.856159	0.982615	0.183604	0.814101	0.15431	0.973447	0.000865202	0.741646	0.513097	0.954819	0.979315	0.570549	0.645028	1.65976e-05	0.990597	0.99992	0.379935	0.515448	0.64485	0.205248	0.999886	0.00139238	0.986687	0.361808	0.131836	0.000179571	0.979676	0.00977912	0.9371	0.999876	0.807481	0.996446	0.9982	0.673613	1	0.237302	0.62796	0.999135
CGATGGCGTTTACTTC-1	6399	47092	0.0201733	HUVECS1	HUVECS	0.957534	0.999812	0.564252	0.175583	0.24085	0.997996	0.988115	0.852449	0.290452	0.228059	0.974082	0.220815	0.113458	0.778689	0.344405	0.998681	0.122906	0.0112481	0.960519	0.683813	0.383986	0.463182	0.990219	0.32938	0.0313742	0.901985	0.981438	0.975994	0.709059	0.180233	0.883531	0.995445	0.997532	0.550021	0.00301079	0.225064	0.8269	0.0118851
CGATGGCGTTTAGACC-1	5450	25901	0.0591869	HUVECS1	HUVECS	0.96215	0.966671	0.0943044	0.363919	0.161923	0.944672	0.983143	0.623245	0.298669	0.792828	0.974594	0.456868	0.224316	0.646168	0.546128	0.999323	0.156679	0.683904	0.969956	0.222476	0.644701	0.411241	0.963374	0.206373	0.0315658	0.943527	0.982747	0.966249	0.631766	0.280719	0.87639	0.996527	0.999135	0.661927	0.207397	0.256823	0.748552	0.0168573
CGCAGGTCAGTTGTTG-1	6876	47205	0.0526215	HUVECS1	HUVECS	0.950958	0.99977	0.0945143	0.149169	0.146097	0.947778	0.996553	0.615539	0.294942	0.304197	0.980507	0.227852	0.160783	0.798456	0.278983	0.99986	0.132084	0.664681	0.969522	0.238039	0.417613	0.610619	0.989096	0.273635	0.0314299	0.961201	0.980906	0.971507	0.526927	0.155372	0.859037	0.996552	0.999152	0.555365	0.00448441	0.221787	0.812199	0.00344745
CGCAGGTCATGATCTG-1	9017	99292	0.0569633	HUVECS1	HUVECS	0.961047	0.99807	0.104697	0.187083	0.183368	0.999468	0.931073	0.634223	0.418991	0.241237	0.980629	0.270473	0.114369	0.842162	0.213819	0.99972	0.13133	0.686609	0.961672	0.208711	0.3426	0.492314	0.988502	0.252664	0.0287256	0.963806	0.98382	0.963022	0.632639	0.563432	0.875966	0.995016	0.999132	0.51768	0.00784473	0.244971	0.764746	0.0689275
CGCATAAAGCCGGATA-1	7281	65657	0.0535663	HUVECS2	HUVECS	0.961956	0.999271	0.127753	0.312438	0.207473	0.995247	0.991339	0.76605	0.198509	0.59297	0.97795	0.21981	0.160244	0.78515	0.208937	0.999989	0.123228	0.561006	0.961379	0.206964	0.374545	0.601739	0.987709	0.207614	0.0274693	0.90566	0.982286	0.965579	0.560916	0.282671	0.794052	0.996129	0.99886	0.639273	0.0173013	0.221016	0.82633	0.00866103
CGCATAAAGGCAGCTA-1	7034	50090	0.0678179	HUVECS2	HUVECS	0.957075	0.994452	0.203334	0.125456	0.149927	0.998453	0.995451	0.710458	0.233128	0.343395	0.975937	0.218026	0.166915	0.882558	0.206291	0.999839	0.126158	0.624162	0.947411	0.203914	0.471614	0.58626	0.97788	0.211388	0.0303467	0.956711	0.983678	0.959378	0.498893	0.271623	0.889108	0.996229	0.99891	0.509089	0.00326772	0.28614	0.788485	0.00454934
CGCATAAAGGCTGTAG-1	7122	61252	0.0849768	HUVECS1	HUVECS	0.962566	0.999795	0.0939621	0.147786	0.158172	0.994739	0.997839	0.605242	0.209229	0.250178	0.949706	0.41274	0.113373	0.765411	0.237499	0.999989	0.143593	0.644932	0.941576	0.224632	0.392049	0.603812	0.988793	0.23657	0.0284161	0.875565	0.974425	0.977985	0.900742	0.307447	0.841228	0.996323	0.999074	0.493519	0.00279835	0.6236	0.815203	0.00216074
CGCATAATCGCAAGAG-1	7409	64298	0.0339668	GSCs	GSCS	0.849837	0.839889	0.482439	0.184168	0.168767	0.877447	2.94396e-05	0.630105	0.251481	0.999757	0.980019	0.948476	0.492044	0.0037287	0.208098	0.999625	0.622862	0.121861	0.94988	0.334838	0.999947	0.584744	0.739727	0.221818	0.146643	0.919973	0.971722	0.932421	0.998734	0.999997	0.813623	0.996074	0.9991	0.674962	1	0.255741	0.50931	0.999971
CGCATGGCATTGGATC-1	7132	63157	0.0406606	HUVECS1	HUVECS	0.937759	0.995816	0.0995715	0.257262	0.137872	0.999475	0.888201	0.574369	0.190264	0.229997	0.97691	0.250548	0.150227	0.874669	0.206427	0.999489	0.129185	0.478364	0.957076	0.32483	0.362173	0.581702	0.984459	0.428387	0.0290504	0.963392	0.98225	0.977869	0.505278	0.153602	0.89127	0.994969	0.998836	0.45597	0.471284	0.221102	0.822876	0.111799
CGCCAGAGTCATATGC-1	8793	95257	0.0481434	GSCs	GSCS	0.932141	0.996848	0.20188	0.14289	0.260343	0.947976	1.56614e-06	0.928548	0.992991	0.998096	0.972346	0.996632	0.571048	7.19478e-05	0.242924	0.646747	0.233597	0.0111772	0.965785	0.214861	0.95082	0.286417	0.989775	0.632128	0.0383206	0.963745	0.98187	0.954717	0.97734	0.999993	0.698118	0.985011	0.999111	0.523258	1	0.230949	0.213143	0.999998
CGCCAGAGTGGACTAG-1	5171	15986	0.126986	ASTROCYTES	ASTROCYTES	0.949473	1.21895e-09	0.257764	0.144103	0.329776	0.999091	0.994827	0.999852	0.203349	0.334514	0.979084	0.999771	1	0.789058	0.815643	0.0049984	0.32555	0.00604701	0.963343	0.973381	0.429176	0.085136	0.973171	0.515803	0.0353324	0.963807	0.983844	0.976382	0.534997	0.153472	0.873312	0.996328	0.999148	0.536965	0.997023	0.943342	0.126839	0.00517288
CGCCAGATCTACTGAG-1	8485	75494	0.0457917	HUVECS2	HUVECS	0.966715	0.999739	0.0956858	0.123831	0.149916	0.999436	0.996249	0.925808	0.223786	0.220669	0.980628	0.234084	0.112988	0.795307	0.339668	0.9957	0.120125	0.685114	0.960092	0.204967	0.494081	0.608597	0.989441	0.2128	0.027581	0.961137	0.983827	0.977323	0.646835	0.182678	0.900105	0.995948	0.998082	0.464488	0.00440598	0.227473	0.627488	0.00375124
CGCCATTCAGAGGAAA-1	5385	25196	0.0498889	HUVECS1	HUVECS	0.968051	0.0714687	0.10791	0.482227	0.292754	0.999897	0.958044	0.553865	0.258661	0.219812	0.980752	0.55063	0.272812	0.865493	0.433313	0.651284	0.133325	0.614369	0.969591	0.228601	0.342677	0.609412	0.990032	0.407757	0.0273285	0.918618	0.97413	0.958502	0.4923	0.375367	0.900049	0.996462	0.998994	0.900805	0.0109583	0.245978	0.696419	0.0419563
CGCCATTCAGCGTTTA-1	6176	28649	0.0616077	ASTROCYTES	ASTROCYTES	8.67147e-16	0.0754952	0.117115	1	0.997947	0.00556756	0.00137732	1	1	0.999997	0.117614	1	1	0.875392	0.558805	0.393961	0.120309	4.53626e-08	5.50273e-10	0.469731	0.999917	0.181024	0.00747659	0.235982	0.999999	0.0195297	0.983842	0.967777	0.579913	0.775169	0.881556	0.983908	0.999145	0.726052	0.84115	0.680416	0.288386	0.998623
CGCCATTGTAAGGCTG-1	7979	68141	0.0550329	HUVECS2	HUVECS	0.961528	0.999171	0.107326	0.145097	0.142487	0.999196	0.995757	0.559591	0.220816	0.692225	0.980764	0.238931	0.112309	0.833359	0.279392	0.999978	0.141172	0.330236	0.972301	0.220379	0.486013	0.570788	0.988918	0.241816	0.0274573	0.936762	0.983381	0.973434	0.49426	0.220597	0.900062	0.991678	0.998761	0.543188	0.0143197	0.220962	0.826578	0.00424346
CGCGTGACAGCGTATT-1	6535	46980	0.0633674	HUVECS1	HUVECS	0.968044	0.998105	0.106883	0.333817	0.14777	0.997739	0.967116	0.555217	0.190178	0.289058	0.978487	0.285441	0.120462	0.662388	0.211459	0.99974	0.134955	0.666353	0.972179	0.206249	0.351009	0.549485	0.987918	0.20838	0.0288058	0.959828	0.974818	0.934817	0.795687	0.408875	0.869282	0.996471	0.999102	0.495818	0.0343561	0.269691	0.802964	0.0328841
CGGAACCAGCTGGTGA-1	6447	46867	0.0262018	HUVECS1	HUVECS	0.967785	0.995453	0.0946793	0.212689	0.141001	0.997303	0.988551	0.903855	0.190273	0.224111	0.966746	0.218206	0.153565	0.673653	0.211057	0.999204	0.381771	0.449381	0.971616	0.221301	0.40011	0.526608	0.990158	0.205828	0.031302	0.96278	0.983681	0.976383	0.501878	0.221476	0.860065	0.996369	0.998935	0.473305	0.0748788	0.240375	0.823194	0.0114491
CGGAATTCACCAAATC-1	8457	82879	0.0480218	GSCs	GSCS	0.945209	0.999136	0.174336	0.246531	0.333765	0.999149	0.866029	0.553723	0.572835	0.999683	0.980584	0.311083	0.113495	1.39741e-05	0.344393	0.992479	0.300133	0.237676	0.410727	0.223805	0.99995	0.0818019	0.98726	0.497102	0.0635114	0.906127	0.982818	0.62739	0.99872	0.991816	0.0187654	0.989525	0.997225	0.472068	0.999997	0.253113	0.696294	0.133971
CGGAATTCACCAGTAT-1	7078	52203	0.0529855	HUVECS2	HUVECS	0.953155	0.999151	0.0954528	0.247445	0.168994	0.999795	0.994035	0.944546	0.271763	0.232173	0.975713	0.226172	0.106979	0.783793	0.21761	0.999961	0.11915	0.532906	0.962665	0.231359	0.352383	0.245959	0.990233	0.277505	0.0439722	0.956822	0.982932	0.973115	0.53773	0.218761	0.847165	0.995788	0.999108	0.675651	0.00675246	0.224094	0.816019	0.00596491
CGGACACGTAACATGA-1	6139	28741	0.0378901	ASTROCYTES	ASTROCYTES	0.934993	0.000128521	0.114349	0.135898	0.141966	0.999872	0.675674	0.560265	0.406753	0.228322	0.980771	0.669036	1	0.880876	0.22701	0.00235633	0.906861	0.00412461	0.860252	0.800654	0.984592	0.210357	0.989407	0.208999	0.0335663	0.95555	0.980929	0.976911	0.767213	0.154752	0.738308	0.996501	0.998869	0.855249	0.0848046	0.975323	0.286326	0.324326
CGGACACGTCCCTGTT-1	7881	73274	0.0280454	HUVECS2	HUVECS	0.967102	0.99869	0.113794	0.126168	0.190245	0.995288	0.986502	0.872531	0.189382	0.543752	0.963667	0.242492	0.123525	0.836558	0.312341	0.999763	0.12367	0.530611	0.972446	0.207252	0.501867	0.592069	0.990111	0.450288	0.0276057	0.94255	0.975613	0.970554	0.776288	0.171656	0.89825	0.996017	0.999154	0.509465	0.0066137	0.257544	0.804832	0.0134977
CGGACACTCGCGAAGA-1	6280	42514	0.0427389	HUVECS2	HUVECS	0.950366	0.941813	0.253595	0.124923	0.203257	0.978832	0.713931	0.55656	0.207153	0.239825	0.854899	0.410491	0.108695	0.611618	0.2063	0.999505	0.12289	0.683762	0.970214	0.204281	0.865966	0.595839	0.988797	0.351191	0.0325751	0.951744	0.983491	0.975277	0.993727	0.187502	0.88443	0.99635	0.999145	0.696864	0.0202975	0.416724	0.826393	0.286069
CGGAGAAGTACGCTAT-1	6615	53727	0.0193199	HUVECS1	HUVECS	0.967591	0.995096	0.0968155	0.143188	0.275881	0.995922	0.877893	0.56883	0.192253	0.221858	0.977187	0.312942	0.206559	0.872866	0.339433	0.999388	0.119076	0.600033	0.969444	0.227089	0.820405	0.612407	0.980824	0.204761	0.148863	0.958942	0.980215	0.976607	0.734394	0.14829	0.859296	0.995904	0.998968	0.456834	0.0200575	0.241937	0.758871	0.122107
CGGAGAATCCTTACCG-1	7758	66571	0.0478887	HUVECS2	HUVECS	0.96422	0.998757	0.103947	0.12734	0.179085	0.988478	0.992159	0.838992	0.20027	0.458546	0.980408	0.222468	0.110053	0.856227	0.248443	0.999975	0.143277	0.547154	0.969504	0.203896	0.371138	0.546117	0.989989	0.273154	0.0283286	0.955976	0.980464	0.976004	0.764716	0.172868	0.882514	0.995007	0.99642	0.456309	0.00289965	0.222699	0.698142	0.00784106
CGGCAGTCAACTCATG-1	6697	45730	0.0492674	HUVECS2	HUVECS	0.942447	0.999148	0.123859	0.166273	0.156152	0.984995	0.997052	0.604951	0.191704	0.947513	0.98005	0.816222	0.218893	0.864027	0.331902	0.999949	0.124275	0.693816	0.957111	0.23138	0.392361	0.612493	0.984381	0.222472	0.0285086	0.963472	0.982792	0.977335	0.493258	0.245979	0.898438	0.993791	0.99874	0.5516	0.00356583	0.519822	0.82731	0.00294761
CGGGACTAGGTCCGAA-1	6258	48486	0.0586355	GSCs	GSCS	0.961387	0.908756	0.129048	0.208199	0.449397	0.993623	0.957089	0.699472	0.825637	0.221597	0.974341	0.521006	0.13385	0.163063	0.561998	0.985693	0.792792	0.696056	0.950686	0.20594	0.962142	0.0324706	0.989907	0.999941	0.110679	0.00504093	3.04768e-06	0.122791	0.906512	0.313514	0.270128	0.996552	0.990957	0.959186	1	0.244097	0.0250159	0.0429109
CGGGACTGTTCTTGTT-1	7505	50990	0.0742891	GSCs	GSCS	0.319795	0.763024	0.0988773	0.988101	0.200393	0.002746	0.905515	0.852631	0.955041	0.224681	0.978879	0.981983	0.921694	3.47647e-06	0.655365	0.999341	0.228263	0.161293	0.628424	0.204765	0.878799	0.145783	0.909338	0.422655	0.0314889	0.927094	0.976644	0.947722	0.98512	1	0.899964	0.996046	0.998462	0.568716	1	0.234551	0.46995	0.0944845
CGGGACTTCCGCTTAC-1	2955	16867	0.110927	HUVECS1	HUVECS	0.96738	0.998565	0.168231	0.139178	0.177583	0.999871	0.9827	0.601984	0.229407	0.265311	0.978553	0.221569	0.108009	0.315187	0.28523	0.999971	0.225648	0.00453581	0.972246	0.453371	0.441302	0.603037	0.988181	0.231253	0.06145	0.960608	0.878392	0.922654	0.495775	0.150161	0.89956	0.995987	0.998506	0.758913	0.00352118	0.430675	0.82797	0.0173004
CGGGCATGTCTCAAGT-1	7232	64781	0.0420648	HUVECS1	HUVECS	0.962305	0.997558	0.151686	0.144348	0.159804	0.96669	0.926996	0.600294	0.22903	0.239701	0.978042	0.266789	0.122262	0.169506	0.212144	0.999872	0.132287	0.525509	0.971938	0.414398	0.477694	0.160724	0.987819	0.435373	0.0443529	0.954638	0.983124	0.978027	0.542986	0.908991	0.864112	0.98928	0.998975	0.463903	0.00947656	0.229749	0.759866	0.0730037
CGGGCATGTGCATACT-1	7134	45514	0.0583337	HUVECS1	HUVECS	0.907664	0.993785	0.141076	0.169119	0.175492	0.999656	0.998173	0.713132	0.300067	0.230289	0.980694	0.958066	0.499307	0.881137	0.372792	0.99932	0.145092	0.461715	0.967013	0.243153	0.595643	0.545368	0.986894	0.409484	0.0363026	0.945027	0.970402	0.973968	0.547665	0.269644	0.894358	0.98738	0.99887	0.457208	0.0125323	0.223198	0.73057	0.00182681
CGGGCATTCAAATGCC-1	7269	61088	0.0405808	HUVECS1	HUVECS	0.958821	0.995942	0.100876	0.210907	0.213313	0.997485	0.867876	0.617695	0.189057	0.518669	0.978919	0.217586	0.200121	0.857168	0.206369	0.988101	0.168595	0.300144	0.972302	0.252913	0.748368	0.59452	0.990233	0.207887	0.0273403	0.947283	0.977596	0.975901	0.647599	0.222027	0.900365	0.996543	0.998935	0.583332	0.00704359	0.522372	0.820779	0.132124
CGGGTCACAGTAGATA-1	8285	80741	0.055387	HUVECS1	HUVECS	0.95515	0.965235	0.0989298	0.128931	0.139241	0.985761	0.989359	0.572442	0.254841	0.223419	0.979558	0.24398	0.113167	0.868026	0.207527	0.999989	0.119131	0.682107	0.945497	0.204124	0.376031	0.575997	0.9825	0.205557	0.0360192	0.957537	0.98225	0.976971	0.507407	0.231143	0.900445	0.993201	0.999155	0.538425	0.00341654	0.359812	0.814007	0.0106407
CGGGTCAGTTAGAAAC-1	8244	73157	0.0579986	HUVECS2	HUVECS	0.963082	0.999882	0.111825	0.182473	0.137355	0.996969	0.991864	0.729457	0.312533	0.479606	0.980471	0.248905	0.133706	0.880714	0.252037	0.999967	0.166409	0.291564	0.948622	0.208435	0.451952	0.608106	0.97072	0.221303	0.0357863	0.896346	0.983236	0.97858	0.513809	0.172545	0.684045	0.996129	0.998316	0.455511	0.00302332	0.254431	0.702026	0.00813557
CGGGTGTGTAGAATAC-1	6871	31821	0.119795	ASTROCYTES	ASTROCYTES	0.052379	1.41474e-06	0.618229	0.123979	0.139912	0.99949	0.0148492	0.79098	0.609025	0.884442	0.912862	0.976308	0.999385	0.834616	0.290893	7.36662e-07	0.281485	0.00107188	0.971544	0.212933	0.347327	0.0285509	0.978779	0.239985	0.027677	0.843369	0.983846	0.978719	0.508196	0.394144	0.8766	0.995639	0.999072	0.969885	0.00516883	0.442045	0.76248	0.985151
CGGGTGTGTTTACGAC-1	5701	32362	0.0506149	HUVECS1	HUVECS	0.950813	0.941155	0.114804	0.126216	0.256774	0.999734	0.991272	0.574445	0.209479	0.238389	0.97289	0.771383	0.120048	0.818665	0.220174	0.961653	0.120544	0.314103	0.970362	0.25065	0.346134	0.56041	0.983552	0.204841	0.0318378	0.962269	0.97897	0.978717	0.496598	0.476535	0.870827	0.992264	0.998896	0.455831	0.0108675	0.248968	0.81472	0.00872761
CGGTCAGCAATAGAGT-1	6552	46724	0.0526496	HUVECS1	HUVECS	0.966056	0.964444	0.0974637	0.225601	0.285609	0.997199	0.983735	0.555373	0.221974	0.361716	0.96039	0.238304	0.132702	0.880903	0.322577	0.911511	0.136398	0.125243	0.970888	0.236615	0.355874	0.609375	0.972047	0.286264	0.027896	0.962576	0.983814	0.974948	0.619279	0.173896	0.899988	0.995659	0.998924	0.619034	0.0176134	0.234912	0.820335	0.0162653
CGGTCAGCACAGTCAT-1	6713	43306	0.0393479	HUVECS2	HUVECS	0.96217	0.994029	0.111968	0.128267	0.142071	0.990657	0.975653	0.612488	0.436475	0.900398	0.967273	0.226818	0.121714	0.69331	0.23756	0.9992	0.12003	0.364547	0.92931	0.242835	0.525844	0.61206	0.984311	0.336075	0.0347483	0.938552	0.979351	0.978726	0.574428	0.212351	0.804389	0.995454	0.999074	0.494951	0.00996098	0.310376	0.824319	0.0243468
CGGTCAGCAGGTGTGA-1	5169	25159	0.0692794	HUVECS1	HUVECS	0.939464	0.969767	0.147686	0.182905	0.272218	0.99857	0.996799	0.608709	0.199852	0.344623	0.978288	0.6831	0.110831	0.847761	0.254952	0.999985	0.119413	0.0212432	0.950377	0.204513	0.903463	0.00146299	0.977347	0.20564	0.0330254	0.963676	0.976739	0.976356	0.735673	0.533722	0.885236	0.970743	0.998442	0.585935	0.00582521	0.23524	0.827317	0.00320101
CGGTCAGGTTCCGCAG-1	8843	90344	0.0541375	GSCs	GSCS	0.000141793	0.868624	0.15671	0.575561	0.137603	0.967145	0.354976	0.728417	0.935433	0.222748	0.977917	0.994296	0.19166	2.94564e-06	0.987039	0.999998	0.267207	0.0745524	0.961239	0.238727	0.98588	0.00142449	0.986016	0.449293	0.0337048	0.898591	0.97401	0.855153	0.999941	0.99806	0.261299	0.996499	0.99691	0.775131	1	0.488576	0.402985	0.645024
CGTAAGTCACAACATC-1	6479	39868	0.0582171	HUVECS1	HUVECS	0.967664	0.977522	0.113253	0.123965	0.140285	0.996121	0.76243	0.562349	0.190274	0.233268	0.967082	0.220496	0.109534	0.852293	0.220393	0.945781	0.261115	0.323047	0.971009	0.276131	0.348453	0.428581	0.985989	0.304243	0.0285258	0.960935	0.983302	0.978679	0.488792	0.752675	0.865718	0.992863	0.999085	0.480145	0.112928	0.556399	0.813691	0.23757
CGTAAGTCAGCCATTA-1	7460	91332	0.0248763	GSCs	GSCS	0.914026	0.96616	0.10525	0.274051	0.142422	0.946809	0.948225	0.903262	0.993174	0.234634	0.980172	0.992772	0.700339	0.0718692	0.223248	0.905996	0.143821	0.222353	0.9683	0.30612	0.576454	0.0993521	0.988782	0.404101	0.0446279	0.910297	0.982453	0.878372	0.976002	0.230858	0.786319	0.961021	0.999077	0.693156	1	0.345632	0.202859	0.0517752
CGTAAGTGTGACCGTC-1	7509	52529	0.0516286	GSCs	GSCS	6.25339e-07	0.964517	0.117035	0.504043	0.137007	0.983513	0.000507072	0.880633	0.958692	0.694152	0.97951	0.996219	0.999999	1.33495e-05	0.999994	0.980928	0.832867	0.129034	0.876938	0.824605	1	0.000869529	0.846264	0.208997	0.407691	4.41655e-07	0.0684054	0.964667	0.971353	1	0.445271	0.990716	0.997637	0.886947	1	0.999839	0.591775	0.999493
CGTAAGTGTGAGAGGG-1	5403	19207	0.0637788	ASTROCYTES	ASTROCYTES	0.632866	1.67152e-05	0.606655	0.257592	0.205262	0.988467	0.992746	0.996552	0.287373	0.219062	0.978172	0.676386	1	0.0161974	0.278237	0.0783674	0.300243	0.263277	0.94969	0.342287	0.998165	0.608695	0.984791	0.385494	0.0313761	0.945728	0.97379	0.778408	0.493047	0.424541	0.653772	0.991881	0.999107	0.455451	0.132255	0.221374	0.0034462	0.00725427
CGTAATGGTACGCTAT-1	6389	38023	0.0657234	HUVECS1	HUVECS	0.956281	0.999855	0.101347	0.226354	0.230286	0.935323	0.99854	0.743949	0.291174	0.236976	0.979802	0.243256	0.323752	0.819908	0.27706	0.999967	0.127533	0.695326	0.783286	0.215021	0.575146	0.554331	0.984221	0.208159	0.0313589	0.961649	0.908688	0.977547	0.907848	0.158037	0.888782	0.994085	0.998939	0.556226	0.0037663	0.251799	0.791356	0.00146026
CGTAATGGTTACCTTT-1	5451	25122	0.0602659	HUVECS2	HUVECS	0.964282	0.997806	0.0967861	0.217807	0.140229	0.980515	0.969812	0.564694	0.414091	0.219174	0.976865	0.236503	0.108034	0.780386	0.214807	0.996995	0.205749	0.666916	0.972143	0.803857	0.705696	0.611141	0.990178	0.621391	0.0312061	0.41121	0.978218	0.924253	0.53116	0.15271	0.504013	0.996547	0.999103	0.539381	0.0124318	0.309098	0.824837	0.0301875
CGTAGTACACCGAATT-1	7807	78985	0.0596316	HUVECS1	HUVECS	0.967838	0.966481	0.103492	0.124931	0.185834	0.997394	0.989501	0.782887	0.202664	0.2706	0.976944	0.399005	0.109101	0.875395	0.212857	0.99999	0.151383	0.694428	0.958108	0.207641	0.343503	0.323627	0.980726	0.344131	0.028164	0.963018	0.978728	0.976687	0.536914	0.175419	0.895928	0.996284	0.998814	0.509999	0.00448196	0.232949	0.696049	0.010499
CGTCAAAAGGAGAGTA-1	6531	35443	0.112547	ASTROCYTES	ASTROCYTES	0.942996	0.00041209	0.835089	0.194346	0.137019	0.965365	0.956717	0.962752	0.237635	0.360038	0.970366	0.998075	1	0.881758	0.4794	0.0543644	0.99875	0.0186985	0.927385	0.222977	0.368996	0.469093	0.990225	0.224136	0.0430428	0.879328	0.978139	0.977647	0.489926	0.198665	0.0547305	0.996501	0.998689	0.456827	0.00410905	0.551926	0.450501	0.0432829
CGTCCATCACTCCGAG-1	7485	36128	0.0783879	ASTROCYTES	ASTROCYTES	0.96358	0.00267806	0.159507	0.548749	0.13701	0.999961	0.987112	0.999703	0.225721	0.398406	0.980614	0.999996	1	0.788588	0.469326	0.00029671	0.180746	0.0198175	0.962582	0.532573	0.92162	0.0377079	0.98928	0.237056	0.0973455	0.963805	0.967579	0.967605	0.545249	0.151472	0.875686	0.996364	0.999011	0.473874	0.908062	0.966142	0.36166	0.0128881
CGTCCATGTGGTGATG-1	9317	155998	0.0136156	HUVECS1	HUVECS	0.965973	0.999423	0.0957974	0.249809	0.140725	0.998697	0.985037	0.57121	0.211402	0.222233	0.972837	0.247897	0.114694	0.880245	0.206546	0.999414	0.119032	0.586598	0.971317	0.279198	0.372947	0.521262	0.986927	0.215173	0.0279205	0.949232	0.982588	0.946897	0.55162	0.215592	0.900262	0.996296	0.999095	0.467727	0.00956935	0.225359	0.820311	0.0149633
CGTGAATCACTATCCC-1	6917	52327	0.0630076	HUVECS1	HUVECS	0.966997	0.998412	0.191839	0.227276	0.143304	0.995523	0.989898	0.984475	0.260415	0.518666	0.956749	0.21826	0.212093	0.858075	0.500875	0.999972	0.192965	0.573437	0.954028	0.203969	0.593353	0.452148	0.989252	0.375036	0.0281455	0.96331	0.835417	0.967486	0.964632	0.157155	0.900265	0.99649	0.999154	0.719457	0.00322886	0.223767	0.770131	0.0101024
CGTGATAAGGAGCTGT-1	7538	75247	0.0555371	HUVECS1	HUVECS	0.967566	0.998	0.110458	0.194698	0.137005	0.996794	0.993417	0.578999	0.188916	0.334767	0.980518	0.462333	0.185186	0.765517	0.344446	0.998618	0.196566	0.506856	0.968961	0.212122	0.417961	0.609764	0.988512	0.230455	0.0279759	0.900263	0.983527	0.974033	0.74847	0.165508	0.869307	0.996486	0.998903	0.460166	0.00502565	0.26458	0.81316	0.00658265
CGTGATACAGCAGGAT-1	6454	39395	0.0371875	HUVECS2	HUVECS	0.964215	0.999916	0.117577	0.16819	0.146717	0.998863	0.98325	0.555269	0.211877	0.24469	0.980474	0.23965	0.151043	0.869345	0.206278	0.999864	0.191224	0.696341	0.968826	0.299136	0.359591	0.601848	0.971455	0.382643	0.0425386	0.959111	0.978554	0.978726	0.576915	0.14783	0.648218	0.995834	0.999073	0.484315	0.00277646	0.388652	0.652814	0.0167502
CGTGATAGTGATTCTG-1	6978	57361	0.0256272	HUVECS1	HUVECS	0.968127	0.968341	0.154017	0.195346	0.182331	0.999034	0.959428	0.559314	0.190595	0.459248	0.8765	0.246526	0.115483	0.841174	0.217235	0.999988	0.120981	0.277977	0.964371	0.208405	0.385689	0.443094	0.988333	0.51099	0.0279035	0.962812	0.912822	0.97062	0.633322	0.147893	0.799834	0.993502	0.996374	0.482036	0.013565	0.255941	0.826516	0.0405715
CGTGCTTAGAGGTGCT-1	4413	11476	0.0784245	ASTROCYTES	ASTROCYTES	0.958514	0.211545	0.152634	0.127182	0.137064	0.989555	0.781563	0.556547	0.214208	0.55752	0.971364	0.701658	1	0.167712	0.269622	0.0112236	0.137886	0.34331	0.945141	0.640899	0.998949	0.61001	0.989253	0.296478	0.0392293	0.955518	0.979991	0.978173	0.607418	0.2412	0.85708	0.988559	0.983858	0.575678	0.976814	0.50347	0.787594	0.218437
CGTGCTTAGGGCAGGA-1	6766	46984	0.0575515	HUVECS2	HUVECS	0.965777	0.9995	0.0992861	0.135438	0.141079	0.998777	0.996125	0.987363	0.188933	0.915332	0.974843	0.229173	0.106696	0.883779	0.278908	0.999779	0.249501	0.692943	0.972435	0.204682	0.403933	0.534406	0.988647	0.241224	0.190047	0.958228	0.981891	0.977343	0.580863	0.320015	0.875394	0.993774	0.998428	0.509519	0.00529856	0.387725	0.815168	0.00387511
CGTGCTTCACCTTCCA-1	7540	59340	0.0338052	GSCs	GSCS	0.954391	1.27163e-07	0.999816	0.126779	0.138556	0.899891	0.960115	0.999983	1	0.996793	0.961889	0.523353	0.13897	4.36506e-07	0.835783	0.999988	0.120699	0.656121	0.971955	0.986073	0.997352	0.00104484	0.984303	0.213419	0.0452032	2.97262e-06	0.976927	0.974166	0.95539	0.151783	0.815388	0.965456	0.999032	0.669357	1	0.28324	0.19876	0.0398851
CGTGCTTGTGGAGAAA-1	7328	58532	0.0325805	HUVECS2	HUVECS	0.96661	0.998264	0.0945645	0.146148	0.168762	0.998737	0.986337	0.578282	0.191813	0.468075	0.970894	0.313288	0.117827	0.873475	0.246083	0.99998	0.141724	0.673696	0.972219	0.2623	0.725471	0.53941	0.990226	0.227172	0.0279218	0.90661	0.973389	0.973431	0.489354	0.152182	0.899587	0.996547	0.998607	0.49106	0.00563281	0.358922	0.807142	0.0136627
CGTGTCTCACTGAGTT-1	6523	41636	0.0608608	GSCs	GSCS	0.944276	0.999946	0.999925	0.149972	0.81858	0.999733	0.996315	1	1	0.58746	0.87558	0.996569	0.949969	6.20474e-09	0.47603	1	0.732177	0.00930569	0.86223	0.563424	1	0.00400453	0.0208	0.998961	1	0.332328	0.144504	3.82994e-11	0.542024	0.998963	0.673636	0.806507	3.98566e-13	0.999376	0.991912	0.996766	0.0243768	0.00368514
CGTTAGACAAGGTACG-1	6282	38115	0.0507937	HUVECS2	HUVECS	0.966947	0.999586	0.0986295	0.364363	0.283773	0.999944	0.980441	0.733264	0.391361	0.219415	0.980774	0.898658	0.113987	0.20568	0.243147	0.997531	0.161944	0.640375	0.884494	0.206732	0.490855	0.121022	0.977445	0.204857	0.0311207	0.944991	0.983755	0.975643	0.510607	0.312033	0.898213	0.996518	0.998799	0.516513	0.00290616	0.246164	0.742693	0.0195586
CGTTCTGAGGCCTAAG-1	6162	36952	0.0619182	GSCs	GSCS	0.962827	0.903818	0.109392	0.411284	0.245983	0.868733	0.810624	0.594891	0.87824	0.715337	0.978914	0.336243	0.126193	0.00221553	0.243226	0.97132	0.121077	0.640834	0.747589	0.210591	0.356856	0.0177363	0.977911	0.758831	0.118135	0.955747	0.864661	0.97717	0.78117	0.14777	0.841931	0.989856	0.998693	0.469175	1	0.71716	0.0102059	0.189376
CGTTCTGTCTCAACGA-1	3655	8898	0.0578782	ASTROCYTES	ASTROCYTES	0.0603746	0.143271	0.295653	0.245183	0.256186	0.998156	0.786501	0.749966	0.490293	0.649287	0.903989	0.994864	0.999999	0.00448444	0.358626	0.296327	0.999985	0.00305981	0.841677	0.589262	0.998653	0.612494	0.988994	0.51177	0.0458251	0.954885	0.796616	0.974705	0.831057	0.16096	0.900147	0.994958	0.993959	0.791305	0.0231752	0.486109	0.0357097	0.213499
CGTTGGGAGCGATCGA-1	8258	82726	0.0230762	HUVECS1	HUVECS	0.95155	0.997045	0.101805	0.140441	0.146871	0.999826	0.982843	0.85051	0.468383	0.219963	0.980773	0.227302	0.125859	0.863717	0.215783	0.999994	0.12165	0.686335	0.959837	0.206695	0.400448	0.561038	0.990229	0.22926	0.0719253	0.960919	0.982109	0.977995	0.541956	0.20845	0.885243	0.996367	0.998818	0.455454	0.0167694	0.284375	0.783754	0.0171571
CGTTGGGCACCGTGGT-1	6620	56726	0.0137679	HUVECS1	HUVECS	0.966669	0.999893	0.094853	0.126767	0.252521	0.994963	0.98025	0.557988	0.201453	0.319057	0.956147	0.240152	0.153723	0.862799	0.212069	0.997573	0.120566	0.0542324	0.936621	0.204892	0.35244	0.15398	0.986227	0.45217	0.0296496	0.940003	0.982594	0.978636	0.598692	0.305974	0.888251	0.995905	0.998947	0.485846	0.012948	0.228896	0.791417	0.0197505
CGTTGGGGTTTGGGTT-1	7073	45176	0.0755932	GSCs	GSCS	0.946821	0.981162	0.0987147	0.980354	0.337756	0.950742	0.866956	0.851343	0.997962	0.818039	0.976495	0.220541	0.99997	1.4204e-06	0.640169	1	0.991715	0.636345	0.000234086	0.591003	0.999933	9.44075e-06	0.0103909	0.312606	0.144811	0.12289	0.977481	0.957092	0.589543	0.545007	0.638432	0.996218	0.998305	0.998834	1	0.399922	5.80449e-16	0.133044
CGTTGGGTCAAAGCCT-1	5172	28472	0.00182636	HUVECS1	HUVECS	0.967007	0.978709	0.0959642	0.157068	0.709807	0.947428	0.977953	0.619741	0.419007	0.85787	0.744485	0.345888	0.12165	0.851821	0.311094	0.999968	0.11909	0.0885326	0.965377	0.365618	0.813327	0.483893	0.664939	0.206451	0.0334832	0.959526	0.908346	0.590522	0.497547	0.389438	0.898775	0.89385	0.996997	0.455928	0.168313	0.448974	0.802373	0.022047
CGTTGGGTCAGACCCG-1	6283	38977	0.0548272	HUVECS1	HUVECS	0.967899	0.994757	0.113007	0.229927	0.588384	0.999681	0.989201	0.896788	0.307859	0.250358	0.978388	0.327337	0.107593	0.553097	0.326001	0.999982	0.13943	0.0856056	0.957005	0.414127	0.34936	0.60821	0.989242	0.206586	0.0280806	0.959859	0.981093	0.940953	0.520155	0.161067	0.841547	0.996551	0.999129	0.463122	0.00708266	0.480936	0.8171	0.0107991
CTAACCCTCCGTTGAA-1	7189	58169	0.0127387	HUVECS2	HUVECS	0.950356	0.995556	0.0942606	0.176585	0.208649	0.999647	0.99668	0.575566	0.192075	0.972194	0.966768	0.218511	0.129527	0.870649	0.212585	0.999375	0.119115	0.59387	0.971655	0.236375	0.490679	0.578924	0.989256	0.223921	0.029754	0.963671	0.983847	0.703226	0.689221	0.159323	0.900389	0.996376	0.998994	0.844819	0.0185968	0.222219	0.817694	0.00331967
CTAACTTCAGTCTTCC-1	8162	80901	0.0242642	HUVECS2	HUVECS	0.967896	0.999168	0.101217	0.127628	0.137003	0.997899	0.996269	0.581672	0.378586	0.227514	0.980689	0.224075	0.106948	0.8741	0.252243	0.999468	0.119051	0.686259	0.963624	0.215805	0.348999	0.611679	0.983593	0.248906	0.0274923	0.961072	0.983255	0.976545	0.597856	0.237059	0.781158	0.991021	0.997924	0.472532	0.00334453	0.231186	0.680621	0.00373063
CTAACTTTCAATCGGT-1	7536	60628	0.0559477	HUVECS2	HUVECS	0.967834	0.999123	0.143704	0.129401	0.197463	0.915998	0.996134	0.750058	0.189426	0.707486	0.979132	0.664759	0.115553	0.867666	0.22239	0.999997	0.241771	0.665476	0.971567	0.214583	0.478834	0.612577	0.979024	0.204821	0.0351386	0.958406	0.97925	0.966956	0.629979	0.152104	0.873438	0.989389	0.99819	0.484187	0.00324288	0.332241	0.743689	0.00386619
CTACAGAGTGACACGA-1	6395	38158	0.0537502	HUVECS2	HUVECS	0.968215	0.993578	0.140067	0.161395	0.139441	0.993161	0.997018	0.754661	0.190312	0.219163	0.967299	0.515996	0.185213	0.856527	0.206352	0.999411	0.123085	0.661937	0.971996	0.205873	0.387567	0.483652	0.960651	0.208954	0.0795105	0.944305	0.98069	0.972982	0.567831	0.152483	0.900072	0.994251	0.999158	0.455656	0.00468726	0.222583	0.74457	0.0029824
CTACAGAGTGTTTACG-1	6499	34208	0.0451649	HUVECS2	HUVECS	0.934732	0.999719	0.15129	0.137378	0.267205	0.998286	0.99752	0.854759	0.774105	0.225662	0.979717	0.218296	0.136022	0.790129	0.298347	0.997603	0.12157	0.620938	0.955835	0.428713	0.358013	0.584875	0.988963	0.204793	0.044003	0.963546	0.979033	0.972179	0.52944	0.17653	0.899354	0.992277	0.999145	0.696055	0.00439336	0.456942	0.653931	0.0024801
CTACATTGTGCAGATG-1	7038	50782	0.0728014	GSCs	GSCS	0.945331	0.365697	0.124622	0.148907	0.201356	0.0050871	0.000177994	0.710535	0.498565	0.999734	0.265755	0.224497	0.337137	0.00194739	0.999983	0.999682	0.189526	0.307139	0.969783	0.447673	0.999681	0.120842	0.990129	0.926804	0.0546139	0.878227	0.975207	0.948112	0.595666	0.999998	0.175026	0.996526	0.999	0.46204	0.999937	0.634868	0.349882	0.999822
CTACATTGTGGCTTGC-1	5938	32723	0.0524402	GSCs	GSCS	0.780848	0.88566	0.159854	0.197145	0.866627	0.995369	0.841107	0.863027	0.736649	0.92299	0.92801	0.925025	0.107993	0.504563	1	0.979033	0.132031	0.400325	0.497878	0.364729	0.999948	0.431246	0.988279	0.907295	0.0462954	0.830257	0.102029	0.530393	0.99978	1	0.864289	0.980428	0.998959	0.835268	1	0.40167	3.1624e-08	0.158893
CTACCCACACCCGTAG-1	8964	97988	0.0546904	HUVECS2	HUVECS	0.968215	0.99674	0.209637	0.131173	0.140561	0.997737	0.995754	0.907182	0.350316	0.277179	0.980336	0.399753	0.399402	0.878198	0.211244	0.999951	0.124324	0.355477	0.921828	0.233612	0.353601	0.599549	0.989579	0.21984	0.0578652	0.963751	0.983285	0.969643	0.611655	0.150638	0.878719	0.990085	0.998727	0.456211	0.00310691	0.22207	0.827804	0.00424603
CTACCCACATCGGATT-1	8723	83169	0.0545516	GSCs	GSCS	0.487587	0.999933	0.998806	0.129906	0.166113	0.984981	2.37612e-05	0.968394	0.997217	0.974238	0.908708	0.218235	0.132503	4.41604e-05	0.208399	1	0.126901	0.00329092	0.970837	0.253428	0.586396	0.000590428	0.990066	0.684646	0.0693293	0.940913	0.981947	0.978708	0.986814	0.999997	0.873783	0.996202	0.999073	0.945989	1	0.257862	0.232692	0.999976
CTACCTGGTATCTCGA-1	7550	54322	0.0466846	GSCs	GSCS	0.912007	0.972976	0.110123	0.189378	0.146611	0.996594	2.41652e-07	0.999313	0.930559	0.999974	0.96394	0.882249	0.743538	3.06635e-11	0.496094	0.999886	0.139522	0.157102	0.840214	0.337505	0.999757	0.296617	0.409273	0.5301	0.0357971	0.941787	0.981342	0.930148	0.901691	0.999991	0.894642	0.995032	0.997223	0.675925	1	0.328434	0.381144	1
CTACCTGTCAAGCTTG-1	9039	89881	0.0252222	GSCs	GSCS	0.96798	0.993598	0.0982895	0.228399	0.13799	0.990659	0.99052	0.632553	0.754518	0.229876	0.96216	0.295364	0.942403	0.0470178	0.295222	0.999793	0.566267	0.330496	0.96476	0.241328	0.95887	0.443229	0.98935	0.284103	0.0694799	0.921087	0.983797	0.904527	0.704615	0.448508	0.860853	0.996361	0.995153	0.637751	1	0.664309	0.562311	0.00948018
CTACGGGAGCGCCTAC-1	6706	43450	0.0690679	ASTROCYTES	ASTROCYTES	0.96654	0.992033	0.592253	0.127893	0.232982	0.999841	0.0517904	0.852426	0.358713	0.224271	0.974281	0.873293	0.998674	0.63109	0.206777	0.0029131	0.425456	0.0761124	0.922179	0.385834	0.699609	0.0337277	0.988317	0.228591	0.0368786	0.956324	0.942899	0.950612	0.530454	0.166455	0.890084	0.993971	0.999028	0.742306	0.00379226	0.254734	0.768458	0.94821
CTACGGGCATCCGATA-1	2934	7134	0.0699467	HUVECS1	HUVECS	0.959015	0.332305	0.0950696	0.193796	0.192011	0.860052	0.997177	0.584136	0.630966	0.308557	0.979462	0.797184	0.896726	0.0222036	0.464469	0.995254	0.334918	0.145187	0.972447	0.204189	0.90345	0.612574	0.917514	0.628291	0.158088	0.963077	0.982767	0.876636	0.613929	0.201361	0.897122	0.995485	0.993516	0.463439	0.0747526	0.936834	0.166951	0.00282262
CTACGGGGTCCGGTCA-1	8307	93442	0.016834	HUVECS1	HUVECS	0.959987	0.997014	0.0940818	0.18776	0.137362	0.997269	0.962586	0.631227	0.189329	0.231471	0.980776	0.221189	0.165378	0.862807	0.208674	0.999953	0.11905	0.689434	0.971408	0.325511	0.343086	0.557599	0.989192	0.205573	0.0287571	0.961772	0.982795	0.947816	0.519918	0.155796	0.886733	0.996435	0.999137	0.527009	0.0108582	0.24416	0.804184	0.0374144
CTACGGGGTGATGTAA-1	4864	17034	0.120641	ASTROCYTES	ASTROCYTES	0.923169	0.0227385	0.105748	0.729034	0.290729	0.947348	0.987291	0.553822	0.189783	0.457226	0.973892	0.99999	1	0.125279	0.638313	0.0679671	0.377485	0.118782	0.853177	0.225434	0.996265	0.612159	0.990212	0.208963	0.0325504	0.000138928	0.983831	0.978293	0.493119	0.251016	0.897267	0.996075	0.998788	0.573153	0.698935	0.936999	0.696705	0.0127091
CTACGGGTCCGAGAAG-1	7646	71247	0.0547953	HUVECS1	HUVECS	0.967841	0.998681	0.101812	0.124489	0.151859	0.995285	0.945288	0.596344	0.213837	0.348834	0.978723	0.217809	0.22424	0.776097	0.212997	0.998013	0.152202	0.373844	0.969041	0.216688	0.35264	0.540378	0.987804	0.205773	0.0274956	0.963629	0.975395	0.97865	0.871167	0.162165	0.900267	0.996368	0.999053	0.55603	0.00509857	0.312337	0.82801	0.0547122
CTACGGGTCGAACGCC-1	8661	84809	0.0655473	GSCs	GSCS	0.868434	0.851167	0.264971	0.576876	0.187879	0.999948	6.51695e-05	0.597636	0.438078	0.999993	0.97358	0.300611	0.119526	0.043452	0.283981	0.999937	0.67353	0.40767	0.945919	0.684752	0.730549	0.000321209	0.98804	0.697074	0.0836673	0.739831	0.983222	0.973648	0.903423	0.994124	0.653367	0.992931	0.998748	0.730599	1	0.740865	0.564334	0.999935
CTACTATAGGATTACA-1	6340	35074	0.0466442	HUVECS2	HUVECS	0.94722	0.999666	0.139571	0.125539	0.201743	0.976543	0.995272	0.715321	0.285023	0.232308	0.979001	0.246855	0.107341	0.716183	0.20628	0.999996	0.119732	0.594023	0.971816	0.205397	0.34308	0.610605	0.986541	0.204765	0.0451439	0.953964	0.98261	0.978714	0.554127	0.149241	0.711479	0.996022	0.998822	0.502051	0.00275379	0.225772	0.826821	0.00472752
CTACTATTCACAGAGG-1	6346	26258	0.0754056	ASTROCYTES	ASTROCYTES	0.958168	0.0998259	0.150244	0.129129	0.278248	0.994994	0.882667	0.839355	0.197298	0.307811	0.952264	1	1	0.17209	0.343093	0.000104028	0.433993	0.202629	0.972419	0.360079	0.557218	0.229153	0.983256	0.40666	0.0275018	0.905076	0.976106	0.975643	0.798573	0.196191	0.790721	0.996166	0.998522	0.645381	0.29665	0.409668	0.257094	0.117333
CTACTATTCGTCAACA-1	8364	71621	0.106812	GSCs	GSCS	0.75897	0.989252	0.09363	0.198922	0.144453	0.999211	0.167474	0.987236	0.999351	0.530694	0.979888	0.222375	0.120872	3.21886e-06	0.69614	0.999988	0.322551	0.528759	0.804718	0.268048	0.969197	0.167209	0.986811	0.510419	0.0280206	0.940527	0.976132	7.14599e-06	0.501201	0.997685	0.65682	0.995697	0.998622	0.557316	0.999999	0.98359	0.320425	0.832526
CTAGACAAGCAATTAG-1	6092	32460	0.0314849	HUVECS1	HUVECS	0.955816	0.999614	0.115604	0.284647	0.137022	0.999907	0.985737	0.562282	0.197864	0.219636	0.979486	0.492777	0.144065	0.883953	0.208974	0.999676	0.174604	0.693382	0.955318	0.319252	0.349875	0.600472	0.975252	0.204787	0.0273561	0.959182	0.962001	0.966899	0.54715	0.185908	0.724482	0.993956	0.99916	0.526629	0.00337054	0.578332	0.824538	0.0142634
CTAGACATCGCGGTAC-1	7389	50002	0.0697572	HUVECS2	HUVECS	0.964802	0.999267	0.221603	0.198427	0.14029	0.999883	0.998627	0.999613	0.253141	0.219973	0.980538	0.240799	0.117158	0.773503	0.233638	0.999961	0.165354	0.640222	0.972236	0.205661	0.528452	0.607501	0.987349	0.232516	0.0354458	0.9628	0.979721	0.978326	0.494513	0.172384	0.900444	0.995514	0.998444	0.578444	0.00313304	0.221432	0.69252	0.00137318
CTAGGTAGTAGGGTAC-1	8875	80595	0.0120231	GSCs	GSCS	0.776023	0.993514	0.130827	0.2956	0.141545	0.977631	0.216896	0.554294	0.48429	0.999868	0.980627	0.234372	0.150668	0.0988533	0.236351	0.999884	0.138413	0.057428	0.963633	0.356899	0.886074	0.284772	0.990233	0.47761	0.0648179	0.962358	0.983707	0.966579	0.942446	0.960013	0.885357	0.992582	0.999119	0.523736	0.99965	0.235924	0.792932	0.783104
CTAGGTAGTATCGCAT-1	6420	41650	0.0372869	HUVECS1	HUVECS	0.968086	0.999662	0.119501	0.130008	0.152827	0.990138	0.982173	0.680365	0.230287	0.230102	0.980647	0.219416	0.12727	0.844341	0.265911	0.980046	0.124617	0.658018	0.972365	0.324932	0.369783	0.572938	0.989056	0.269166	0.0306066	0.961855	0.969999	0.945842	0.503669	0.578764	0.807094	0.996506	0.999146	0.841055	0.00484112	0.40897	0.809719	0.0178269
CTAGGTATCCTATTTG-1	6432	41041	0.0441022	HUVECS2	HUVECS	0.966579	0.999355	0.138826	0.125308	0.137537	0.999414	0.99712	0.907404	0.200089	0.225799	0.979764	0.303086	0.112922	0.764208	0.26645	0.997862	0.143625	0.685693	0.956293	0.23887	0.342594	0.612302	0.988639	0.216578	0.0277625	0.781365	0.978886	0.977007	0.585335	0.30939	0.809783	0.995516	0.997881	0.466632	0.00418227	0.228933	0.821951	0.00288039
CTATAGGCATCCTCAC-1	3912	8887	0.00708901	ASTROCYTES	ASTROCYTES	0.967835	0.0127	0.527932	0.123807	0.256483	0.999104	0.997657	0.608786	0.197855	0.566703	0.866856	0.999979	0.999999	0.756663	0.280697	0.000260852	0.124972	0.507407	0.969406	0.35923	0.999991	0.316394	0.989142	0.295545	0.0335856	0.963045	0.92357	0.950805	0.911087	0.437593	0.485423	0.996452	0.999065	0.902525	0.00398257	0.514842	7.12695e-05	0.00234268
CTATCCGAGGAATCGC-1	7688	62335	0.05756	GSCs	GSCS	0.830387	0.955049	0.108858	0.256456	0.143207	0.998018	0.00278658	0.948238	0.999819	0.975598	0.976381	0.311285	0.153188	0.000128797	0.300538	0.99998	0.178335	0.294188	0.96033	0.35858	0.674486	0.0475306	0.988666	0.334776	0.0385188	0.826166	0.983289	0.975461	0.916059	0.999969	0.869362	0.994907	0.998991	0.959675	0.999998	0.455311	0.201351	0.997213
CTATCCGAGGTATTGA-1	7349	53945	0.0461581	HUVECS2	HUVECS	0.957698	0.997689	0.104209	0.124506	0.145412	0.998842	0.994071	0.676093	0.271193	0.327412	0.980523	0.270368	0.11641	0.883731	0.208505	0.999988	0.15681	0.680988	0.912779	0.234906	0.346166	0.348824	0.982042	0.243607	0.0273587	0.963479	0.975942	0.9625	0.724158	0.169287	0.827363	0.993573	0.998781	0.468619	0.00343997	0.285386	0.777568	0.00592853
CTATCTAAGGATGGCT-1	8256	66371	0.0740233	GSCs	GSCS	0.869504	0.994882	0.253899	0.897459	0.247866	0.884162	0.0646239	0.839093	0.438861	0.223504	0.963138	0.231735	0.400329	6.3004e-14	0.684871	0.993805	0.982317	0.591702	0.919653	0.542961	1	0.00056529	0.978749	0.360644	0.0507526	0.915741	0.970737	0.969763	0.929838	0.991731	0.258396	0.99655	0.999112	0.681495	1	0.340265	0.389119	0.935376
CTATCTAAGTTGCTCA-1	7664	58574	0.0500393	HUVECS1	HUVECS	0.967658	0.997377	0.0936647	0.515566	0.318489	0.994091	0.991601	0.865548	0.21055	0.222453	0.9786	0.960101	0.160257	0.883891	0.206334	0.999866	0.202393	0.615851	0.971533	0.259522	0.35811	0.535614	0.98842	0.21229	0.0436483	0.96374	0.980677	0.978726	0.665075	0.30592	0.861724	0.996506	0.99916	0.472304	0.00860844	0.244452	0.805847	0.00839936
CTATCTACAGCGAGTA-1	7537	63200	0.0354589	HUVECS1	HUVECS	0.915842	0.99999	0.658654	0.720691	0.972286	0.99387	0.667007	0.992382	0.367561	0.999049	0.966528	0.365391	0.10797	0.884008	0.229	0.997079	0.123801	0.0332815	0.398463	0.222352	0.653747	0.610892	0.98978	0.399759	0.0438764	0.792376	0.973619	0.978384	0.658356	0.476965	0.763729	0.994343	0.999146	0.6509	0.0152886	0.307053	0.822429	0.332993
CTATCTATCCATTTCA-1	6374	25713	0.0533582	ASTROCYTES	ASTROCYTES	0.866705	0.000901031	0.293816	0.12527	0.271139	0.999861	0.823988	0.8435	0.231973	0.675939	0.956109	0.989174	0.992126	0.861781	0.211234	0.00199766	0.17484	0.303455	0.97132	0.996205	0.366357	0.00269258	0.987795	0.771693	0.0274385	0.963516	0.977267	0.872115	0.585371	0.15948	0.886381	0.996183	0.999043	0.766715	0.816991	0.695532	0.0209727	0.176012
CTCAACCGTCCTACAA-1	9152	119210	0.0198725	HUVECS1	HUVECS	0.966484	0.996954	0.128461	0.152809	0.138561	0.996435	0.969343	0.789896	0.366072	0.313206	0.979262	0.255656	0.348524	0.879913	0.21824	0.999622	0.160488	0.677829	0.972327	0.217834	0.371152	0.270047	0.990124	0.223932	0.0274802	0.961269	0.983136	0.961707	0.69367	0.160138	0.900043	0.996043	0.999139	0.457254	0.00322781	0.222554	0.793727	0.0306572
CTCAACCGTGCTTATG-1	8588	90066	0.0405036	HUVECS2	HUVECS	0.962294	0.99862	0.114803	0.124835	0.137544	0.997352	0.994152	0.92947	0.189046	0.220027	0.977305	0.636837	0.282386	0.777195	0.258714	0.988526	0.119041	0.631065	0.97239	0.216476	0.348032	0.086718	0.98394	0.214791	0.037186	0.953265	0.980453	0.977857	0.488876	0.173094	0.900379	0.996097	0.99858	0.620637	0.00355159	0.370282	0.802952	0.00584818
CTCAACCTCAGGGATG-1	6882	48711	0.0468888	HUVECS2	HUVECS	0.966859	0.999937	0.10747	0.282193	0.145294	0.998636	0.978496	0.972763	0.205941	0.232573	0.980597	0.217448	0.19148	0.872754	0.208907	0.908925	0.129012	0.641775	0.952591	0.207971	0.344436	0.215427	0.990205	0.205603	0.0414139	0.959568	0.94901	0.976357	0.836047	0.173295	0.894539	0.995523	0.999067	0.456526	0.00281016	0.233615	0.755653	0.0215045
CTCAAGATCAACTGGT-1	4984	21909	0.0396641	HUVECS1	HUVECS	0.962176	0.972067	0.116627	0.192144	0.21497	0.996505	0.990799	0.735834	0.213034	0.274526	0.961571	0.314325	0.206151	0.782179	0.273778	0.99985	0.157703	0.395167	0.972146	0.315631	0.343695	0.609843	0.98971	0.254283	0.0275421	0.963794	0.981063	0.953805	0.537455	0.657163	0.895977	0.996169	0.999004	0.466128	0.00287617	0.240535	0.792971	0.00920133
CTCAAGATCGTCCTCA-1	6294	32888	0.0605996	HUVECS1	HUVECS	0.968174	0.999217	0.0998195	0.262125	0.161116	0.933514	0.993405	0.570626	0.203594	0.250473	0.968274	0.66738	0.112836	0.875907	0.236504	0.999532	0.134355	0.686178	0.97018	0.561596	0.353116	0.581235	0.989257	0.245131	0.0302706	0.963705	0.974249	0.923392	0.499371	0.24816	0.892948	0.947601	0.999153	0.519147	0.0029664	0.293171	0.805844	0.00659539
CTCAATTCAAGAATGT-1	8204	70246	0.0828375	GSCs	GSCS	0.941096	0.871638	0.0954275	0.962495	0.161093	0.996186	0.446172	0.96496	0.635762	0.25349	0.955815	0.998711	0.224548	0.00438678	0.999165	0.999747	0.288593	0.494733	0.97242	0.26044	0.713502	0.328409	0.940724	0.224076	0.0811086	0.939497	0.927416	0.973877	0.980926	0.990309	0.885068	0.996464	0.999095	0.875958	1	0.384074	1.05216e-05	0.553828
CTCAATTGTGTTGAGG-1	7895	73229	0.0412132	HUVECS1	HUVECS	0.966678	0.999409	0.0957537	0.141676	0.304142	0.996831	0.958328	0.653757	0.221119	0.219346	0.980776	0.489104	0.10707	0.793191	0.221751	0.993499	0.122292	0.685537	0.971032	0.258319	0.369664	0.399973	0.989379	0.273753	0.0405187	0.963757	0.976473	0.972135	0.726779	0.331377	0.897688	0.996546	0.99916	0.607429	0.00316379	0.246392	0.809194	0.0416719
CTCAGAAGTCCTTAAG-1	6907	46260	0.0197579	HUVECS2	HUVECS	0.955906	0.999615	0.123667	0.124916	0.149909	0.993208	0.995926	0.553723	0.221563	0.219085	0.979875	0.224693	0.10662	0.881392	0.331114	0.999863	0.119406	0.695731	0.971904	0.213535	0.349446	0.40236	0.987396	0.30772	0.0307831	0.963187	0.983843	0.973932	0.912008	0.177873	0.859678	0.996491	0.997032	0.794177	0.00640596	0.221055	0.812006	0.00407393
CTCAGAAGTCGATGCC-1	7440	59966	0.0349865	HUVECS2	HUVECS	0.964502	0.99714	0.110496	0.148637	0.161934	0.981409	0.990912	0.998857	0.194576	0.982541	0.979297	0.330891	0.481287	0.870401	0.274182	0.999986	0.119144	0.683708	0.972437	0.270828	0.374537	0.534572	0.985166	0.245098	0.033511	0.963711	0.975848	0.970542	0.743111	0.664413	0.826753	0.99649	0.999018	0.455674	0.00418807	0.24335	0.818252	0.00908769
CTCAGGGCAGCATGCC-1	8879	85404	0.0501616	HUVECS2	HUVECS	0.968002	0.996443	0.096558	0.202053	0.162033	0.819882	0.41555	0.728726	0.1904	0.269207	0.980567	0.221049	0.160038	0.603289	0.21721	0.999993	0.124305	0.667429	0.9695	0.454315	0.842623	0.356148	0.986235	0.235504	0.0326952	0.945531	0.982363	0.976666	0.891965	0.999132	0.900419	0.996307	0.99907	0.728961	0.971228	0.24248	0.817984	0.58445
CTCAGGGCAGTTTCGA-1	4913	26081	0.048311	HUVECS1	HUVECS	0.957493	0.998671	0.152387	0.291571	0.216366	0.996958	0.827016	0.57801	0.232142	0.306015	0.971579	0.520119	0.107423	0.6842	0.206341	0.996718	0.529604	0.491216	0.928306	0.300232	0.792432	0.612261	0.990057	0.207509	0.0277581	0.943618	0.981927	0.9746	0.533363	0.273588	0.890608	0.989414	0.998574	0.455676	0.0255732	0.692532	0.825086	0.172984
CTCAGTCCAGCAATTC-1	6200	30482	0.0630536	ASTROCYTES	ASTROCYTES	0.938528	5.53759e-07	0.170307	0.188553	0.267607	0.99979	0.930762	0.976289	0.424779	0.231703	0.973886	0.996298	1	0.517179	0.920231	1.67078e-06	0.215894	0.0298751	0.967841	0.225428	0.363536	0.604798	0.97668	0.244831	0.0431419	0.890053	0.97757	0.968968	0.566164	0.152549	0.830424	0.996522	0.998162	0.498526	0.0934894	0.450427	0.0611412	0.0692385
CTCATCGGTTGTCCCT-1	7198	49751	0.0408635	HUVECS1	HUVECS	0.968246	0.990767	0.0989306	0.167754	0.137099	0.997514	0.996179	0.683435	0.231292	0.310988	0.978598	0.555559	0.217851	0.883722	0.207797	0.999997	0.119367	0.390106	0.971778	0.216724	0.907818	0.351344	0.989022	0.307084	0.031225	0.952058	0.979445	0.97337	0.523794	0.192151	0.89994	0.996312	0.999088	0.500274	0.00311107	0.222762	0.823101	0.00382088
CTCATGCAGTAGAGTT-1	8125	72892	0.0126489	GSCs	GSCS	0.819606	0.294145	0.998259	0.467595	0.225478	0.997175	0.733417	0.992405	0.477439	0.991695	0.976288	0.946886	1	1.93655e-05	0.90344	0.999983	0.999932	0.00929871	0.300736	0.969497	1	0.00133452	0.959516	0.451003	0.0286414	3.04785e-06	0.982458	0.0244128	1	0.896967	0.000666618	0.995894	0.994224	0.893361	0.999377	0.509037	0.559759	0.266583
CTCATGCGTGCATTAC-1	6435	39052	0.0261958	HUVECS2	HUVECS	0.947356	0.996993	0.106809	0.147385	0.423012	0.996056	0.977853	0.981364	0.206768	0.23618	0.963362	0.28247	0.129949	0.523486	0.213553	0.999123	0.136622	0.525938	0.962537	0.237887	0.401594	0.575984	0.990069	0.273804	0.0282559	0.94546	0.983014	0.976601	0.609697	0.165499	0.844044	0.99597	0.99904	0.502016	0.00350402	0.228827	0.823566	0.0221474
CTCATTACAAGCGAAC-1	7188	43660	0.0583372	GSCs	GSCS	0.947639	0.141802	0.354474	0.328939	0.644106	0.954206	7.48068e-05	0.632697	0.974906	0.221343	0.972645	0.242226	0.166479	0.00118636	0.858527	0.999955	0.119075	0.000121312	0.969289	0.205814	0.495528	0.286983	0.843942	0.581124	0.0400966	0.613495	0.982955	0.797795	0.999975	1	0.888701	0.996547	0.998901	0.714001	1	0.225568	0.444659	0.999925
CTCATTAGTGTCTCCT-1	2418	8564	0.00175152	HUVECS1	HUVECS	0.963251	0.999682	0.0955312	0.144394	0.172661	0.999318	0.986482	0.616234	0.427352	0.735812	0.980632	0.217737	0.125415	0.000955957	0.231796	0.999988	0.119044	0.109432	0.948216	0.69201	0.356104	0.57164	0.89558	0.385794	0.215996	0.955001	0.972756	0.976475	0.498388	0.865429	0.89475	0.995715	0.997719	0.484282	0.0140423	0.272163	0.806338	0.0135185
CTCATTATCTCGACCT-1	9041	75612	0.0517246	GSCs	GSCS	0.931664	0.816429	0.0981028	0.193093	0.312319	0.999242	0.986541	0.806554	0.999475	0.571746	0.980496	0.935051	0.968476	2.93184e-05	0.975126	1	0.161535	0.483867	0.846332	0.503339	0.997187	0.000163211	0.968953	0.207648	0.058892	0.0376993	0.963645	7.73056e-05	0.965044	0.993618	0.78612	0.986259	0.99893	0.457191	1	0.356629	0.247277	0.0134586
CTCCAACAGCATGATA-1	7440	46767	0.032972	GSCs	GSCS	0.941727	0.991019	0.0949223	0.124417	0.158278	0.996853	0.815517	0.903527	0.836426	0.630572	0.969914	0.418513	0.864473	0.000129409	0.958666	0.995734	0.466905	0.695758	0.948711	0.309491	0.395829	0.00494951	0.987588	0.804374	0.0291894	0.958947	0.983673	0.0781602	0.986922	0.983558	0.845731	0.994913	0.999067	0.942463	1	0.276489	0.0101882	0.184483
CTCCAACAGCGATGGT-1	6295	27731	0.112257	ASTROCYTES	ASTROCYTES	0.952093	3.51265e-06	0.0953146	0.127986	0.352837	0.999852	0.967685	0.97395	0.281227	0.31059	0.972718	0.999503	0.999998	0.136637	0.421662	0.0328922	0.196471	0.404493	0.953945	0.37474	0.355568	0.428779	0.986477	0.296788	0.042721	0.651736	0.981904	0.978726	0.775402	0.149947	0.874621	0.995724	0.998665	0.52517	0.0609615	0.998794	0.0347336	0.0323145
CTCCAACCAACGCCCA-1	6544	46810	0.0365307	HUVECS2	HUVECS	0.968249	0.999925	0.105629	0.128196	0.146376	0.993272	0.996003	0.860204	0.212117	0.223123	0.975552	0.217498	0.124604	0.81057	0.2072	0.999977	0.119636	0.523399	0.968349	0.21066	0.459971	0.317252	0.988452	0.216541	0.0307076	0.962541	0.972011	0.977363	0.511324	0.150913	0.879305	0.996009	0.999142	0.457843	0.00396976	0.226747	0.82799	0.00399734
CTCCAACTCCTAACAG-1	7884	74730	0.0418306	GSCs	GSCS	0.883361	0.939751	0.144294	0.205826	0.147417	0.98907	0.00164109	0.962284	0.722266	0.731124	0.812663	0.38978	0.572399	0.00725515	0.572925	0.983557	0.182765	0.623406	0.971864	0.453993	0.7463	0.000271501	0.988921	0.268735	0.075472	0.772455	0.975019	0.939222	0.65229	0.157336	0.819838	0.982327	0.999083	0.517748	0.999524	0.829078	0.0276511	0.998359
CTCCAACTCTTCGTAT-1	7026	49859	0.0533705	HUVECS2	HUVECS	0.968248	0.998883	0.0940617	0.198862	0.137765	0.99992	0.994365	0.70296	0.2342	0.225693	0.978507	0.218872	0.192834	0.723631	0.276113	0.999998	0.121959	0.661946	0.964823	0.252513	0.428891	0.51511	0.934934	0.219264	0.0273548	0.882148	0.97816	0.977399	0.726238	0.242404	0.883195	0.995123	0.997541	0.455474	0.00348048	0.296387	0.773051	0.00563479
CTCCACACAGTTGTTG-1	7222	48288	0.0492255	HUVECS2	HUVECS	0.96821	0.999375	0.218739	0.200349	0.140436	0.999609	0.996256	0.930138	0.280477	0.623906	0.976844	0.218214	0.118636	0.840049	0.300637	0.999961	0.124077	0.689404	0.971921	0.209879	0.675113	0.486167	0.939959	0.241728	0.0371881	0.963787	0.971447	0.976045	0.526838	0.200314	0.884908	0.992542	0.99895	0.462503	0.00279362	0.235516	0.826348	0.00374359
CTCCACAGTCACAATC-1	8806	107342	0.0353543	HUVECS1	HUVECS	0.96627	0.996095	0.0953506	0.151055	0.145463	0.999356	0.996871	0.607116	0.195649	0.241615	0.976288	0.291086	0.108975	0.883937	0.229573	0.998535	0.141043	0.691797	0.900857	0.204992	0.35672	0.557487	0.984804	0.31655	0.0305771	0.963801	0.982905	0.965358	0.517201	0.150736	0.819124	0.996538	0.999159	0.502513	0.00548794	0.311864	0.828014	0.00312859
CTCCACATCCTACCAC-1	9226	108659	0.0450952	HUVECS2	HUVECS	0.964792	0.999831	0.101376	0.151589	0.156996	0.999638	0.992094	0.585729	0.189033	0.370085	0.978878	0.244653	0.129277	0.881315	0.22047	0.99982	0.119431	0.692103	0.970182	0.247593	0.355563	0.581053	0.989395	0.219364	0.0299595	0.943236	0.983708	0.967417	0.491157	0.164377	0.899885	0.987239	0.998161	0.526445	0.00870636	0.220919	0.802514	0.0079061
CTCCATGCACACCTGG-1	6657	32526	0.0873455	ASTROCYTES	ASTROCYTES	0.898973	1.31838e-05	0.154965	0.124987	0.164013	0.999965	0.960692	0.904015	0.561326	0.252861	0.969762	0.997984	1	0.00430737	0.333144	0.000130685	0.119835	0.478751	0.943666	0.247695	0.767546	0.0343802	0.988519	0.208937	0.0494352	0.923198	0.981964	0.946116	0.551241	0.153201	0.145052	0.995944	0.998999	0.86017	0.0266354	0.331015	0.134586	0.0393082
CTCCATGTCTTAAGGC-1	7607	70577	0.0347139	HUVECS1	HUVECS	0.967627	0.997038	0.100574	0.146388	0.179732	0.99941	0.995097	0.631926	0.227213	0.225719	0.975951	0.26534	0.236103	0.881775	0.250379	0.999994	0.120045	0.647999	0.965166	0.246294	0.478544	0.471448	0.989987	0.262622	0.0301255	0.955499	0.980404	0.977523	0.580599	0.164093	0.879007	0.996458	0.999098	0.490027	0.0158456	0.275164	0.792468	0.00490299
CTCCCAAAGACGCAGT-1	9303	141888	0.0180776	ASTROCYTES	ASTROCYTES	0.902635	0.994297	0.155797	0.128457	0.158028	0.854259	0.00308907	0.904871	0.996219	0.984931	0.976918	0.220314	0.160232	0.0049547	0.353372	0.999892	0.285801	0.625501	0.97238	0.356174	0.999387	0.0743914	0.990133	0.905936	0.0352734	0.949784	0.788127	0.0435451	0.953035	0.999998	0.896818	0.990949	0.999142	0.960228	1	0.259241	0.32155	0.996911
CTCCCTCCAAGGCAAC-1	9641	153258	0.0148247	ASTROCYTES	ASTROCYTES	0.92602	0.995492	0.451263	0.306861	0.137585	0.859746	0.980019	0.862864	0.945272	0.227692	0.978691	0.237581	0.106968	0.00556042	0.24032	0.999707	0.154428	0.122658	0.971312	0.382568	0.989136	0.187437	0.986927	0.399138	0.120801	0.898205	0.981177	0.952803	0.975597	0.288357	0.893564	0.995084	0.999097	0.756829	1	0.257618	0.578874	0.019981
CTCCGATAGCAGTCTT-1	6725	51047	0.0727173	GSCs	GSCS	0.390639	0.995181	0.111039	0.230257	0.284477	0.999571	0.972806	0.615286	0.933947	0.999993	0.968699	0.224099	0.706738	0.000852636	0.348669	0.999809	0.214266	0.00433	0.947168	0.640105	0.715093	0.0267953	0.969223	0.965932	0.0719289	0.959683	3.94421e-05	0.490017	0.572113	0.796638	0.525068	0.996475	0.998904	0.966406	0.999911	0.772334	0.327137	0.0271939
CTCCGATGTAGGAGTC-1	5953	31025	0.0614666	HUVECS1	HUVECS	0.92922	0.998218	0.111572	0.485146	0.776597	0.999671	0.950705	0.676316	0.220046	0.237967	0.966186	0.323596	0.108384	0.841744	0.206278	0.989261	0.122083	0.659997	0.950807	0.247938	0.344255	0.563233	0.964484	0.256849	0.0276117	0.893115	0.97487	0.968593	0.558071	0.896575	0.896929	0.996528	0.99916	0.509367	0.00625407	0.226734	0.78286	0.0492948
CTCCGATTCTCTGCTG-1	7348	55093	0.0579565	GSCs	GSCS	0.91276	0.993662	0.225743	0.125251	0.139559	0.545898	0.000202321	0.991224	0.999913	0.989532	0.926407	0.227992	0.131883	1.70014e-05	0.208053	0.999843	0.12043	0.463186	0.972047	0.203933	0.414347	0.554616	0.986906	0.349874	0.0553105	0.418407	0.963471	0.911951	0.993859	0.999997	0.31167	0.996525	0.997779	0.695758	1	0.248813	0.212925	0.999798
CTCCTCCAGATACATG-1	5853	27560	0.0436865	HUVECS1	HUVECS	0.966119	0.99932	0.104994	0.152525	0.23919	0.758498	0.988454	0.978085	0.279156	0.279229	0.945021	0.696354	0.173577	0.754645	0.210671	0.991979	0.119009	0.34526	0.972426	0.245933	0.461611	0.537145	0.990231	0.206164	0.0282501	0.963024	0.982659	0.973902	0.490243	0.247126	0.882338	0.995712	0.998641	0.738357	0.00788822	0.442139	0.79051	0.0115461
CTCCTCCGTCACGACC-1	7444	55739	0.0490859	HUVECS1	HUVECS	0.831698	0.999389	0.111356	0.134011	0.321969	0.999177	0.939969	0.592253	0.272215	0.351995	0.980665	0.285875	0.109538	0.53422	0.208955	0.975888	0.124139	0.696312	0.964058	0.255962	0.398371	0.528542	0.959547	0.232243	0.0278729	0.96264	0.982955	0.974826	0.57902	0.343972	0.87379	0.995883	0.99916	0.614662	0.0115541	0.31929	0.731785	0.0600305
CTCCTTTAGTCTGCGC-1	6525	44324	0.035782	HUVECS1	HUVECS	0.943546	0.999562	0.126104	0.125109	0.240601	0.999899	0.209247	0.9646	0.257626	0.495223	0.966279	0.219637	0.584382	0.236943	0.20672	0.904367	0.127071	0.443919	0.957458	0.217161	0.546383	0.539543	0.982804	0.205562	0.0300523	0.963466	0.982024	0.971801	0.971427	0.217676	0.795971	0.981265	0.998627	0.467938	0.00590687	0.236229	0.802798	0.790753
CTCCTTTCATGTTCAG-1	7982	54188	0.0348232	HUVECS2	HUVECS	0.963526	0.999006	0.195193	0.279961	0.269354	0.99962	0.997329	0.902826	0.45436	0.337796	0.974654	0.224018	0.107477	0.714851	0.206444	0.97443	0.123562	0.619961	0.97118	0.229736	0.344362	0.612258	0.986421	0.228937	0.0273607	0.915394	0.904792	0.97872	0.829952	0.150131	0.892315	0.984013	0.997683	0.899548	0.0027584	0.296852	0.714353	0.0026707
CTCGAGGCAATTCACG-1	8141	77745	0.041456	GSCs	GSCS	0.908909	0.561769	0.177794	0.742103	0.281788	0.00416304	0.0748618	0.864209	0.633282	0.460807	0.97753	0.455178	0.909629	8.42894e-10	0.749617	0.999924	0.36671	0.0345831	0.943082	0.354859	0.999953	0.0170917	0.95335	0.216951	0.0615086	0.930883	0.982507	3.3736e-05	0.996597	0.999919	0.800729	0.996343	0.998172	0.494689	1	0.254682	0.704816	0.925138
CTCGAGGGTTCCACGG-1	8411	82290	0.0554016	HUVECS1	HUVECS	0.96822	0.999256	0.137878	0.14245	0.21433	0.998995	0.895774	0.607237	0.191615	0.219117	0.973829	0.430328	0.312281	0.845516	0.212279	0.999906	0.120774	0.466841	0.961708	0.205026	0.410505	0.587938	0.987952	0.226475	0.0276777	0.959962	0.983122	0.976919	0.561837	0.202002	0.900444	0.996217	0.99916	0.636162	0.00711225	0.299062	0.828019	0.104226
CTCGAGGTCCTAAACG-1	8096	80552	0.0456972	HUVECS1	HUVECS	0.96623	0.999867	0.330184	0.936437	0.791492	0.858099	0.952883	0.999983	0.9719	0.663096	0.902622	0.449696	0.35001	0.774649	0.421999	1	0.14953	0.0909595	0.00964424	0.999868	1	4.29141e-07	5.58039e-05	0.605031	0.337226	5.86569e-05	0.956537	0.969743	0.520647	0.215763	0.880267	0.9082	0.997999	0.539069	0.00371744	0.347385	0.441822	0.0471171
CTCTCAGCAAGAGAGA-1	7748	54404	0.0332696	GSCs	GSCS	0.718453	0.999986	0.117944	0.868182	0.140431	0.977926	0.0170896	0.958424	0.810723	0.219599	0.968476	0.994683	0.250305	0.00012437	0.996897	0.993894	0.120989	0.0339136	0.899416	0.272528	0.999113	5.58201e-05	0.979081	0.456003	0.0490213	0.920971	0.983847	0.94187	0.823285	0.999903	0.868196	0.996311	0.997757	0.942213	1	0.238787	1.99378e-05	0.98291
CTCTCAGTCTAAACGC-1	7105	48010	0.0403666	HUVECS1	HUVECS	0.939451	0.99932	0.0947728	0.185495	0.137947	0.990186	0.987851	0.667353	0.340892	0.246158	0.914288	0.222698	0.138483	0.883749	0.211282	0.892927	0.305254	0.680067	0.948226	0.20463	0.348331	0.477855	0.989848	0.209822	0.0275292	0.954497	0.966189	0.969875	0.489953	0.431419	0.87971	0.99527	0.998924	0.467918	0.0105946	0.23407	0.800383	0.0121485
CTCTCGATCCGGACGT-1	6933	47218	0.0565674	HUVECS2	HUVECS	0.958518	0.951883	0.124169	0.131661	0.138902	0.994662	0.994115	0.555417	0.35199	0.655751	0.979475	0.218236	0.199916	0.875329	0.344338	0.95915	0.119487	0.653133	0.965912	0.262622	0.427011	0.303263	0.990153	0.239033	0.0366565	0.96329	0.965553	0.978191	0.627287	0.156405	0.891692	0.996518	0.999159	0.633315	0.00545437	0.222123	0.827669	0.0058846
CTCTCGATCCTACCAC-1	2274	5959	0.00721598	HUVECS1	HUVECS	0.936481	0.999785	0.231811	0.138007	0.148171	0.995987	0.997792	0.985545	0.264152	0.99241	0.976585	0.984206	0.118861	0.3842	0.335209	0.991108	0.149829	0.215971	0.944337	0.267551	0.862169	0.389878	0.989194	0.251765	0.0520073	0.961488	0.983831	0.885425	0.501721	0.329231	0.822266	0.994558	0.999156	0.45547	0.00948752	0.93315	0.82224	0.00220849
CTCTGGTCAGCACAGA-1	7635	69822	0.0552978	HUVECS1	HUVECS	0.967508	0.991207	0.175586	0.124452	0.154804	0.999935	0.996529	0.558952	0.259893	0.536192	0.979817	0.21899	0.113498	0.557556	0.23007	0.999995	0.141497	0.663202	0.971923	0.273352	0.66085	0.607979	0.989647	0.363319	0.0390453	0.961862	0.978666	0.939373	0.908728	0.194808	0.900308	0.990633	0.999064	0.497856	0.00340361	0.330656	0.745132	0.00347082
CTCTGGTCAGCGCGTT-1	7300	60640	0.0449373	HUVECS1	HUVECS	0.968245	0.999919	0.108893	0.128507	0.161696	0.999508	0.990617	0.591403	0.237619	0.254868	0.975748	0.44163	0.111748	0.805535	0.214349	0.999999	0.125679	0.377549	0.97114	0.221304	0.347484	0.464667	0.990208	0.23394	0.0286867	0.904324	0.983158	0.97547	0.543062	0.148287	0.900426	0.99574	0.999145	0.651861	0.00500283	0.25334	0.791377	0.00938313
CTGAGCGGTCCACAGC-1	7196	59493	0.030222	GSCs	GSCS	0.0647656	0.994593	0.137628	0.721189	0.137069	0.968095	0.911214	0.618084	0.381538	0.405279	0.980114	0.439804	0.999997	0.0797408	0.975352	0.998318	0.119569	0.693787	0.970115	0.272485	0.853817	0.0149534	0.989538	0.211277	0.313398	0.91765	0.978225	0.00132055	0.920826	0.407867	0.843571	0.995528	0.998358	0.612271	1	0.325966	0.00963393	0.088786
CTGATCCCAAATGCTC-1	6861	48429	0.0180677	HUVECS2	HUVECS	0.966168	0.999848	0.105626	0.140256	0.137183	0.998926	0.995778	0.568254	0.253152	0.235015	0.965758	0.220325	0.125386	0.720846	0.346147	0.999945	0.125999	0.6333	0.967658	0.222508	0.34733	0.358855	0.969726	0.209675	0.0393013	0.833334	0.92299	0.976688	0.549518	0.153469	0.868456	0.995564	0.998993	0.522293	0.00295304	0.498326	0.802794	0.00422153
CTGATCCCACTACGGC-1	7759	73042	0.056625	GSCs	GSCS	0.794649	0.764042	0.271132	0.945391	0.138557	0.0202152	0.133168	0.957868	0.813081	0.223392	0.980619	0.991957	0.33925	1.01726e-05	0.997314	0.999718	0.173815	0.0341839	0.965845	0.442112	0.696661	0.00517737	0.972046	0.357655	0.582131	0.757037	0.97277	0.973337	0.976322	1	0.884113	0.996552	0.998499	0.459206	1	0.307364	0.195719	0.866832
CTGATCCGTACAAGCG-1	6956	49277	0.0461473	GSCs	GSCS	0.940848	0.960309	0.504867	0.663546	0.266774	0.967654	0.717392	0.896168	0.651151	0.999997	0.980774	0.219043	0.106601	0.0014669	0.207106	0.995437	0.161558	0.0386658	0.958731	0.983772	1	0.0158086	0.973557	0.48277	0.0273476	0.940002	0.973089	0.469039	0.999982	1	0.737582	0.996552	0.999112	0.46846	1	0.861902	0.407939	0.282608
CTGATCCGTGAGTTTC-1	6239	36518	0.0394052	HUVECS2	HUVECS	0.966689	0.999863	0.0996769	0.136802	0.245374	0.999289	0.990166	0.968989	0.21935	0.343431	0.980767	0.22725	0.124127	0.875391	0.240909	0.845253	0.13646	0.677595	0.941956	0.25876	0.418542	0.345355	0.989498	0.353107	0.0300921	0.916269	0.983846	0.976068	0.533159	0.161318	0.86963	0.996136	0.998607	0.474856	0.00366271	0.221309	0.82701	0.00983381
CTGATCCTCTGGAAGG-1	8420	84284	0.0640098	GSCs	GSCS	0.963641	0.737233	0.386634	0.900847	0.156942	0.922321	0.624316	0.581547	0.454702	0.369005	0.980663	0.295947	0.433609	0.000300625	0.58985	0.122728	0.185391	0.295077	7.67594e-07	0.675783	0.993382	4.43406e-05	0.990232	0.859836	0.0342373	0.686815	0.981385	0.950404	0.998665	0.876186	0.637461	0.996108	0.93392	0.662974	1	0.221353	0.467208	0.375684
CTGCAGGCAACCGACC-1	6409	39970	0.0415562	HUVECS1	HUVECS	0.965922	0.99987	0.095717	0.303207	0.185923	0.999958	0.913852	0.623614	0.19016	0.221249	0.975586	0.22577	0.178181	0.846752	0.213973	0.717639	0.137836	0.183202	0.972254	0.432998	0.518116	0.408525	0.990231	0.452082	0.0783244	0.858022	0.98318	0.957865	0.490977	0.277435	0.897407	0.9926	0.999156	0.548787	0.00317855	0.238281	0.828015	0.0861476
CTGCAGGGTTCGTTCC-1	8550	78205	0.0632952	GSCs	GSCS	0.846724	0.950706	0.11989	0.97928	0.138259	0.960767	0.962129	0.677021	0.194856	0.999354	0.980328	0.23891	0.302121	7.08728e-06	0.997357	0.998916	0.137986	0.332099	0.962839	0.331979	1	0.000631417	0.967122	0.723781	0.0308713	0.963214	0.932047	0.949085	0.755991	0.156606	0.649784	0.996497	0.998947	0.47036	0.99996	0.273013	0.621692	0.0378708
CTGCATCTCCATACAG-1	6861	45033	0.047765	HUVECS2	HUVECS	0.967203	0.999237	0.0939122	0.135902	0.13922	0.961341	0.952718	0.92325	0.198488	0.226465	0.97506	0.218078	0.114882	0.478298	0.211527	0.999589	0.150875	0.69541	0.971681	0.215151	0.372387	0.360683	0.988468	0.22805	0.0299186	0.962569	0.974696	0.974999	0.5026	0.352202	0.896667	0.996083	0.99814	0.501251	0.00335136	0.448221	0.818302	0.0472822
CTGCCATCAAATTGGA-1	4476	13957	0.0757326	ASTROCYTES	ASTROCYTES	0.967769	0.000281585	0.215573	0.150038	0.421692	0.999947	0.98099	0.691537	0.44954	0.22726	0.980406	0.981258	1	0.124306	0.614854	0.0171039	0.412171	0.0518048	0.966195	0.431093	0.998127	0.354204	0.989512	0.757464	0.0479084	0.963366	0.729632	0.972785	0.488965	0.158808	0.813846	0.992964	0.999153	0.465282	0.994662	0.82307	0.337307	0.0190097
CTGCCTACACTCCGAG-1	8827	106317	0.0167518	HUVECS1	HUVECS	0.964115	0.99936	0.107787	0.310756	0.212225	0.978475	0.931427	0.554155	0.270882	0.644812	0.975155	0.230069	0.212859	0.883928	0.207072	0.999908	0.133631	0.463499	0.972197	0.277991	0.541202	0.161956	0.987591	0.24818	0.031562	0.963808	0.980597	0.978687	0.544091	0.147923	0.866744	0.996537	0.999159	0.641368	0.00526234	0.251253	0.691178	0.068573
CTGCCTAGTCAGCTTA-1	6625	44151	0.0391158	HUVECS2	HUVECS	0.956376	0.999934	0.195483	0.128292	0.296678	0.957515	0.995998	0.978348	0.305899	0.229125	0.980776	0.53895	0.197746	0.861898	0.231487	0.999677	0.183139	0.596338	0.809173	0.206035	0.345386	0.0374904	0.971212	0.508457	0.0288639	0.895209	0.981616	0.978699	0.543266	0.458202	0.89863	0.990381	0.997996	0.521447	0.0029784	0.391283	0.565497	0.00400216
CTGCGAGAGACCAGAC-1	5164	21865	0.0675509	HUVECS1	HUVECS	0.963453	0.952448	0.0939299	0.708966	0.138921	0.998854	0.993456	0.584989	0.195262	0.330147	0.979295	0.305056	0.111632	0.00614727	0.32714	0.999933	0.272078	0.372694	0.970079	0.309843	0.34687	0.57993	0.990122	0.399613	0.0342426	0.962954	0.968781	0.943137	0.564306	0.14788	0.900086	0.996534	0.99913	0.70044	0.00294604	0.299242	0.63704	0.00654384
CTGCGAGAGTACCATC-1	7498	42771	0.0721517	ASTROCYTES	ASTROCYTES	0.91462	0.865598	0.0936392	0.130585	0.220491	0.999959	0.727392	0.976409	0.263742	0.221793	0.938245	0.706792	0.999984	0.871355	0.246583	0.0426483	0.126696	0.687616	0.970844	0.206095	0.50066	0.416448	0.986465	0.212463	0.0350248	0.850496	0.979046	0.96227	0.565579	0.260695	0.859206	0.996033	0.999091	0.846629	0.240282	0.230484	0.75997	0.272608
CTGCGAGCACTCTGCT-1	8163	88277	0.0360683	HUVECS1	HUVECS	0.962053	0.999443	0.184973	0.124066	0.13833	0.999918	0.992135	0.576357	0.358048	0.222545	0.978202	0.487255	0.17964	0.882146	0.214266	0.999747	0.212845	0.576102	0.972294	0.203941	0.482139	0.490781	0.98952	0.20927	0.0273283	0.938148	0.979781	0.978711	0.623044	0.163243	0.815003	0.996436	0.999081	0.479214	0.00890395	0.226989	0.819666	0.007865
CTGCTCAGTCAATGGG-1	7106	42957	0.0514235	HUVECS1	HUVECS	0.929731	0.998905	0.128157	0.216685	0.515635	0.998005	0.996864	0.783339	0.1942	0.249427	0.979811	0.220431	0.10687	0.836912	0.206311	0.992262	0.373062	0.173215	0.971772	0.261266	0.614301	0.548725	0.986269	0.204991	0.0275559	0.684417	0.967942	0.971242	0.994306	0.34404	0.895471	0.996433	0.99729	0.713349	0.00573018	0.221722	0.824982	0.00313607
CTGCTCATCTCTATAC-1	6239	39417	0.0315092	HUVECS1	HUVECS	0.967759	0.999911	0.0951074	0.247484	0.142697	0.999131	0.987773	0.572595	0.202781	0.239311	0.980549	0.350571	0.107393	0.881878	0.209267	0.999453	0.142082	0.675811	0.969825	0.203989	0.348685	0.612506	0.987346	0.206659	0.0301915	0.963736	0.98054	0.76802	0.488797	0.152739	0.894513	0.996241	0.998896	0.575964	0.548776	0.300126	0.795743	0.012227
CTGCTCATCTGCGGCA-1	8672	77672	0.0366928	GSCs	GSCS	0.860481	0.998433	0.139435	0.377878	0.169167	0.988425	0.984205	0.587606	0.949309	0.220771	0.938254	0.480955	0.992013	0.113612	0.318463	0.99866	0.374554	0.293695	0.971956	0.563839	0.359709	0.159906	0.988718	0.232069	0.239055	0.94666	0.983027	0.673608	0.781661	0.147924	0.891004	0.996509	0.998659	0.634806	1	0.453612	0.708683	0.0157954
CTGGACGAGCGTGAGT-1	6258	34794	0.0653561	HUVECS2	HUVECS	0.967526	0.999472	0.123689	0.284338	0.161178	0.999975	0.985316	0.609193	0.356834	0.235039	0.970579	0.659962	0.202252	0.878119	0.473872	0.998525	0.240364	0.456806	0.955918	0.215643	0.34917	0.322142	0.980639	0.344113	0.0274457	0.962917	0.968302	0.978267	0.48901	0.18018	0.887944	0.995513	0.999079	0.46819	0.00695965	0.26915	0.827707	0.0146839
CTGGACGAGTAAACAC-1	6578	60041	0.00241502	HUVECS2	HUVECS	0.959773	0.995477	0.103763	0.132836	0.153584	0.371591	0.966428	0.612807	0.662358	0.878569	0.766658	0.245505	0.186671	0.76358	0.206622	0.977036	0.132463	0.172427	0.969137	0.99226	1	0.408087	0.979497	0.237815	0.0533704	0.960261	0.89629	0.968821	0.935788	0.196118	0.649032	0.994798	0.999121	0.505371	0.00290157	0.313956	0.827929	0.0335724
CTGGACGCAGCGAGTA-1	7594	73479	0.0792743	GSCs	GSCS	0.372815	0.710784	0.469	0.179932	0.176719	0.000644775	1.48936e-06	0.996418	0.810162	0.22319	0.931705	0.281194	0.793561	0.623069	0.340847	0.999988	0.999924	0.687769	0.190971	0.999998	1	0.608512	0.0985154	0.998669	0.999974	7.63091e-12	0.983737	6.76522e-07	0.99999	0.997409	0.673645	0.953652	0.997813	0.993367	1	0.787736	4.97118e-10	0.999999
CTGGACGGTAACGATA-1	6682	42300	0.0755792	HUVECS2	HUVECS	0.777655	0.999833	0.148664	0.130176	0.155829	0.990856	0.995671	0.898947	0.676095	0.310854	0.819623	0.218578	0.160746	0.776958	0.296742	0.999961	0.217877	0.524983	0.919693	0.206286	0.343568	0.585013	0.983956	0.206334	0.0434605	0.955427	0.983648	0.964012	0.488498	0.175222	0.898833	0.994446	0.999159	0.471921	0.00634691	0.239183	0.806713	0.00432911
CTGGCAGCACCAGACC-1	5414	28787	0.0379685	HUVECS1	HUVECS	0.939875	0.999087	0.0935985	0.131002	0.178518	0.998545	0.981064	0.938259	0.201372	0.223992	0.954922	0.217575	0.119191	0.747519	0.215298	0.997533	0.125408	0.111063	0.969788	0.315113	0.343734	0.591755	0.963917	0.271394	0.0292496	0.962343	0.983107	0.972281	0.509505	0.681295	0.757112	0.993245	0.999036	0.455605	0.00697734	0.245501	0.804975	0.0189361
CTGGCAGGTTATAGCC-1	6655	38889	0.0374656	HUVECS2	HUVECS	0.968187	0.999747	0.104019	0.124008	0.196651	0.999843	0.997937	0.600206	0.192329	0.813735	0.960203	0.43124	0.149378	0.875428	0.25321	0.999453	0.162279	0.623786	0.972436	0.266703	0.442835	0.402663	0.987927	0.220984	0.0394497	0.942742	0.979981	0.941185	0.579337	0.416289	0.887288	0.993668	0.998521	0.455448	0.00415206	0.232774	0.755325	0.00206273
CTGTACCAGAAACTCA-1	6077	29279	0.0544759	HUVECS1	HUVECS	0.968222	0.993657	0.137302	0.142343	0.146069	0.999616	0.938687	0.75486	0.209417	0.232018	0.9695	0.303156	0.11611	0.649908	0.21219	0.998785	0.367807	0.346113	0.960543	0.253991	0.422067	0.555847	0.979709	0.528982	0.0280775	0.954805	0.974848	0.975173	0.500644	0.18501	0.895034	0.995413	0.998944	0.461411	0.00656969	0.913557	0.727503	0.0613125
CTGTACCCAAACGGCA-1	7106	39633	0.0526581	ASTROCYTES	ASTROCYTES	0.914158	0.0191445	0.12895	0.904161	0.306902	0.9999	0.690004	0.57475	0.475625	0.437783	0.916387	0.999998	1	0.793156	0.221716	2.78863e-05	0.339845	0.114606	0.12905	0.328988	0.568245	0.601115	0.979476	0.399835	0.0273289	0.963804	0.983131	0.911255	0.758048	0.237485	0.807934	0.996063	0.998738	0.477163	0.00593169	0.921638	0.246313	0.309996
CTGTACCCAACCGCTG-1	8636	72655	0.0779575	GSCs	GSCS	0.838789	0.993302	0.126165	0.667982	0.267013	0.97807	0.66989	0.575541	0.284863	0.255836	0.939291	0.963223	0.125589	1.05945e-06	0.312822	0.99972	0.943098	0.351466	0.967687	0.269407	0.999576	0.00016217	0.987433	0.91205	0.0527582	0.00189322	0.923305	0.93932	0.93131	0.999895	0.0155592	0.994889	0.994395	0.628727	1	0.837187	0.743188	0.33011
CTGTACCCAGCTAACT-1	8854	111643	0.0452603	HUVECS1	HUVECS	0.963318	0.999228	0.0949446	0.127876	0.173967	0.999898	0.98548	0.683634	0.21992	0.243798	0.980487	0.415349	0.106817	0.871321	0.235057	0.998869	0.12404	0.648719	0.968917	0.23316	0.392296	0.549695	0.987513	0.363257	0.0284106	0.963115	0.983751	0.975774	0.757432	0.183744	0.900444	0.995274	0.998987	0.60466	0.0116903	0.276997	0.811723	0.0145204
CTGTACCCATCCTAAG-1	8927	106294	0.0672851	HUVECS2	HUVECS	0.960985	0.999558	0.0936361	0.258393	0.142804	0.997018	0.994788	0.673459	0.224169	0.223227	0.968031	0.32471	0.116497	0.863902	0.313561	0.999999	0.178574	0.642322	0.961937	0.641948	0.998777	0.612607	0.990203	0.222477	0.036024	0.963626	0.981997	0.978725	0.524542	0.508937	0.897385	0.994955	0.998972	0.544211	0.00431108	0.361487	0.773446	0.00521206
CTGTACCGTACCTATG-1	8036	62487	0.0645734	GSCs	GSCS	0.853194	0.99861	0.105673	0.752616	0.543301	0.992026	0.768564	0.576805	0.467358	0.998445	0.978123	0.62523	0.236623	0.000248268	0.207732	0.0496398	0.366014	0.294557	0.966526	0.286137	0.973056	0.000491885	0.990187	0.222652	0.0485105	0.960323	0.981205	0.916668	0.980748	0.988788	0.248651	0.995094	0.999068	0.545667	1	0.564743	0.725468	0.231436
CTGTACCGTTAAGACA-1	6861	50707	0.0203917	HUVECS1	HUVECS	0.963827	0.999268	0.107377	0.378701	0.283745	0.997517	0.981427	0.896055	0.2117	0.364619	0.957726	0.748373	0.222266	0.769041	0.343482	0.999913	0.133755	0.16031	0.921758	0.219202	0.356004	0.606585	0.987403	0.21116	0.0316761	0.912326	0.980815	0.978648	0.610142	0.331734	0.898785	0.995862	0.99916	0.526041	0.00333255	0.228491	0.817142	0.0185729
CTGTACCTCTGGGCCA-1	6190	38637	0.0305148	HUVECS2	HUVECS	0.96691	0.999625	0.119716	0.174511	0.327552	0.999464	0.993691	0.833759	0.18894	0.241973	0.961656	0.283709	0.11325	0.075174	0.241475	0.999993	0.131385	0.582925	0.954333	0.237716	0.441354	0.480588	0.990232	0.209052	0.0278401	0.951112	0.98383	0.978149	0.730139	0.269551	0.794423	0.995855	0.999126	0.53478	0.0139477	0.236683	0.813114	0.00630897
CTGTAGACAAAGCGTG-1	7832	71409	0.0344774	HUVECS2	HUVECS	0.96363	0.999417	0.110304	0.273651	0.185578	0.99988	0.989918	0.629265	0.206345	0.312105	0.929761	0.303488	0.123875	0.878045	0.212671	0.999948	0.412894	0.550387	0.969316	0.330071	0.622948	0.129862	0.989986	0.221877	0.0540554	0.961648	0.983242	0.963845	0.864767	0.219411	0.888161	0.996266	0.99854	0.537107	0.00357682	0.222013	0.801929	0.0100818
CTGTAGAGTGACTATC-1	5129	16808	0.141421	ASTROCYTES	ASTROCYTES	0.735496	4.51536e-06	0.440886	0.128729	0.53439	0.999705	0.994025	0.998288	0.253826	0.292758	0.952588	0.999676	1	0.772657	0.328648	0.0010712	0.899234	0.103786	0.972321	0.281357	0.915247	0.00591325	0.886618	0.306181	0.0451027	0.914818	0.971848	0.978625	0.989978	0.148149	0.886466	0.989364	0.999148	0.557447	0.0391008	0.75692	0.00915492	0.00597548
CTGTATTAGATAGTCA-1	8170	76896	0.0344361	HUVECS1	HUVECS	0.965693	0.999414	0.0974016	0.710108	0.155686	0.999928	0.992886	0.641056	0.190028	0.221876	0.977224	0.225162	0.106615	0.707143	0.207836	0.994763	0.125377	0.681987	0.959623	0.416606	0.475537	0.1328	0.990034	0.24391	0.0273414	0.962427	0.977299	0.978612	0.489475	0.396567	0.863436	0.996308	0.999136	0.504017	0.00297357	0.635801	0.818847	0.00711388
CTGTATTAGCGTGCTC-1	6252	27967	0.0876748	ASTROCYTES	ASTROCYTES	0.9544	0.051704	0.989549	0.124447	0.268404	0.999913	0.943694	0.559819	0.45322	0.219379	0.959542	0.999722	1	0.225796	0.206967	1.05842e-05	0.119063	0.0438309	0.966423	0.231981	0.710871	0.247932	0.990231	0.255077	0.0274372	0.904677	0.907576	0.840895	0.972667	0.396051	0.898172	0.996405	0.999081	0.532303	0.00657272	0.220994	0.0293352	0.0563061
CTGTATTGTACGATTC-1	7255	51592	0.026729	HUVECS2	HUVECS	0.905494	0.999693	0.163923	0.209523	0.140689	0.99709	0.963292	0.567463	0.245844	0.389325	0.979426	0.219695	0.129165	0.853255	0.211054	0.999999	0.132028	0.666372	0.952322	0.255675	0.411365	0.479176	0.989758	0.270733	0.0331166	0.948316	0.97966	0.97538	0.565482	0.40512	0.889235	0.996551	0.998463	0.720822	0.00479536	0.250223	0.572614	0.0367084
CTGTATTTCAGCTGAT-1	7016	40763	0.0402571	GSCs	GSCS	0.0181485	0.978558	0.116571	0.835994	0.999994	0.999787	0.00911027	0.999282	0.996881	0.999939	0.950434	0.576376	0.192846	6.19968e-09	0.999958	0.99995	0.138781	0.615711	0.969786	0.796225	1	3.27576e-05	0.93445	0.489199	0.0378814	0.9585	0.982619	0.959916	0.927883	0.999982	0.864161	0.995366	0.999128	0.54768	1	0.462281	0.358183	0.99089
CTGTCGTCAATTGCGT-1	7224	51632	0.059498	HUVECS2	HUVECS	0.962367	0.9996	0.102095	0.138727	0.142069	0.998833	0.992773	0.821553	0.212974	0.236487	0.980774	0.305797	0.112484	0.780099	0.361616	0.999996	0.189419	0.575402	0.962779	0.204467	0.3667	0.242988	0.985469	0.207365	0.0278383	0.961828	0.9761	0.976775	0.558276	0.154045	0.876122	0.994474	0.9988	0.455654	0.00288033	0.263735	0.778835	0.00722676
CTGTCGTCACCGCTGA-1	6662	60007	0.0189311	HUVECS1	HUVECS	0.957712	0.898172	0.130005	0.342534	0.340019	0.999346	0.853091	0.608461	0.194442	0.292234	0.000147356	0.239947	0.153968	0.203389	0.216291	0.999949	0.186698	0.211379	0.972433	0.316945	0.904958	0.509753	0.989231	0.436905	0.028473	0.962616	0.980678	0.978427	0.742631	0.308825	0.899409	0.994107	0.997576	0.478553	0.0432408	0.365199	0.817227	0.146909
CTGTCGTCAGCATGCC-1	7246	55174	0.0210969	HUVECS1	HUVECS	0.9603	0.9963	0.329612	0.200821	0.187029	0.998897	0.987836	0.742244	0.200162	0.254286	0.863425	0.256389	0.48964	0.772073	0.21128	0.898703	0.119359	0.686736	0.939951	0.241351	0.386338	0.448053	0.990203	0.216807	0.0374991	0.946606	0.97897	0.966838	0.489057	0.188137	0.821434	0.996404	0.998906	0.45935	0.00541689	0.220881	0.827963	0.0121643
CTGTGAATCATTGCTT-1	4531	18208	0.0257579	ASTROCYTES	ASTROCYTES	0.914724	1.59172e-06	0.227085	0.27113	0.137564	0.977796	0.969694	0.65813	0.202344	0.5889	0.980088	0.999994	1	0.293251	0.46999	7.04828e-06	0.221966	0.6294	0.848189	0.787379	0.995017	0.470046	0.988751	0.37689	0.031019	0.912035	0.983845	0.593017	0.787845	0.148207	0.64844	0.992788	0.998836	0.739855	0.980638	0.575958	0.0106384	0.0303065
CTGTGAATCGGAGATG-1	6440	30227	0.0776127	ASTROCYTES	ASTROCYTES	0.892744	0.00235739	0.109379	0.138085	0.16047	0.997706	0.984948	0.785163	0.266141	0.443322	0.977084	0.981846	1	0.194861	0.802188	0.00107849	0.167178	4.43646e-05	0.953611	0.204155	0.990465	0.00288716	0.990228	0.225307	0.0288234	0.951115	0.983113	0.977376	0.591591	0.318273	0.823722	0.990229	0.998825	0.703093	0.031179	0.741242	0.336459	0.0150524
CTGTGGGCACGGAAGT-1	2890	13934	0.0401177	HUVECS1	HUVECS	0.945338	0.884677	0.0973606	0.131393	0.238601	0.994919	0.995368	0.557977	0.21431	0.661353	0.919467	0.224272	0.106611	0.341907	0.832913	0.99641	0.128814	0.00164846	0.971774	0.403912	0.435174	0.297897	0.989672	0.2051	0.105841	0.946663	0.983726	0.964666	0.700067	0.17619	0.900215	0.988163	0.998188	0.461518	0.00282011	0.260475	0.818128	0.00463219
CTGTGGGGTCTACGAT-1	7311	36512	0.0558994	HUVECS2	HUVECS	0.962881	0.998714	0.251966	0.157576	0.272937	0.997012	0.997716	0.690514	0.202128	0.27378	0.978554	0.819437	0.958107	0.791463	0.218579	0.289694	0.119813	0.378228	0.969437	0.330884	0.406574	0.498854	0.990196	0.314259	0.0284052	0.94126	0.982587	0.978153	0.666906	0.709808	0.856692	0.993652	0.9989	0.906202	0.0150709	0.334564	0.197986	0.00228415
CTGTGGGGTCTGATAC-1	4002	11843	0.0277801	ASTROCYTES	ASTROCYTES	0.96301	0.144952	0.186582	0.405179	0.164548	0.991529	0.722	0.942448	0.388701	0.700637	0.965508	0.992888	1	0.883929	0.460757	0.83361	0.178874	0.000820142	0.916054	0.838213	0.977377	0.169802	0.985377	0.277224	0.0362474	0.961977	0.983845	0.974752	0.52823	0.372325	0.900451	0.993058	0.986482	0.589726	0.10216	0.301266	0.387577	0.278
CTGTGGGTCAAGTCTG-1	6711	46064	0.0479984	HUVECS1	HUVECS	0.965478	0.999872	0.097436	0.28309	0.14737	0.997093	0.98562	0.681669	0.572031	0.239073	0.971191	0.229679	0.119343	0.702268	0.206277	0.999919	0.209478	0.660167	0.971516	0.204073	0.475561	0.0279121	0.986818	0.22564	0.0383962	0.95026	0.982727	0.975031	0.634181	0.884587	0.814456	0.996514	0.998784	0.667537	0.00890367	0.22852	0.814939	0.0143796
CTTACCGCAATCTCTT-1	6575	26046	0.0595485	ASTROCYTES	ASTROCYTES	0.962334	3.46165e-05	0.737791	0.402107	0.152161	0.999967	0.995911	0.954369	0.189119	0.225895	0.98025	0.999999	1	0.00588448	0.206708	0.000268838	0.188591	0.245351	0.88562	0.536267	0.984781	0.11536	0.984847	0.534597	0.0924908	0.930656	0.921942	0.953939	0.493098	0.226648	0.831648	0.996189	0.999059	0.495293	0.00522534	0.646841	0.0748919	0.00408936
CTTACCGGTGTCCCTT-1	6728	45941	0.0518709	HUVECS1	HUVECS	0.962016	0.998253	0.094826	0.140322	0.145408	0.996097	0.984298	0.556733	0.294673	0.255092	0.979087	0.990332	0.143873	0.710488	0.325734	0.99991	0.120061	0.691108	0.959748	0.210762	0.524036	0.608414	0.989977	0.244802	0.0279921	0.963806	0.973975	0.96956	0.621795	0.379212	0.899918	0.996269	0.99908	0.462372	0.00290553	0.221004	0.824812	0.0157017
CTTACCGTCCACGAAT-1	9495	123917	0.0361774	HUVECS2	HUVECS	0.966629	0.998769	0.0940041	0.338459	0.15127	0.999901	0.995679	0.592197	0.195068	0.47094	0.975506	0.261074	0.108095	0.88029	0.244305	0.999846	0.120351	0.651649	0.972342	0.206727	0.342597	0.377237	0.985138	0.208519	0.0837708	0.962124	0.976841	0.97178	0.48938	0.147956	0.86813	0.994932	0.996175	0.63936	0.0186959	0.366998	0.757167	0.00432063
CTTAGGAAGGAAGAAC-1	6683	50551	0.063975	HUVECS1	HUVECS	0.962424	0.999773	0.106895	0.138963	0.161124	0.920913	0.979769	0.592704	0.19727	0.622749	0.97744	0.252574	0.149129	0.865459	0.379853	0.998468	0.134221	0.687331	0.970725	0.317934	0.369418	0.607869	0.988996	0.289123	0.0277646	0.95993	0.970461	0.975382	0.860869	0.196062	0.85271	0.992717	0.999157	0.462675	0.0280004	0.220905	0.826685	0.0202305
CTTAGGATCGATACTG-1	8186	85422	0.0617171	HUVECS2	HUVECS	0.947928	0.999131	0.0944691	0.165171	0.208832	0.999818	0.9833	0.559457	0.209633	0.646679	0.969474	0.23982	0.143037	0.749782	0.257887	0.999354	0.128942	0.695592	0.967509	0.203863	0.345312	0.152491	0.989743	0.360281	0.0280858	0.959857	0.981631	0.974483	0.807159	0.180465	0.900404	0.996357	0.998831	0.521653	0.00422206	0.225999	0.811715	0.0166999
CTTAGGATCTGACCCT-1	6168	34106	0.0716296	HUVECS1	HUVECS	0.963331	0.999433	0.110175	0.144925	0.213083	0.997664	0.970231	0.844626	0.808219	0.294046	0.979579	0.268551	0.117394	0.809083	0.207084	0.998998	0.11902	0.695258	0.971804	0.203922	0.347208	0.602235	0.98703	0.339967	0.0292271	0.959847	0.944636	0.962461	0.530677	0.179521	0.853517	0.996443	0.998324	0.468018	0.00281456	0.287052	0.72484	0.029769
CTTCAATAGGTTAAAC-1	8541	66146	0.054032	GSCs	GSCS	0.760076	0.991694	0.503416	0.782259	0.391641	0.998478	0.0349861	0.999796	0.818734	0.419822	0.948223	0.99969	0.674701	8.97119e-11	0.999993	0.999964	0.33523	0.0646085	0.971926	0.511726	0.994214	0.584999	0.990114	0.981431	0.0416859	0.962051	0.98079	0.842297	0.769094	0.999989	0.86197	0.608337	0.999033	0.558211	1	0.227196	0.453937	0.965014
CTTCAATGTGTGTACT-1	7840	58522	0.0518779	GSCs	GSCS	0.959865	0.994026	0.258049	0.391099	0.151356	0.947297	3.49949e-06	0.573679	0.191778	0.25058	0.979529	0.339398	0.270621	2.59052e-05	0.514603	0.618377	0.892062	0.0402708	0.938711	0.427819	0.999999	0.000259728	0.989353	0.837157	0.755374	0.962488	0.948843	0.971415	0.999822	0.886041	0.0526941	0.996542	0.998859	0.659992	1	0.762187	0.744245	0.999997
CTTCAATTCCTTATCA-1	4970	20027	0.0329555	HUVECS1	HUVECS	0.646581	0.2789	0.0947481	0.149074	0.140533	0.999553	0.997056	0.69522	0.192411	0.22656	0.957711	0.256981	0.118418	0.866297	0.244015	0.894982	0.122685	0.683062	0.874002	0.244191	0.932717	0.461316	0.990148	0.361283	0.0331498	0.918936	0.977611	0.918738	0.48865	0.224052	0.820164	0.995914	0.998931	0.588601	0.00278286	0.233624	0.820968	0.00294437
CTTCAATTCGCAATGT-1	6932	46084	0.0330917	HUVECS2	HUVECS	0.965737	0.999492	0.0936326	0.138382	0.598266	0.999844	0.998206	0.619063	0.607989	0.308963	0.954211	0.351522	0.234845	0.883388	0.226568	0.999902	0.168414	0.670396	0.901391	0.208942	0.423952	0.592871	0.989089	0.439095	0.0273391	0.889291	0.89581	0.977272	0.530013	0.303967	0.88518	0.966667	0.982865	0.465293	0.00625412	0.227053	0.520184	0.00179428
CTTCCGAAGCTCTATG-1	7353	46138	0.0596255	GSCs	GSCS	0.967521	0.983043	0.0938508	0.694524	0.892421	0.846646	0.0132956	0.983852	0.998885	0.994434	0.976666	0.965802	0.99892	1.50917e-18	0.915754	0.999696	0.172702	0.0642932	0.97153	0.681541	0.918065	0.0262229	0.988653	0.993479	0.0387879	0.957254	0.975939	8.27955e-05	0.999954	0.822156	0.845657	0.761817	0.998997	0.95212	1	0.331845	0.238186	0.986704
[truncated: 1,110 more rows]

## Sheet: Triculture
Supplementary Table 2 Cell Meta Information for tri-culture.
Barcode	n_genes	n_counts	percent_mito	leiden	new_clusters	1p	1q	2p	2q	3p	3q	4p	4q	5p	5q	6p	6q	7p	7q	8p	8q	9p	9q	10p	10q	11p	11q	12p	12q	13q	14q	15q	16p	16q	17p	17q	18q	19p	19q	20p	20q	21q	22q	4q_new
[truncated: 1,947 more rows]
