# Supplementary material for: Investigating the Interactions of Glioma Stem Cells in the Perivascular Niche at Single‐Cell Resolution using a Microfluidic Tumor Microenvironment Model
Source: Adv Sci (Weinh). 2022 May 26;9(21):2201436. doi: 10.1002/advs.202201436 (PMC9313491; doi:10.1002/advs.202201436)
Supplement: Supplementary file 3 — Supporting Table 2 [file ADVS-9-2201436-s002.xlsx]

## Sheet: Monoculture
Supplemental Table 3 Mono-culture cell type specific marker genes.
Astrocytes				GSCs				HUVECs
Genes	Log2 Fold Change	P-Value Adjusted		Genes	Log2 Fold Change	P-Value Adjusted		Genes	Log2 Fold Change	P-Value Adjusted
ENSG00000166165	9.12079	1.74344e-141		ENSG00000129824	8.98514	2.1345e-228		ENSG00000108622	9.23747	1.56425e-291
ENSG00000137285	9.84616	6.19906e-141		ENSG00000120708	6.47425	2.83847e-227		ENSG00000111348	6.09455	7.46052e-289
ENSG00000139910	6.04415	4.46537e-140		ENSG00000147889	5.14098	2.83847e-227		ENSG00000203875	3.33533	1.12705e-288
ENSG00000046653	10.64	7.83371e-135		ENSG00000123689	9.81192	1.05761e-226		ENSG00000164161	8.1934	4.2697e-288
ENSG00000150625	10.6194	2.1541e-134		ENSG00000146242	6.74462	1.84997e-225		ENSG00000162618	7.44148	5.37551e-287
ENSG00000181449	11.3807	5.97176e-134		ENSG00000172216	5.94084	1.43211e-224		ENSG00000249751	5.74886	1.41666e-285
ENSG00000105894	11.3251	2.0442e-132		ENSG00000101187	8.51398	1.32962e-223		ENSG00000172889	4.63981	5.20065e-283
ENSG00000171130	4.63505	2.0442e-132		ENSG00000095752	9.68446	6.71969e-222		ENSG00000176435	8.94133	5.25574e-283
ENSG00000125462	10.2144	2.0442e-132		ENSG00000166913	1.34924	1.02559e-219		ENSG00000177469	3.05552	6.31603e-283
ENSG00000242808	10.573	4.47743e-132		ENSG00000125538	9.67543	6.63848e-219		ENSG00000106366	6.42431	1.00735e-281
ENSG00000143013	3.92868	6.3262e-132		ENSG00000142173	7.87858	3.16222e-218		ENSG00000137801	7.01249	1.00735e-281
ENSG00000104290	7.32183	2.94625e-131		ENSG00000137331	4.54582	6.95535e-218		ENSG00000179776	8.09119	1.33767e-281
ENSG00000242265	6.64299	7.55333e-131		ENSG00000135919	6.33245	1.20956e-215		ENSG00000104903	8.4976	1.10787e-279
ENSG00000204580	6.15231	1.84777e-129		ENSG00000244687	1.47305	1.46403e-215		ENSG00000161638	4.46375	1.03775e-278
ENSG00000106278	10.817	1.00538e-128		ENSG00000181649	3.91352	1.88923e-214		ENSG00000076706	4.13492	8.65303e-278
ENSG00000137726	9.5173	9.27137e-127		ENSG00000112096	4.67791	2.25309e-214		ENSG00000261371	6.75016	1.51918e-276
ENSG00000115457	6.49836	3.44571e-126		ENSG00000136732	6.45185	4.75163e-210		ENSG00000154133	7.19531	5.14472e-276
ENSG00000102109	6.63107	4.70731e-125		ENSG00000124214	1.94399	6.75545e-210		ENSG00000149564	7.71084	7.29659e-276
ENSG00000132692	10.457	1.14252e-124		ENSG00000161016	0.95908	5.10994e-208		ENSG00000142798	7.1624	3.88326e-275
ENSG00000272888	3.06277	1.14252e-124		ENSG00000132824	2.43781	7.23771e-207		ENSG00000170955	7.38414	9.03054e-275
ENSG00000166963	7.33375	1.5738e-124		ENSG00000108342	8.25672	1.13523e-205		ENSG00000034510	1.29154	1.42325e-274
ENSG00000197457	6.89679	1.75119e-124		ENSG00000101457	3.27209	1.88634e-205		ENSG00000143248	8.45775	3.82807e-274
ENSG00000078018	6.52779	3.56625e-122		ENSG00000163814	9.00774	2.06266e-205		ENSG00000168497	8.42183	1.32725e-273
ENSG00000172201	10.0262	4.30927e-122		ENSG00000102265	2.21589	8.32645e-205		ENSG00000100097	1.94212	2.0585e-273
ENSG00000177383	4.32141	8.24129e-122		ENSG00000142156	5.46079	2.55413e-204		ENSG00000122862	4.72372	1.02681e-272
ENSG00000072832	10.5851	5.88847e-121		ENSG00000000419	2.94171	1.74218e-203		ENSG00000122378	4.00576	2.25916e-272
ENSG00000172020	9.45066	2.37189e-120		ENSG00000131459	6.14148	2.05872e-203		ENSG00000185551	3.88417	2.68848e-272
ENSG00000149294	8.61067	1.3601e-119		ENSG00000124228	3.37529	6.39908e-202		ENSG00000138722	8.09826	2.68848e-272
ENSG00000189043	1.48967	5.90156e-119		ENSG00000100911	1.89873	9.00072e-202		ENSG00000142910	5.72247	4.65659e-272
ENSG00000105855	6.76966	3.26488e-117		ENSG00000159167	7.02516	9.00072e-202		ENSG00000152377	5.35382	8.82995e-272
ENSG00000160307	10.1345	5.00192e-117		ENSG00000151834	9.24364	2.40574e-201		ENSG00000101000	4.54596	2.58456e-271
ENSG00000118971	8.70318	2.04324e-116		ENSG00000101084	1.56957	1.22018e-198		ENSG00000166825	5.39543	4.65511e-271
ENSG00000198300	10.238	3.40305e-116		ENSG00000124145	4.90422	2.25565e-197		ENSG00000139567	7.72304	2.51251e-270
ENSG00000164434	10.3644	4.36102e-116		ENSG00000196878	7.15236	1.47434e-196		ENSG00000136068	4.09873	8.0099e-269
ENSG00000176887	9.88847	8.78599e-115		ENSG00000164251	5.28243	9.04049e-196		ENSG00000078401	8.57642	8.07195e-269
ENSG00000167614	9.72673	5.47789e-114		ENSG00000114270	7.88626	6.18174e-195		ENSG00000188677	5.59878	6.11864e-268
ENSG00000006468	5.66349	9.96288e-113		ENSG00000198363	2.57619	2.01519e-194		ENSG00000101608	2.49851	6.72372e-268
ENSG00000263001	1.78722	2.46201e-112		ENSG00000067225	1.20668	3.81955e-194		ENSG00000106211	2.29703	1.16249e-266
ENSG00000184486	10.197	1.02e-111		ENSG00000172315	3.3065	4.11871e-193		ENSG00000185112	5.47591	1.6954e-266
ENSG00000227036	6.38438	1.99682e-111		ENSG00000104332	6.96973	5.37278e-193		ENSG00000129538	8.12346	3.88503e-266
ENSG00000105767	6.89094	1.11871e-110		ENSG00000101132	2.16593	6.11985e-193		ENSG00000115380	6.45127	5.57566e-266
ENSG00000245526	9.30399	2.6057e-110		ENSG00000124225	3.44599	1.195e-192		ENSG00000100060	7.54628	6.63574e-266
ENSG00000153944	3.71887	3.88989e-110		ENSG00000145901	3.19719	1.20734e-192		ENSG00000173269	7.75644	2.18861e-265
ENSG00000182103	9.54594	9.21425e-110		ENSG00000114251	8.47339	3.87236e-192		ENSG00000102010	7.82125	2.67881e-264
ENSG00000125398	6.15926	1.9444e-108		ENSG00000134333	2.34518	6.0865e-192		ENSG00000145335	5.54398	4.20869e-264
ENSG00000122545	1.46978	3.10543e-108		ENSG00000124226	2.76527	1.11843e-191		ENSG00000100300	1.69178	7.52169e-264
ENSG00000131116	1.71006	4.40905e-108		ENSG00000057019	3.1246	2.42562e-191		ENSG00000099260	7.75861	2.57137e-263
ENSG00000147481	9.55213	4.72139e-108		ENSG00000125835	1.37734	7.89017e-191		ENSG00000010327	7.59935	1.04289e-262
ENSG00000005483	2.41285	5.33109e-108		ENSG00000108679	6.68762	6.75061e-188		ENSG00000182718	1.68537	1.28709e-262
ENSG00000198914	9.65162	1.27297e-107		ENSG00000124155	2.14617	1.39666e-186		ENSG00000185201	3.32331	4.41842e-262
ENSG00000182768	1.91356	1.42912e-107		ENSG00000090339	6.21258	4.78471e-186		ENSG00000068001	2.69174	8.21349e-262
ENSG00000122779	4.03844	7.18514e-107		ENSG00000198900	1.68669	6.36183e-186		ENSG00000162458	3.37812	2.38468e-261
ENSG00000164106	9.38027	1.58291e-106		ENSG00000177410	1.43825	3.74649e-184		ENSG00000125810	7.85302	5.29654e-261
ENSG00000092758	8.32451	1.58291e-106		ENSG00000148303	0.771515	5.81819e-184		ENSG00000157554	7.89038	5.93421e-261
ENSG00000149212	8.24379	1.68379e-106		ENSG00000135916	5.98762	6.08592e-183		ENSG00000105974	3.42276	1.62231e-260
ENSG00000106484	6.14805	3.16217e-106		ENSG00000111843	1.72335	2.67096e-182		ENSG00000153162	7.05499	7.25182e-260
ENSG00000174871	6.51063	5.38185e-106		ENSG00000111669	1.20214	2.7976e-182		ENSG00000147403	1.05103	2.93109e-259
ENSG00000139116	4.80194	5.62652e-106		ENSG00000062582	1.3493	8.38752e-181		ENSG00000158716	5.92093	4.89705e-259
ENSG00000184226	5.78815	9.77424e-105		ENSG00000132823	3.17202	1.49309e-180		ENSG00000100345	2.9419	2.63135e-258
ENSG00000149557	3.90726	1.68139e-104		ENSG00000204070	3.01206	1.58424e-180		ENSG00000150938	4.48063	5.81343e-258
ENSG00000166562	2.72209	1.69669e-103		ENSG00000101109	3.49213	2.81636e-180		ENSG00000184009	1.40383	7.31049e-258
ENSG00000144485	5.60445	2.1598e-103		ENSG00000085662	2.41219	1.14821e-177		ENSG00000070831	1.35324	3.70119e-257
ENSG00000168913	7.09274	7.94835e-102		ENSG00000135111	6.81751	3.36329e-177		ENSG00000066056	4.88237	1.14509e-255
ENSG00000132718	4.0926	6.08156e-101		ENSG00000242372	1.39161	4.00411e-177		ENSG00000106991	3.61744	4.71995e-255
ENSG00000130294	9.30356	4.18308e-100		ENSG00000172922	1.66406	7.28075e-176		ENSG00000102317	1.36817	1.06529e-253
ENSG00000103260	2.68617	2.04685e-99		ENSG00000122140	2.46765	1.07417e-174		ENSG00000092841	0.965397	5.16693e-253
ENSG00000145687	5.32555	1.16696e-98		ENSG00000096696	8.45632	1.12283e-174		ENSG00000105538	6.73649	4.1502e-252
ENSG00000174721	8.23148	1.47092e-98		ENSG00000051523	4.81975	2.67858e-174		ENSG00000141429	2.64903	1.07537e-251
ENSG00000101144	9.07067	3.94837e-98		ENSG00000026508	3.13673	1.83707e-173		ENSG00000112419	3.72401	1.45556e-251
ENSG00000166770	5.9804	5.60823e-98		ENSG00000251493	6.84876	3.31781e-172		ENSG00000169908	3.95362	2.65037e-251
ENSG00000114200	6.7447	6.79278e-98		ENSG00000124243	5.38873	1.60363e-171		ENSG00000153071	4.50145	1.50144e-248
ENSG00000105810	3.20216	1.64739e-97		ENSG00000099797	1.82346	2.65743e-169		ENSG00000248890	6.49515	2.24124e-247
ENSG00000054523	2.4917	3.93572e-97		ENSG00000106066	6.60389	2.96646e-169		ENSG00000112769	4.05064	2.46687e-247
ENSG00000162873	9.19749	4.177e-97		ENSG00000163132	5.80908	8.56706e-168		ENSG00000087245	4.82838	1.30822e-246
ENSG00000162545	4.12897	8.45958e-97		ENSG00000147454	2.76253	1.94537e-166		ENSG00000188643	1.63401	6.94515e-246
ENSG00000079215	6.37539	1.05636e-96		ENSG00000132965	7.41921	2.17536e-166		ENSG00000229807	8.31622	7.44841e-246
ENSG00000108830	6.9193	1.5147e-96		ENSG00000164761	8.44678	4.05793e-166		ENSG00000143537	3.32207	1.05087e-244
ENSG00000112531	1.9269	1.60771e-96		ENSG00000064601	2.0491	1.73885e-165		ENSG00000182240	7.42356	5.4678e-243
ENSG00000175130	1.35148	2.48634e-96		ENSG00000169429	6.30649	3.004e-165		ENSG00000118680	1.29263	1.49227e-242
ENSG00000105419	5.79951	5.69561e-96		ENSG00000105193	0.6207	4.68393e-164		ENSG00000133574	7.94932	7.8042e-242
ENSG00000018189	3.44964	5.77676e-96		ENSG00000067048	6.10243	1.396e-163		ENSG00000138119	3.80012	1.31011e-239
ENSG00000106052	1.40335	1.05695e-95		ENSG00000148290	3.58367	2.64965e-163		ENSG00000117298	3.40382	6.81169e-238
ENSG00000163041	0.931633	1.63357e-95		ENSG00000141526	3.16634	5.6955e-163		ENSG00000239264	2.94067	2.19708e-237
ENSG00000154721	7.3188	2.08681e-95		ENSG00000087510	7.91088	1.12799e-162		ENSG00000163565	3.3642	8.68137e-237
ENSG00000196361	9.24878	2.28896e-95		ENSG00000118363	1.31783	1.33888e-160		ENSG00000165716	4.4014	1.11001e-236
ENSG00000125971	1.13811	1.56099e-94		ENSG00000005448	3.17372	1.73482e-159		ENSG00000085063	2.01728	5.44116e-236
ENSG00000183044	7.77018	2.04773e-94		ENSG00000105048	7.53601	1.35311e-158		ENSG00000060982	3.12588	8.90493e-235
ENSG00000118946	7.01441	5.67565e-94		ENSG00000118705	1.15849	1.42637e-158		ENSG00000109861	3.59887	5.37915e-234
ENSG00000159164	5.1519	5.96294e-94		ENSG00000249992	5.54673	1.4493e-158		ENSG00000167460	1.73497	3.37715e-233
ENSG00000103460	9.99207	6.08222e-94		ENSG00000101017	5.1429	1.95473e-158		ENSG00000231298	6.0036	7.6688e-233
ENSG00000171604	4.72872	8.93544e-94		ENSG00000124207	2.21917	2.56151e-158		ENSG00000137962	3.78894	9.29213e-233
ENSG00000077279	9.85731	1.23436e-93		ENSG00000070961	3.13435	2.72887e-158		ENSG00000147065	1.71639	1.88526e-232
ENSG00000133872	1.45156	1.24678e-93		ENSG00000137693	3.8017	2.84448e-158		ENSG00000163430	2.78208	1.0808e-231
ENSG00000106261	2.2846	1.26487e-93		ENSG00000157613	6.87318	6.62975e-158		ENSG00000008394	5.30504	5.11763e-231
ENSG00000198695	4.0547	1.78922e-93		ENSG00000124191	3.97159	6.74633e-158		ENSG00000102359	5.30868	2.31818e-230
ENSG00000286478	9.12139	4.08158e-92		ENSG00000156482	0.592414	2.25549e-157		ENSG00000118523	5.4241	3.90413e-230
ENSG00000185630	4.99947	6.28663e-92		ENSG00000101189	2.53658	4.40885e-157		ENSG00000142937	0.710852	2.36946e-229
ENSG00000185565	8.38576	6.8437e-92		ENSG00000170425	5.38932	7.14422e-157		ENSG00000142669	1.17808	1.85435e-228
ENSG00000203930	6.01687	8.21301e-92		ENSG00000172183	4.95804	2.67615e-155		ENSG00000163513	3.83821	4.68235e-228
ENSG00000106460	2.98284	8.67352e-92		ENSG00000028277	5.72615	3.90019e-155		ENSG00000163110	3.4603	4.83325e-228

## Sheet: Triculture
Supplemental Table 3 Tri-culture cell type specific marker genes.
Astrocytes				GSCs				HUVECs				Unknown
Genes	Log2 Fold Change	P-Value Adjusted		Genes	Log2 Fold Change	P-Value Adjusted		Genes	Log2 Fold Change	P-Value Adjusted		Genes	Log2 Fold Change	P-Value Adjusted
ENSG00000171130	4.28718	3.90469e-145		ENSG00000085662	4.8393	2.03698e-121		ENSG00000176435	6.84423	3.01307e-212		ENSG00000145741	0.631869	1.48058e-09
ENSG00000167552	2.17653	3.90469e-145		ENSG00000129824	8.3901	1.5566e-120		ENSG00000138722	6.67972	1.125e-210		ENSG00000196531	0.611005	3.54877e-09
ENSG00000078018	5.43442	2.00699e-140		ENSG00000147889	5.6049	8.54737e-120		ENSG00000137801	5.95341	1.125e-210		ENSG00000136942	0.590002	2.15733e-08
ENSG00000125462	8.86384	3.8679e-139		ENSG00000142173	8.2105	2.31638e-119		ENSG00000162618	6.27426	2.45515e-207		ENSG00000172115	1.34219	2.84912e-08
ENSG00000166963	6.38515	4.26636e-138		ENSG00000172216	6.22195	6.25862e-118		ENSG00000185551	4.51352	4.5319e-201		ENSG00000101182	0.614341	2.99566e-08
ENSG00000106278	8.92894	1.56572e-136		ENSG00000146242	6.83908	1.26964e-116		ENSG00000261371	6.10165	3.7632e-200		ENSG00000100632	0.912577	3.62871e-08
ENSG00000103260	3.46428	2.42647e-136		ENSG00000142156	6.2787	2.32415e-116		ENSG00000142798	5.83773	1.0166e-192		ENSG00000164032	1.00467	3.82963e-08
ENSG00000105894	9.17389	4.68913e-136		ENSG00000101187	9.13369	4.87198e-116		ENSG00000185112	5.79524	2.59705e-191		ENSG00000198242	0.485867	4.70808e-08
ENSG00000137285	8.33211	5.7317e-136		ENSG00000120708	6.09401	5.10484e-116		ENSG00000136068	4.52877	6.88904e-190		ENSG00000089009	0.534096	5.27108e-08
ENSG00000242808	8.56002	9.98251e-136		ENSG00000102265	2.76696	2.17216e-110		ENSG00000179776	6.30425	2.08055e-189		ENSG00000110700	0.612172	5.65933e-08
ENSG00000150625	8.5783	1.14472e-135		ENSG00000136732	6.59689	4.08782e-110		ENSG00000229807	6.35564	3.1041e-189		ENSG00000125868	0.784854	5.78902e-08
ENSG00000115457	5.15073	1.14472e-135		ENSG00000116661	8.23588	2.14246e-108		ENSG00000139567	5.8295	1.22659e-187		ENSG00000156411	0.739901	6.29674e-08
ENSG00000046653	8.88467	4.64094e-135		ENSG00000114270	8.85183	8.09437e-108		ENSG00000173269	5.80949	1.22659e-187		ENSG00000100138	0.894301	8.23802e-08
ENSG00000181449	9.0841	8.52559e-135		ENSG00000105048	8.40226	1.52893e-107		ENSG00000177469	3.47288	1.38831e-187		ENSG00000111640	0.677077	9.33248e-08
ENSG00000132692	8.75625	8.59806e-135		ENSG00000135919	6.25237	1.6946e-107		ENSG00000115380	5.84211	1.75302e-186		ENSG00000065978	0.659029	1.1558e-07
ENSG00000189043	1.26685	5.74429e-133		ENSG00000187193	5.32566	6.56829e-107		ENSG00000066056	5.30183	1.95108e-186		ENSG00000111669	0.824935	1.33079e-07
ENSG00000166165	7.69393	2.95052e-132		ENSG00000141526	4.07955	8.25851e-107		ENSG00000112769	4.09321	2.22341e-185		ENSG00000184983	1.09128	1.34679e-07
ENSG00000104290	6.41246	6.7552e-131		ENSG00000123689	8.30309	8.28593e-103		ENSG00000157554	5.4966	8.98856e-185		ENSG00000197728	0.700215	1.65742e-07
ENSG00000137726	7.57214	7.2046e-130		ENSG00000147155	3.46563	2.99721e-102		ENSG00000164161	6.40246	1.04012e-184		ENSG00000169230	0.668526	1.66434e-07
ENSG00000108830	7.18834	8.47908e-130		ENSG00000181649	4.1175	1.23374e-101		ENSG00000153162	5.5818	1.42973e-184		ENSG00000132341	0.634143	1.68423e-07
ENSG00000143013	3.11116	1.6864e-129		ENSG00000198363	2.94188	2.47048e-101		ENSG00000239264	3.668	4.82756e-184		ENSG00000106153	0.74573	1.7215e-07
ENSG00000160307	8.18841	1.71286e-129		ENSG00000163814	8.88602	2.47048e-101		ENSG00000161638	4.83861	9.03122e-184		ENSG00000134308	0.613633	1.90433e-07
ENSG00000139910	5.31847	3.33083e-127		ENSG00000173432	7.95828	2.09553e-98		ENSG00000168497	6.02879	7.47094e-183		ENSG00000125743	0.525159	2.95919e-07
ENSG00000132718	3.95014	5.09796e-127		ENSG00000124228	3.16747	5.40192e-98		ENSG00000102010	5.6313	9.47316e-182		ENSG00000136810	0.848434	5.91809e-07
ENSG00000102109	6.46704	1.13981e-126		ENSG00000005884	3.66718	1.04025e-96		ENSG00000129538	6.07347	4.84788e-181		ENSG00000111832	0.71422	6.01386e-07
ENSG00000167614	8.31182	2.0923e-126		ENSG00000134333	2.38445	3.22459e-96		ENSG00000125810	5.80939	1.7589e-180		ENSG00000156482	0.399891	6.29049e-07
ENSG00000164106	8.09882	1.46223e-125		ENSG00000124145	4.96383	9.99602e-96		ENSG00000099250	4.291	8.4726e-179		ENSG00000142507	0.778006	6.33825e-07
ENSG00000245526	7.98351	5.6519e-125		ENSG00000114251	8.90028	2.79827e-95		ENSG00000150938	4.42552	1.49873e-177		ENSG00000105193	0.461384	8.35032e-07
ENSG00000242265	5.51339	2.02851e-124		ENSG00000132824	2.348	4.77053e-95		ENSG00000078401	6.50506	1.52518e-177		ENSG00000131508	0.621041	1.01952e-06
ENSG00000182103	7.88581	3.93639e-124		ENSG00000100644	2.37805	7.82177e-95		ENSG00000152377	4.11446	4.19233e-177		ENSG00000213585	0.713661	1.27984e-06
ENSG00000172201	8.13203	1.59036e-122		ENSG00000116285	5.17177	2.25522e-94		ENSG00000149564	5.88695	4.38372e-177		ENSG00000111716	0.587761	1.41935e-06
ENSG00000070087	1.95781	1.84832e-122		ENSG00000132965	8.15288	5.528e-94		ENSG00000039560	3.47166	3.88378e-176		ENSG00000075624	0.581935	2.03552e-06
ENSG00000125398	7.02874	8.60678e-122		ENSG00000100906	3.77131	2.5212e-93		ENSG00000163513	4.66709	1.8594e-175		ENSG00000188846	0.410697	2.16247e-06
ENSG00000183044	6.99018	1.00792e-121		ENSG00000124155	2.09279	3.87838e-93		ENSG00000105974	3.72302	3.76266e-175		ENSG00000188612	0.548168	2.16354e-06
ENSG00000072832	7.79797	1.08773e-121		ENSG00000161016	0.919253	1.26531e-92		ENSG00000129422	4.86645	2.1659e-174		ENSG00000149806	0.374233	2.19742e-06
ENSG00000092758	7.02576	2.18588e-121		ENSG00000108342	7.50246	2.72112e-92		ENSG00000137962	4.19944	5.23801e-173		ENSG00000154723	0.652872	2.44927e-06
ENSG00000106484	5.17858	1.40872e-120		ENSG00000077942	6.84529	1.14821e-91		ENSG00000112419	4.17248	6.60782e-173		ENSG00000161970	0.507872	2.60147e-06
ENSG00000204580	5.27049	1.65851e-120		ENSG00000166913	1.04127	1.22512e-91		ENSG00000169908	3.29246	4.6983e-172		ENSG00000115128	0.565128	2.61652e-06
ENSG00000272888	2.71089	1.89721e-119		ENSG00000187957	6.91028	9.77268e-91		ENSG00000076706	3.89421	2.78282e-171		ENSG00000132507	0.81885	3.29895e-06
ENSG00000149557	3.42966	3.06926e-119		ENSG00000095752	7.90289	1.65043e-90		ENSG00000010327	5.43114	1.91032e-170		ENSG00000115268	0.404001	3.45859e-06
ENSG00000105855	5.6928	2.82118e-117		ENSG00000137331	4.06615	3.16453e-90		ENSG00000203875	2.6085	4.43016e-170		ENSG00000123416	1.36818	4.96224e-06
ENSG00000184226	4.95346	3.8385e-117		ENSG00000051523	5.10075	6.11114e-90		ENSG00000099260	5.35233	5.26925e-170		ENSG00000067560	0.332142	5.14711e-06
ENSG00000205336	2.77001	8.57425e-117		ENSG00000243927	2.76718	1.83541e-89		ENSG00000117298	4.18633	3.55458e-169		ENSG00000115233	0.671841	5.56852e-06
ENSG00000197457	5.93335	1.117e-116		ENSG00000160932	3.37158	2.71801e-89		ENSG00000120279	5.27699	5.09727e-169		ENSG00000198830	1.15835	5.70847e-06
ENSG00000005075	1.16018	1.89258e-116		ENSG00000064601	2.18496	9.99316e-89		ENSG00000122378	3.06767	1.14092e-168		ENSG00000125995	0.719325	5.84772e-06
ENSG00000101144	7.80816	1.9012e-116		ENSG00000101017	5.54464	2.40381e-88		ENSG00000154133	5.86349	1.34592e-168		ENSG00000144713	0.42218	6.62187e-06
ENSG00000139116	4.46237	2.78467e-116		ENSG00000244687	1.16473	2.99972e-88		ENSG00000100060	4.97388	3.11917e-167		ENSG00000169567	0.480408	7.30764e-06
ENSG00000177383	3.88515	4.45454e-116		ENSG00000131459	5.47707	4.45975e-88		ENSG00000133574	5.5771	3.93114e-167		ENSG00000181163	0.747147	7.94197e-06
ENSG00000118971	7.05239	6.01029e-116		ENSG00000177410	1.25854	1.55566e-87		ENSG00000172889	4.85001	5.46901e-167		ENSG00000189159	0.724593	8.12516e-06
ENSG00000105767	5.94887	9.35911e-116		ENSG00000125538	8.13421	1.0954e-86		ENSG00000153071	4.87908	3.2772e-166		ENSG00000134333	1.40246	8.22623e-06
ENSG00000131116	1.59535	3.74292e-113		ENSG00000160209	2.58627	2.09687e-85		ENSG00000127329	5.26901	5.4019e-166		ENSG00000122026	0.476845	8.4375e-06
ENSG00000265972	5.396	3.63206e-112		ENSG00000101084	1.48157	1.95075e-84		ENSG00000142910	5.5176	2.63021e-165		ENSG00000125148	1.41344	8.53821e-06
ENSG00000048740	3.31833	2.87987e-111		ENSG00000111843	1.58332	2.19455e-84		ENSG00000106991	4.29071	6.48278e-165		ENSG00000090266	0.531169	8.63406e-06
ENSG00000099622	1.42386	3.52079e-110		ENSG00000135111	6.81514	3.58007e-83		ENSG00000100345	3.33474	1.0724e-164		ENSG00000161016	0.46682	8.83113e-06
ENSG00000162873	7.60031	4.17513e-110		ENSG00000149485	2.21988	6.25224e-83		ENSG00000167680	4.69402	1.1367e-164		ENSG00000171863	0.466933	9.00282e-06
ENSG00000227036	6.792	4.32426e-110		ENSG00000135916	5.54737	1.17508e-82		ENSG00000108622	6.73328	1.28098e-164		ENSG00000182899	0.35521	9.27826e-06
ENSG00000133169	6.47715	9.62883e-110		ENSG00000204520	3.82045	1.87236e-82		ENSG00000143248	6.33063	1.33842e-164		ENSG00000114391	0.583972	9.66627e-06
ENSG00000164434	7.76043	2.05459e-109		ENSG00000072682	3.83795	1.87809e-82		ENSG00000162458	3.68574	2.56368e-164		ENSG00000089157	0.537098	9.76395e-06
ENSG00000196683	0.741778	3.04443e-109		ENSG00000198900	1.55981	4.17373e-82		ENSG00000196611	5.01095	1.33966e-163		ENSG00000143742	0.579165	1.23232e-05
ENSG00000172020	7.94886	3.16862e-109		ENSG00000124214	1.58502	9.99385e-82		ENSG00000087245	4.71077	4.54748e-163		ENSG00000154518	0.455995	1.33263e-05
ENSG00000149294	7.08432	3.74711e-109		ENSG00000101109	3.27804	1.75798e-81		ENSG00000249751	5.79095	6.42952e-162		ENSG00000205581	0.593982	1.41293e-05
ENSG00000132688	2.61468	4.857e-109		ENSG00000108679	5.9718	1.81567e-81		ENSG00000068001	2.23264	5.71063e-160		ENSG00000186468	0.498806	1.41633e-05
ENSG00000177576	1.84678	1.47268e-108		ENSG00000115648	9.11557	8.26042e-81		ENSG00000181104	2.59537	1.45389e-158		ENSG00000196262	0.40377	1.44983e-05
ENSG00000171703	2.26626	1.72932e-108		ENSG00000100321	4.63215	3.34747e-80		ENSG00000111348	5.68145	1.49665e-158		ENSG00000090273	0.784848	1.50809e-05
ENSG00000166562	2.59785	1.78656e-108		ENSG00000026508	3.31785	5.48353e-80		ENSG00000060982	3.7388	5.39994e-158		ENSG00000088986	0.607554	1.62773e-05
ENSG00000168772	7.51395	5.15821e-108		ENSG00000164761	8.84425	3.1993e-79		ENSG00000143537	3.60445	2.60158e-157		ENSG00000106803	0.468149	1.72075e-05
ENSG00000164929	6.95439	6.3235e-108		ENSG00000172315	2.94477	3.555e-79		ENSG00000182240	5.27608	5.34483e-156		ENSG00000178035	0.848342	1.73878e-05
ENSG00000166925	3.12832	6.32652e-108		ENSG00000026559	6.73174	4.42304e-79		ENSG00000102024	3.04362	1.71065e-154		ENSG00000113558	0.504056	1.74014e-05
ENSG00000184486	7.37929	2.36967e-107		ENSG00000120437	3.18482	6.89689e-79		ENSG00000156535	4.73006	1.74423e-154		ENSG00000115541	0.849979	1.80131e-05
ENSG00000146540	1.49905	3.53111e-107		ENSG00000124151	3.58312	8.98525e-79		ENSG00000198959	4.37896	7.19005e-154		ENSG00000108518	0.642953	1.8334e-05
ENSG00000168913	6.76201	4.87036e-107		ENSG00000163739	6.53384	2.0274e-78		ENSG00000103966	3.53514	1.48771e-152		ENSG00000116288	0.307806	1.88868e-05
ENSG00000171604	4.47226	9.10353e-106		ENSG00000090339	5.33348	1.25782e-77		ENSG00000116016	4.23377	1.86023e-152		ENSG00000112695	0.522426	1.91618e-05
ENSG00000122545	1.65246	1.12316e-105		ENSG00000167772	4.97278	2.92472e-77		ENSG00000141429	2.24471	2.08638e-150		ENSG00000176340	0.43706	2.00117e-05
ENSG00000075142	1.18413	1.14631e-105		ENSG00000101132	1.79952	8.63732e-77		ENSG00000105538	4.97037	3.58743e-150		ENSG00000071082	0.819936	2.02056e-05
ENSG00000243317	1.28042	2.37627e-105		ENSG00000062582	1.16113	7.5865e-76		ENSG00000109861	3.88383	1.32172e-149		ENSG00000265681	0.485524	2.0417e-05
ENSG00000166770	5.2854	2.9802e-105		ENSG00000124191	4.06061	1.51703e-75		ENSG00000188677	4.54176	3.34494e-149		ENSG00000135390	0.531123	2.33999e-05
ENSG00000144485	5.27821	6.35092e-105		ENSG00000151834	8.487	2.63345e-75		ENSG00000101000	4.38587	3.78395e-149		ENSG00000130255	0.456157	2.39498e-05
ENSG00000176887	7.38834	1.53189e-104		ENSG00000112096	3.52454	7.78337e-75		ENSG00000164687	4.50755	5.69617e-149		ENSG00000145425	0.469916	2.4744e-05
ENSG00000129244	7.62773	1.62163e-104		ENSG00000160752	1.67111	3.28888e-74		ENSG00000164125	4.82241	6.82218e-149		ENSG00000143933	0.421842	2.56696e-05
ENSG00000182768	1.66408	2.45713e-104		ENSG00000166033	2.90773	3.39747e-74		ENSG00000162434	2.62092	5.15541e-148		ENSG00000241343	0.495536	2.68095e-05
ENSG00000075043	7.59506	2.86275e-104		ENSG00000099797	1.61739	5.75324e-74		ENSG00000117122	4.55875	5.29294e-148		ENSG00000187514	0.517712	2.70045e-05
ENSG00000182175	7.33182	4.49554e-104		ENSG00000074695	1.7811	2.56332e-73		ENSG00000127920	1.86859	7.84726e-148		ENSG00000197958	0.672706	2.76214e-05
ENSG00000114200	5.75427	8.8199e-104		ENSG00000104332	5.90119	3.1353e-73		ENSG00000166825	4.61352	8.94719e-148		ENSG00000170515	0.464861	3.28056e-05
ENSG00000197982	1.18559	1.89408e-103		ENSG00000124226	2.32728	3.28519e-73		ENSG00000142541	0.855571	3.19186e-147		ENSG00000143977	0.624853	3.52092e-05
ENSG00000213123	2.71887	2.85049e-103		ENSG00000105835	2.57803	1.4613e-72		ENSG00000145335	4.3265	9.06456e-147		ENSG00000180817	0.517016	4.13097e-05
ENSG00000203879	2.18227	4.41514e-101		ENSG00000108821	7.93127	5.88841e-72		ENSG00000138119	3.68088	1.14811e-146		ENSG00000163584	0.896648	5.04293e-05
ENSG00000006468	4.61202	6.78609e-101		ENSG00000198417	5.65013	1.00121e-71		ENSG00000248890	4.86394	1.547e-146		ENSG00000171314	0.683595	5.0756e-05
ENSG00000082014	4.38829	8.06976e-101		ENSG00000070961	3.06325	1.00233e-71		ENSG00000204592	2.90482	1.64198e-146		ENSG00000128951	0.791541	5.86608e-05
ENSG00000132475	1.07674	1.16988e-100		ENSG00000151388	8.862	1.28858e-71		ENSG00000104903	5.62267	3.71851e-146		ENSG00000130332	0.492657	6.02854e-05
ENSG00000130294	7.44568	1.76169e-100		ENSG00000000419	2.53	2.25106e-71		ENSG00000070831	1.15802	1.81126e-145		ENSG00000174748	0.486992	6.11371e-05
ENSG00000138175	1.53775	1.45049e-99		ENSG00000125730	8.49203	6.44947e-71		ENSG00000102359	4.20887	2.30535e-145		ENSG00000101608	0.641417	7.03304e-05
ENSG00000149212	6.12908	1.0741e-98		ENSG00000130203	6.37444	1.96222e-70		ENSG00000116260	3.46947	5.27906e-145		ENSG00000243678	0.539588	7.54529e-05
ENSG00000185565	7.78136	1.52342e-98		ENSG00000137936	3.73818	2.24121e-70		ENSG00000165716	3.23962	3.50737e-144		ENSG00000106355	0.792687	7.57013e-05
ENSG00000286478	7.46657	2.91884e-98		ENSG00000198467	2.41989	3.81993e-70		ENSG00000174804	4.73483	1.6424e-143		ENSG00000140988	0.445177	7.57013e-05
ENSG00000005483	2.08216	3.01733e-98		ENSG00000214530	3.75335	6.03182e-70		ENSG00000143322	2.98456	2.8743e-143		ENSG00000154582	0.0475368	7.74215e-05
ENSG00000147481	7.05942	1.4021e-97		ENSG00000125148	2.21141	6.07797e-70		ENSG00000150687	3.80814	5.26536e-143		ENSG00000137692	0.687328	8.06614e-05
ENSG00000105810	2.98808	1.68462e-97		ENSG00000067048	5.51311	6.8264e-70		ENSG00000205542	1.02606	6.86575e-143		ENSG00000148303	0.452318	8.52689e-05
ENSG00000122779	3.19503	1.70054e-97		ENSG00000109113	2.69282	2.39484e-69		ENSG00000196352	4.34063	9.40439e-143		ENSG00000138326	0.37259	8.53707e-05
ENSG00000077279	7.52088	2.82833e-97		ENSG00000080189	3.22883	2.87078e-69		ENSG00000231298	4.95454	1.64571e-142		ENSG00000167283	0.452083	9.25534e-05
ENSG00000125971	1.10899	1.12093e-96		ENSG00000125991	1.2761	3.41748e-69		ENSG00000106211	1.47842	2.7759e-141		ENSG00000042753	0.26883	9.54059e-05
