# Supplementary material for: Investigating the Interactions of Glioma Stem Cells in the Perivascular Niche at Single‐Cell Resolution using a Microfluidic Tumor Microenvironment Model
Source: Adv Sci (Weinh). 2022 May 26;9(21):2201436. doi: 10.1002/advs.202201436 (PMC9313491; doi:10.1002/advs.202201436)
Supplement: Supplementary file 4 — Supporting Table 3 [file ADVS-9-2201436-s004.xlsx]

## Sheet: GSCs
Supplementary Table 4 Genes up-regulated in GSCs under tri-culture conditions relative to mono-culture.
Genes	Symbol	log2(Fold-Change)	P-value	P-Value Adjusted
ENSG00000125148	MT2A	0.494613	6.22089e-66	1.27261e-61
ENSG00000085662	AKR1B1	0.461991	5.59858e-54	5.72651e-50
ENSG00000096060	FKBP5	4.77026	3.76778e-49	2.56925e-45
ENSG00000198417	MT1F	3.77404	1.88377e-31	9.63405e-28
ENSG00000160752	FDPS	0.400832	1.18876e-30	4.86371e-27
ENSG00000173432	SAA1	3.28959	5.44209e-28	1.59041e-24
ENSG00000169174	PCSK9	4.76735	8.06024e-26	1.83209e-22
ENSG00000187193	MT1X	1.8608	2.39289e-23	4.45013e-20
ENSG00000167772	ANGPTL4	2.75841	1.59155e-22	2.50449e-19
ENSG00000148965	SAA4	4.81224	8.02115e-21	1.02555e-17
ENSG00000134339	SAA2	3.40031	2.49632e-21	3.40448e-18
ENSG00000116661	FBXO2	2.48155	4.13912e-20	4.45652e-17
ENSG00000131386	GALNT15	4.4907	2.28719e-19	2.0343e-16
ENSG00000133687	TMTC1	3.95058	1.40336e-19	1.30494e-16
ENSG00000221869	CEBPD	3.12988	8.28557e-20	8.47489e-17
ENSG00000108846	ABCC3	3.21707	1.00787e-19	9.81808e-17
ENSG00000122644	ARL4A	3.0802	2.04352e-18	1.54831e-15
ENSG00000163220	S100A9	3.68171	6.20477e-18	4.53325e-15
ENSG00000251562	MALAT1	0.309637	1.25041e-17	8.52652e-15
ENSG00000111907	TPD52L1	4.24079	3.16672e-17	2.02442e-14
ENSG00000137731	FXYD2	2.85942	1.21263e-17	8.52652e-15
ENSG00000242759	LINC00882	3.75037	5.46409e-17	3.28761e-14
ENSG00000130208	APOC1	2.79016	1.57383e-16	8.70157e-14
ENSG00000189223	PAX8-AS1	2.73395	2.41848e-16	1.26859e-13
ENSG00000109321	AREG	3.14942	1.07032e-15	5.34038e-13
ENSG00000052802	MSMO1	2.00432	1.96765e-15	9.21511e-13
ENSG00000143196	DPT	3.7359	2.91294e-15	1.32422e-12
ENSG00000189221	MAOA	3.96428	4.59212e-15	1.95711e-12
ENSG00000143546	S100A8	4.31016	5.87503e-15	2.45277e-12
ENSG00000139428	MMAB	2.32835	3.34006e-15	1.48538e-12
ENSG00000112972	HMGCS1	2.21235	9.16972e-15	3.67813e-12
ENSG00000109929	SC5D	2.47376	9.48918e-15	3.73308e-12
ENSG00000101439	CST3	0.35854	5.36054e-14	1.8907e-11
ENSG00000008394	MGST1	2.39443	7.0046e-13	1.99018e-10
ENSG00000138356	AOX1	3.2905	1.77915e-12	4.66615e-10
ENSG00000115414	FN1	0.310003	2.61478e-12	6.36792e-10
ENSG00000087303	NID2	2.84576	1.5469e-12	4.10972e-10
ENSG00000169715	MT1E	2.5367	3.20978e-12	7.72499e-10
ENSG00000172893	DHCR7	1.28749	6.61758e-12	1.48765e-09
ENSG00000166033	HTRA1	0.5012	1.15679e-11	2.41475e-09
ENSG00000142156	COL6A1	0.33888	9.61022e-12	2.06943e-09
ENSG00000103253	HAGHL	2.39856	7.48961e-12	1.66538e-09
ENSG00000205362	MT1A	2.86022	1.66367e-11	3.27248e-09
ENSG00000108582	CPD	1.6503	3.2741e-11	6.25964e-09
ENSG00000229647	MYOSLID	2.83804	4.31371e-11	8.09593e-09
ENSG00000196196	HRCT1	2.58611	5.34593e-11	9.94197e-09
ENSG00000104549	SQLE	0.879863	7.96615e-11	1.44216e-08
ENSG00000144810	COL8A1	2.20535	9.16715e-11	1.64502e-08
ENSG00000187134	AKR1C1	2.68024	1.301e-10	2.21788e-08
ENSG00000275216		2.77819	1.37458e-10	2.32395e-08
ENSG00000275630		2.85539	1.57019e-10	2.59043e-08
ENSG00000166741	NNMT	1.15024	1.9991e-10	3.17019e-08
ENSG00000160886	LY6K	2.56279	1.76469e-10	2.84254e-08
ENSG00000136997	MYC	2.06448	1.73443e-10	2.81596e-08
ENSG00000110921	MVK	2.12388	3.92433e-10	5.85986e-08
ENSG00000124440	HIF3A	5.1109	7.99904e-10	1.11317e-07
ENSG00000109472	CPE	2.00509	4.63049e-10	6.81482e-08
ENSG00000089199	CHGB	3.35495	8.1625e-10	1.12824e-07
ENSG00000149596	JPH2	2.43517	7.30704e-10	1.029e-07
ENSG00000130203	APOE	1.89841	8.4781e-10	1.15624e-07
ENSG00000106366	SERPINE1	1.59011	9.72852e-10	1.29231e-07
ENSG00000142871	CCN1	1.68738	1.15524e-09	1.51493e-07
ENSG00000166833	NAV2	2.22594	1.47325e-09	1.87194e-07
ENSG00000179094	PER1	2.07735	1.67688e-09	2.09727e-07
ENSG00000157193	LRP8	1.9471	1.79479e-09	2.22522e-07
ENSG00000164741	DLC1	1.6167	1.95664e-09	2.36431e-07
ENSG00000124107	SLPI	2.33869	1.96477e-09	2.36431e-07
ENSG00000007255	TRAPPC6A	1.93126	1.98624e-09	2.36656e-07
ENSG00000079459	FDFT1	0.720132	2.65097e-09	2.99618e-07
ENSG00000183578	TNFAIP8L3	3.20931	2.79947e-09	3.12944e-07
ENSG00000001630	CYP51A1	0.806753	5.03839e-09	5.34043e-07
ENSG00000134853	PDGFRA	2.68329	4.99458e-09	5.32157e-07
ENSG00000059377	TBXAS1	2.16394	4.484e-09	4.82786e-07
ENSG00000163359	COL6A3	2.40428	5.27693e-09	5.4797e-07
ENSG00000148180	GSN	1.87742	5.26598e-09	5.4797e-07
ENSG00000074416	MGLL	1.9182	5.49452e-09	5.62007e-07
ENSG00000166347	CYB5A	1.31829	7.31006e-09	7.0873e-07
ENSG00000141574	SECTM1	2.62808	8.14618e-09	7.7697e-07
ENSG00000125730	C3	1.92953	8.06433e-09	7.74516e-07
ENSG00000137767	SQOR	1.91535	1.14305e-08	1.04378e-06
ENSG00000147383	NSDHL	1.22155	1.59875e-08	1.39173e-06
ENSG00000015413	DPEP1	6.56658	3.02609e-08	2.39015e-06
ENSG00000197249	SERPINA1	2.0571	2.60414e-08	2.09736e-06
ENSG00000183114	FAM43B	3.07174	4.29345e-08	3.26509e-06
ENSG00000109107	ALDOC	1.87966	3.46983e-08	2.70925e-06
ENSG00000145428	RNF175	3.67058	4.9508e-08	3.61709e-06
ENSG00000158290	CUL4B	1.2305	4.68473e-08	3.46201e-06
ENSG00000162804	SNED1	2.27005	4.85146e-08	3.55721e-06
ENSG00000160867	FGFR4	1.97394	4.6815e-08	3.46201e-06
ENSG00000065833	ME1	1.58185	5.24063e-08	3.77491e-06
ENSG00000171051	FPR1	2.04664	5.18847e-08	3.75055e-06
ENSG00000118523	CCN2	1.51508	5.40725e-08	3.84084e-06
ENSG00000136378	ADAMTS7	2.1354	5.90176e-08	4.12891e-06
ENSG00000142102	PGGHG	2.08263	6.07951e-08	4.21588e-06
ENSG00000147155	EBP	0.480438	6.58668e-08	4.46171e-06
ENSG00000172543	CTSW	2.21504	7.48187e-08	4.93731e-06
ENSG00000133935	ERG28	0.966309	8.2179e-08	5.40558e-06
ENSG00000155324	GRAMD2B	2.20318	8.99303e-08	5.89649e-06
ENSG00000107159	CA9	2.64299	1.05567e-07	6.74867e-06
ENSG00000124882	EREG	2.44179	1.07907e-07	6.87677e-06
ENSG00000185813	PCYT2	1.45695	1.08537e-07	6.88388e-06
ENSG00000140545	MFGE8	1.24542	1.16422e-07	7.19531e-06
ENSG00000173210	ABLIM3	1.77598	1.15801e-07	7.19531e-06
ENSG00000179148	ALOXE3	3.01095	1.51729e-07	9.07582e-06
ENSG00000100196	KDELR3	1.50099	1.46368e-07	8.88502e-06
ENSG00000117525	F3	1.81754	1.48081e-07	8.93597e-06
ENSG00000169710	FASN	0.603273	2.36352e-07	1.34307e-05
ENSG00000142173	COL6A2	0.332603	3.20706e-07	1.73105e-05
ENSG00000132359	RAP1GAP2	2.0608	2.58687e-07	1.44985e-05
ENSG00000128016	ZFP36	1.97506	2.92664e-07	1.61375e-05
ENSG00000146250	PRSS35	2.16018	3.07501e-07	1.68197e-05
ENSG00000043143	JADE2	1.57737	3.08398e-07	1.68237e-05
ENSG00000181751	MACIR	1.68651	3.38997e-07	1.80596e-05
ENSG00000162490	DRAXIN	2.43095	3.97004e-07	2.06654e-05
ENSG00000144136	SLC20A1	0.734912	4.32875e-07	2.20831e-05
ENSG00000178773	CPNE7	3.64481	5.65412e-07	2.74091e-05
ENSG00000119138	KLF9	1.26351	4.72434e-07	2.36298e-05
ENSG00000157514	TSC22D3	1.6661	4.59132e-07	2.30773e-05
ENSG00000100344	PNPLA3	1.87725	5.71337e-07	2.75208e-05
ENSG00000174669	SLC29A2	2.16412	6.59808e-07	3.08871e-05
ENSG00000154721	JAM2	1.96103	6.55131e-07	3.07386e-05
ENSG00000074527	NTN4	1.93921	6.70132e-07	3.12454e-05
ENSG00000265972	TXNIP	2.10206	7.08803e-07	3.27313e-05
ENSG00000130303	BST2	1.84159	6.92678e-07	3.21318e-05
ENSG00000187720	THSD4	1.42324	7.19048e-07	3.30552e-05
ENSG00000151490	PTPRO	2.87736	9.2819e-07	4.15492e-05
ENSG00000153246	PLA2R1	1.85247	1.19601e-06	5.25039e-05
ENSG00000186205	MTARC1	2.76113	1.35161e-06	5.7966e-05
ENSG00000186998	EMID1	2.1751	1.30263e-06	5.64574e-05
ENSG00000155307	SAMSN1	3.87394	1.73663e-06	7.13497e-05
ENSG00000104998	IL27RA	1.68216	1.49048e-06	6.27382e-05
ENSG00000183287	CCBE1	1.97534	1.72016e-06	7.10895e-05
ENSG00000106538	RARRES2	2.80821	2.04283e-06	8.11461e-05
ENSG00000226179	LINC00685	1.65139	1.84743e-06	7.54347e-05
ENSG00000131069	ACSS2	1.27486	1.95181e-06	7.87537e-05
ENSG00000080608	PUM3	0.963911	2.33722e-06	9.10048e-05
ENSG00000169436	COL22A1	2.4777	2.70189e-06	0.000102737
ENSG00000136040	PLXNC1	3.23839	2.97689e-06	0.000109727
ENSG00000116983	HPCAL4	2.16185	2.7358e-06	0.000103833
ENSG00000123572	NRK	2.17761	2.74174e-06	0.000103866
ENSG00000125430	HS3ST3B1	2.61124	3.07437e-06	0.000112913
ENSG00000122862	SRGN	0.53264	2.92133e-06	0.00010846
ENSG00000103528	SYT17	2.02619	2.9023e-06	0.000107997
ENSG00000184349	EFNA5	1.69853	2.80481e-06	0.000105864
ENSG00000121900	TMEM54	1.2168	2.88215e-06	0.000107598
ENSG00000151726	ACSL1	1.76248	2.88232e-06	0.000107598
ENSG00000260604		2.92468	3.45328e-06	0.000124155
ENSG00000183682	BMP8A	2.25725	3.26863e-06	0.000118768
ENSG00000130193	THEM6	1.56158	3.36781e-06	0.000121939
ENSG00000229334		1.94024	3.75314e-06	0.000133993
ENSG00000132938	MTUS2	2.74796	4.25684e-06	0.000148246
ENSG00000105419	MEIS3	1.45436	3.9524e-06	0.000139645
ENSG00000164188	RANBP3L	4.25884	5.06691e-06	0.000171328
ENSG00000204682	MIR1915HG	1.88995	4.60034e-06	0.000157373
ENSG00000163453	IGFBP7	0.957423	5.02866e-06	0.000170317
ENSG00000142192	APP	0.323779	5.09526e-06	0.000172003
ENSG00000115594	IL1R1	1.63489	5.24834e-06	0.000176009
ENSG00000133067	LGR6	2.27437	5.87515e-06	0.000192609
ENSG00000243701	DUBR	1.83736	5.76916e-06	0.000190287
ENSG00000166825	ANPEP	1.31034	5.77642e-06	0.000190287
ENSG00000130164	LDLR	0.90361	6.69216e-06	0.000215933
ENSG00000166250	CLMP	1.61763	6.80585e-06	0.000218911
ENSG00000176597	B3GNT5	1.48344	6.90594e-06	0.000220742
ENSG00000132196	HSD17B7	1.4489	7.77757e-06	0.000243654
ENSG00000132481	TRIM47	1.56854	7.93572e-06	0.000247471
ENSG00000011465	DCN	4.44522	1.03163e-05	0.000306089
ENSG00000130635	COL5A1	0.833168	9.1467e-06	0.000276387
ENSG00000063660	GPC1	1.37342	8.90073e-06	0.000270956
ENSG00000107331	ABCA2	1.72632	8.99758e-06	0.000272687
ENSG00000184113	CLDN5	1.97893	9.34549e-06	0.000281562
ENSG00000166145	SPINT1	1.91889	9.77394e-06	0.000292746
ENSG00000105048	TNNT1	0.971424	9.97339e-06	0.000297848
ENSG00000085998	POMGNT1	1.05584	1.09459e-05	0.000319786
ENSG00000104361	NIPAL2	1.95179	1.11878e-05	0.00032556
ENSG00000272563		1.75633	1.15967e-05	0.000334131
ENSG00000232931	LINC00342	1.66534	1.18164e-05	0.000338555
ENSG00000145335	SNCA	1.50985	1.18435e-05	0.000338857
ENSG00000127415	IDUA	2.15983	1.38433e-05	0.000382802
ENSG00000154553	PDLIM3	1.62836	1.44967e-05	0.000397
ENSG00000144935	TRPC1	1.61846	1.48448e-05	0.000403829
ENSG00000126803	HSPA2	1.52166	1.50035e-05	0.000407606
ENSG00000077942	FBLN1	1.00954	1.58876e-05	0.000428213
ENSG00000167508	MVD	1.04328	1.6593e-05	0.000443716
ENSG00000067064	IDI1	0.646197	1.70918e-05	0.000455862
ENSG00000158716	DUSP23	1.51734	1.93323e-05	0.000505729
ENSG00000198768	APCDD1L	1.5183	1.98959e-05	0.000518483
ENSG00000166341	DCHS1	1.65072	2.04472e-05	0.000530822
ENSG00000167799	NUDT8	1.54649	2.12084e-05	0.000546423
ENSG00000113161	HMGCR	1.18925	2.15565e-05	0.000554693
ENSG00000166265	CYYR1	2.67662	2.3363e-05	0.000593711
ENSG00000205309	NT5M	2.43659	2.49499e-05	0.000627028
ENSG00000247828	TMEM161B-DT	1.41451	2.35137e-05	0.000596512
ENSG00000156049	GNA14	2.20848	2.6021e-05	0.000650747
ENSG00000016402	IL20RA	3.34484	2.82099e-05	0.000700353
ENSG00000121933	TMIGD3	5.58593	3.15806e-05	0.000764549
ENSG00000197565	COL4A6	1.94168	2.83649e-05	0.000703347
ENSG00000132329	RAMP1	1.40677	2.92255e-05	0.000716865
ENSG00000019549	SNAI2	1.56905	3.00014e-05	0.000734136
ENSG00000250303	LINC02762	1.842	3.0656e-05	0.000746583
ENSG00000160932	LY6E	0.685013	3.11732e-05	0.000756477
ENSG00000131981	LGALS3	0.364359	3.25177e-05	0.000781686
ENSG00000164379	FOXQ1	1.85977	3.25123e-05	0.000781686
ENSG00000204103	MAFB	2.28564	3.65822e-05	0.000861177
ENSG00000011028	MRC2	0.747414	3.56921e-05	0.000845086
ENSG00000076706	MCAM	0.852624	3.66841e-05	0.000862581
ENSG00000166482	MFAP4	1.94799	3.76001e-05	0.000875068
ENSG00000171812	COL8A2	2.20107	3.86253e-05	0.000894856
ENSG00000168487	BMP1	1.19631	4.08943e-05	0.000938918
ENSG00000116133	DHCR24	0.784006	4.16252e-05	0.000949448
ENSG00000271576	PRKACB-DT	1.68973	4.16779e-05	0.000949448
ENSG00000160207	HSF2BP	1.63487	4.43123e-05	0.000992878
ENSG00000145882	PCYOX1L	1.72529	4.65646e-05	0.00102981
ENSG00000141401	IMPA2	1.61321	4.65115e-05	0.00102975
ENSG00000187634	SAMD11	1.60808	4.78069e-05	0.0010516
ENSG00000064225	ST3GAL6	1.6135	4.84653e-05	0.00106038
ENSG00000117335	CD46	0.699373	5.17892e-05	0.0011223
ENSG00000144152	FBLN7	1.82204	5.2501e-05	0.00113532
ENSG00000273297	LOC105375519	1.79547	5.26045e-05	0.00113636
ENSG00000105246	EBI3	1.49079	5.34118e-05	0.00114894
ENSG00000120129	DUSP1	1.0639	5.42614e-05	0.00116355
ENSG00000215424	MCM3AP-AS1	1.70746	5.81104e-05	0.00123444
ENSG00000223485	LINC01615	1.47361	5.97494e-05	0.0012588
ENSG00000187955	COL14A1	2.81164	6.60774e-05	0.00137233
ENSG00000100299	ARSA	1.37344	6.44459e-05	0.00134768
ENSG00000134824	FADS2	0.763373	6.80106e-05	0.00140731
ENSG00000163520	FBLN2	1.51519	7.36724e-05	0.00150862
ENSG00000087301	TXNDC16	1.51807	7.59639e-05	0.00154626
ENSG00000108784	NAGLU	1.34424	7.64951e-05	0.00155105
ENSG00000260944	FOXC2-AS1	2.17075	8.52079e-05	0.00167445
ENSG00000146802	TMEM168	1.55524	8.39473e-05	0.00165763
ENSG00000170373	CST1	2.15822	8.88686e-05	0.00173141
ENSG00000127507	ADGRE2	2.40899	9.27563e-05	0.0018003
ENSG00000084774	CAD	1.07872	8.86742e-05	0.00172927
ENSG00000173762	CD7	4.53715	0.000100587	0.0019106
ENSG00000049239	H6PD	1.38495	8.99374e-05	0.00174891
ENSG00000182902	SLC25A18	4.50162	0.000104583	0.00197157
ENSG00000157150	TIMP4	1.37529	9.96027e-05	0.0019025
ENSG00000127824	TUBA4A	1.34005	0.000100808	0.00191301
ENSG00000114698	PLSCR4	1.66798	0.000104964	0.00197357
ENSG00000142552	RCN3	1.53219	0.000106131	0.00199345
ENSG00000076356	PLXNA2	1.41134	0.00010673	0.00200126
ENSG00000090376	IRAK3	2.10946	0.000115628	0.00214257
ENSG00000188690	UROS	0.604942	0.000118102	0.00217658
ENSG00000122378	PRXL2A	0.709473	0.000118871	0.00218683
ENSG00000099998	GGT5	1.24759	0.000119809	0.00220011
ENSG00000142733	MAP3K6	1.51202	0.000129038	0.00232798
ENSG00000183971	NPW	1.5549	0.000135859	0.00241047
ENSG00000271447	MMP28	4.56094	0.000155444	0.00268121
ENSG00000222022		2.55835	0.000147824	0.00257269
ENSG00000170921	TANC2	1.28047	0.000146884	0.00256586
ENSG00000149084	HSD17B12	0.856827	0.000151212	0.00262149
ENSG00000229766		4.44074	0.000176987	0.0029532
ENSG00000074181	NOTCH3	1.49526	0.000164605	0.00280844
ENSG00000173821	RNF213	0.683539	0.000168113	0.00285401
ENSG00000153531	ADPRHL1	1.83267	0.000171598	0.00289307
ENSG00000171097	KYAT1	1.49978	0.000171686	0.00289307
ENSG00000107796	ACTA2	2.14065	0.000176885	0.0029532
ENSG00000100906	NFKBIA	0.440744	0.000183121	0.00302863
ENSG00000185269	NOTUM	2.25668	0.000185645	0.0030553
ENSG00000180998	GPR137C	1.49792	0.000180902	0.00300383
ENSG00000069667	RORA	1.41998	0.000180371	0.00299744
ENSG00000120437	ACAT2	0.315508	0.000187889	0.00308231
ENSG00000197182	MIRLET7BHG	1.3624	0.000203273	0.00330817
ENSG00000232774		1.61625	0.000207101	0.00335915
ENSG00000255248	MIR100HG	1.16631	0.000205238	0.00333625
ENSG00000131737	KRT34	2.70707	0.000216568	0.0034912
ENSG00000186815	TPCN1	1.23864	0.000207227	0.00335915
ENSG00000198911	SREBF2	1.03144	0.000220618	0.00353698
ENSG00000288044		1.34994	0.000225407	0.00358302
ENSG00000065485	PDIA5	1.22546	0.00023134	0.00365948
ENSG00000167702	KIFC2	1.31014	0.000234001	0.00368528
ENSG00000008256	CYTH3	1.33646	0.000246802	0.00385114
ENSG00000125965	GDF5	2.17338	0.000262059	0.00406077
ENSG00000121769	FABP3	3.94768	0.000276427	0.00420778
ENSG00000269821	KCNQ1OT1	1.12127	0.000262865	0.00406764
ENSG00000080189	SLC35C2	0.641841	0.000273161	0.0041733
ENSG00000186480	INSIG1	0.907459	0.000290471	0.00435962
ENSG00000149541	B3GAT3	0.439566	0.000300415	0.00447185
ENSG00000130592	LSP1	2.41475	0.000309821	0.00457617
ENSG00000235823	OLMALINC	1.22203	0.000299308	0.00446279
ENSG00000233593	LINC02609	1.76151	0.000311556	0.00459186
ENSG00000136960	ENPP2	2.4012	0.00032549	0.0047561
ENSG00000184384	MAML2	1.24809	0.000319195	0.00469092
ENSG00000260630	SNAI3-AS1	1.61862	0.000329871	0.00480638
ENSG00000148677	ANKRD1	1.63803	0.000330831	0.00481353
ENSG00000182492	BGN	1.2799	0.000339525	0.0049086
ENSG00000128052	KDR	1.5529	0.000355029	0.00508861
ENSG00000225138	SLC9A3-AS1	1.46196	0.00035521	0.00508861
ENSG00000092068	SLC7A8	1.72473	0.000363413	0.00517666
ENSG00000072778	ACADVL	0.312616	0.000361212	0.00515294
ENSG00000173530	TNFRSF10D	1.11838	0.000373074	0.00527945
ENSG00000231290	APCDD1L-DT	1.24763	0.000373795	0.00528454
ENSG00000172935	MRGPRF	1.66593	0.000382648	0.00537055
ENSG00000107485	GATA3	2.21872	0.000405732	0.00562334
ENSG00000099194	SCD	0.378289	0.000398564	0.00554655
ENSG00000248712	CCDC153	1.6339	0.000403565	0.00560091
ENSG00000162976	SLC66A3	1.42965	0.000411199	0.00567988
ENSG00000172159	FRMD3	2.06256	0.000434392	0.00592819
ENSG00000173918	C1QTNF1	1.19479	0.000441538	0.00600567
ENSG00000185100	ADSS1	1.70012	0.000452738	0.00614168
ENSG00000100731	PCNX1	0.712362	0.00047168	0.00634715
ENSG00000162426	SLC45A1	2.00188	0.000485906	0.00649684
ENSG00000130600	H19	5.10935	0.000518192	0.00680839
ENSG00000214944	ARHGEF28	1.19515	0.000487556	0.0065104
ENSG00000225177		1.22543	0.000495911	0.00659185
ENSG00000130309	COLGALT1	0.563542	0.000507799	0.00669798
ENSG00000158473	CD1D	2.26603	0.000538777	0.00702471
ENSG00000135211	TMEM60	0.938319	0.000538425	0.00702459
ENSG00000158714	SLAMF8	2.01254	0.000551471	0.00714867
ENSG00000260001	TGFBR3L	1.21527	0.000592006	0.0075739
ENSG00000113719	ERGIC1	0.478787	0.000596657	0.00762387
ENSG00000076944	STXBP2	1.22722	0.000607289	0.00770677
ENSG00000215183	MSMP	1.38177	0.000619312	0.00781089
ENSG00000099822	HCN2	1.28567	0.000634488	0.00795326
ENSG00000115107	STEAP3	1.22697	0.000670354	0.00829608
ENSG00000117594	HSD11B1	1.36826	0.000684068	0.00842851
ENSG00000140945	CDH13	0.773743	0.000695295	0.00852226
ENSG00000256292	LINC02376	2.72161	0.00073502	0.00886575
ENSG00000164647	STEAP1	1.19469	0.000715969	0.00871557
ENSG00000173482	PTPRM	1.22848	0.000720745	0.00874081
ENSG00000168234	TTC39C	1.15031	0.000721021	0.00874081
ENSG00000135862	LAMC1	0.425097	0.000746097	0.0089639
ENSG00000139629	GALNT6	1.10844	0.000738492	0.0088919
ENSG00000172037	LAMB2	0.962268	0.000752447	0.00903333
ENSG00000117479	SLC19A2	1.59846	0.000761698	0.00912833
ENSG00000174600	CMKLR1	1.89513	0.000797596	0.00942454
ENSG00000165300	SLITRK5	1.29656	0.000785402	0.00933494
ENSG00000095383	TBC1D2	1.46142	0.000801403	0.00944031
ENSG00000197646	PDCD1LG2	2.14704	0.000829963	0.00965787
ENSG00000157214	STEAP2	1.34256	0.000816901	0.00957121
ENSG00000113916	BCL6	1.36238	0.000822595	0.00961041
ENSG00000162004	CCDC78	2.94171	0.000867129	0.00997687
ENSG00000142798	HSPG2	1.15958	0.00084804	0.00982975
ENSG00000169744	LDB2	1.2823	0.000886396	0.0101358
ENSG00000110628	SLC22A18	1.16006	0.000887394	0.0101359
ENSG00000119681	LTBP2	0.923156	0.000940533	0.010636
ENSG00000251322	SHANK3	1.51211	0.000956988	0.0107803
ENSG00000198720	ANKRD13B	1.60985	0.000968085	0.0108874
ENSG00000172059	KLF11	3.58436	0.00102	0.0112668
ENSG00000109846	CRYAB	2.47709	0.00100742	0.0111794
ENSG00000167700	MFSD3	0.731017	0.000982248	0.0109862
ENSG00000169871	TRIM56	0.630698	0.00100021	0.0111506
ENSG00000222020	HDAC4-AS1	1.60554	0.00100654	0.0111794
ENSG00000170522	ELOVL6	1.10566	0.00100313	0.0111771
ENSG00000184445	KNTC1	1.22361	0.00100952	0.0111873
ENSG00000104805	NUCB1	0.397044	0.00105953	0.0115998
ENSG00000141696	P3H4	0.719696	0.00104781	0.0114995
ENSG00000174501	ANKRD36C	1.28873	0.00104689	0.0114955
ENSG00000131094	C1QL1	1.24307	0.00105978	0.0115998
ENSG00000123977	DAW1	2.19742	0.00110137	0.0119717
ENSG00000226312	CFLAR-AS1	2.3466	0.00110751	0.0120129
ENSG00000203930	LINC00632	1.25772	0.00109221	0.0119038
ENSG00000172965	MIR4435-2HG	0.508584	0.00111176	0.0120463
ENSG00000257298		2.05291	0.00116536	0.0125132
ENSG00000065325	GLP2R	2.52202	0.00118766	0.0126938
ENSG00000187609	EXD3	1.21738	0.00117764	0.0126196
ENSG00000149809	TM7SF2	1.22726	0.00118225	0.0126534
ENSG00000188488	SERPINA5	1.19495	0.00119903	0.0127819
ENSG00000198108	CHSY3	1.82608	0.00128796	0.0135534
ENSG00000183087	GAS6	1.005	0.00127675	0.01347
ENSG00000092758	COL9A3	1.46697	0.00134971	0.0140199
ENSG00000183628	DGCR6	1.40783	0.00136417	0.0141087
ENSG00000073910	FRY	1.83761	0.00138564	0.0142299
ENSG00000005884	ITGA3	0.334586	0.00137889	0.014186
ENSG00000135454	B4GALNT1	1.116	0.00138235	0.0142033
ENSG00000154493	C10orf90	1.34393	0.00139362	0.0143047
ENSG00000281398	SNHG4	1.16682	0.00143782	0.014619
ENSG00000083807	SLC27A5	1.13293	0.00144766	0.0147045
ENSG00000049769	PPP1R3F	1.21273	0.00145672	0.0147818
ENSG00000102359	SRPX2	1.18531	0.00151518	0.015224
ENSG00000070404	FSTL3	1.14825	0.00153452	0.0153805
ENSG00000205325		2.97931	0.0016258	0.0161061
ENSG00000124102	PI3	1.42449	0.00167952	0.016574
ENSG00000123213	NLN	1.14084	0.00170473	0.0167743
ENSG00000282057		1.40776	0.00173504	0.0170479
ENSG00000068831	RASGRP2	1.60503	0.001776	0.0173503
ENSG00000115457	IGFBP2	1.19808	0.00176583	0.0172923
ENSG00000188641	DPYD	1.20542	0.00178331	0.0174104
ENSG00000287263		1.06821	0.00179331	0.0174777
ENSG00000166979	EVA1C	1.31354	0.0018314	0.0177307
ENSG00000135821	GLUL	0.953869	0.00185095	0.0178945
ENSG00000143819	EPHX1	0.892381	0.00185182	0.0178945
ENSG00000144354	CDCA7	1.03007	0.00185603	0.0179183
ENSG00000006534	ALDH3B1	1.41058	0.00187222	0.0180235
ENSG00000255198	SNHG9	1.01536	0.00186812	0.0180081
ENSG00000187210	GCNT1	1.52976	0.00189698	0.0182141
ENSG00000142856	ITGB3BP	0.916791	0.00190368	0.0182576
ENSG00000149948	HMGA2	0.492129	0.00195827	0.0186762
ENSG00000137726	FXYD6	1.39887	0.00198269	0.0188174
ENSG00000073060	SCARB1	1.07602	0.00199091	0.0188654
ENSG00000206573	THUMPD3-AS1	0.403859	0.00202321	0.0190844
ENSG00000091986	CCDC80	0.967444	0.0020229	0.0190844
ENSG00000108387	SEPTIN4	1.2516	0.00203021	0.0191216
ENSG00000073849	ST6GAL1	1.41411	0.00206153	0.0193514
ENSG00000115604	IL18R1	1.35776	0.00208825	0.0195117
ENSG00000140057	AK7	1.62965	0.00211011	0.0196063
ENSG00000260464		2.13158	0.00214454	0.0198601
ENSG00000129354	AP1M2	1.71321	0.00213459	0.0197858
ENSG00000223745	CCDC18-AS1	1.21185	0.00218318	0.0201631
ENSG00000173166	RAPH1	1.12377	0.00220329	0.0203122
ENSG00000162878	PKDCC	1.71058	0.00223945	0.0205437
ENSG00000173930	SLCO4C1	2.76499	0.00228527	0.0208704
ENSG00000203722	RAET1G	1.20912	0.00224564	0.0205912
ENSG00000138061	CYP1B1	1.26153	0.0022713	0.0207986
ENSG00000188613	NANOS1	1.27154	0.00228877	0.020893
ENSG00000135643	KCNMB4	1.24048	0.00229605	0.0209315
ENSG00000125246	CLYBL	1.26451	0.00230945	0.0210132
ENSG00000275894		1.28103	0.00231369	0.0210268
ENSG00000163710	PCOLCE2	1.28404	0.00235675	0.0213517
ENSG00000108479	GALK1	0.565931	0.00239525	0.0216048
ENSG00000186340	THBS2	1.18982	0.00240997	0.0217089
ENSG00000075275	CELSR1	1.30039	0.00243522	0.0218072
ENSG00000081320	STK17B	1.03494	0.00250077	0.022233
ENSG00000163638	ADAMTS9	1.38708	0.00255179	0.0225681
ENSG00000141441	GAREM1	1.41322	0.0025618	0.0226184
ENSG00000171298	GAA	1.03477	0.00256924	0.0226555
ENSG00000138744	NAAA	1.16011	0.00261093	0.0229402
ENSG00000272211		2.00159	0.00267607	0.0233451
ENSG00000119862	LGALSL	1.13531	0.00265148	0.02319
ENSG00000124151	NCOA3	0.397253	0.00271186	0.0235669
ENSG00000173621	LRFN4	0.945031	0.00272955	0.0236714
ENSG00000154079	SDHAF4	1.20724	0.00273413	0.023678
ENSG00000186603	HPDL	1.51972	0.00279074	0.0240988
ENSG00000163659	TIPARP	0.949166	0.00282896	0.0243672
ENSG00000261534		2.66426	0.00291925	0.0249349
ENSG00000101940	WDR13	0.598602	0.00286425	0.0245883
ENSG00000272767	JMJD1C-AS1	1.67455	0.002903	0.0248168
ENSG00000145736	GTF2H2	1.00362	0.00288358	0.0246818
ENSG00000177508	IRX3	3.34585	0.00304814	0.0258631
ENSG00000119900	OGFRL1	0.747833	0.0029574	0.0252081
ENSG00000151876	FBXO4	1.21099	0.00299919	0.0255218
ENSG00000287516		2.25326	0.00311304	0.0262829
ENSG00000248690	HAS2-AS1	1.36277	0.00308973	0.0261292
ENSG00000158825	CDA	1.35488	0.00313589	0.0263995
ENSG00000169594	BNC1	1.10897	0.00318136	0.0266944
ENSG00000149573	MPZL2	2.32536	0.00328911	0.0274298
ENSG00000134533	RERG	1.79862	0.00330603	0.0275148
ENSG00000132635	PCED1A	0.937096	0.00335741	0.0278518
ENSG00000177595	PIDD1	1.01207	0.00340641	0.0281669
ENSG00000183760	ACP7	2.54141	0.00351182	0.0288347
ENSG00000115596	WNT6	2.21431	0.00350276	0.0287891
ENSG00000114812	VIPR1	1.12831	0.0034705	0.0286274
ENSG00000173559	NABP1	1.02954	0.00346952	0.0286274
ENSG00000116285	ERRFI1	0.463139	0.00352705	0.0289097
ENSG00000260077		2.51781	0.00374239	0.0302601
ENSG00000074410	CA12	1.12213	0.0037164	0.0301094
ENSG00000276851		1.36905	0.00374155	0.0302601
ENSG00000109084	TMEM97	0.704859	0.00373419	0.0302279
ENSG00000204711	CFAP95	0.920309	0.00386003	0.0309909
ENSG00000099219	ERMP1	1.18998	0.00395292	0.0315632
ENSG00000136167	LCP1	1.41668	0.00397972	0.0317276
ENSG00000100985	MMP9	1.04128	0.00396025	0.0315971
ENSG00000152620	NADK2	0.979649	0.0039999	0.0318513
ENSG00000130707	ASS1	1.13969	0.00403244	0.032073
ENSG00000276107	THBS1-IT1	1.92432	0.00413729	0.0326404
ENSG00000162729	IGSF8	0.785314	0.00415709	0.0327491
ENSG00000272825		2.61713	0.00425642	0.0332723
ENSG00000115255	REEP6	1.06356	0.00416686	0.0327978
ENSG00000148488	ST8SIA6	2.79612	0.0042906	0.0334372
ENSG00000143127	ITGA10	1.41804	0.00421376	0.0330778
ENSG00000189007	ADAT2	1.1509	0.00420338	0.033009
ENSG00000130720	FIBCD1	0.937124	0.00426178	0.0333011
ENSG00000132915	PDE6A	27.5039	0.00447387	0.0345236
ENSG00000123453	SARDH	1.12013	0.00433782	0.0336559
ENSG00000213694	S1PR3	0.977018	0.00441379	0.0341243
ENSG00000184178	SCFD2	1.13858	0.00451198	0.0347652
ENSG00000238266	LINC00707	4.5927	0.00472597	0.0361091
ENSG00000175701	MTLN	0.741398	0.00463688	0.0355802
ENSG00000185499	MUC1	1.25464	0.00465642	0.0357033
ENSG00000172005	MAL	3.70994	0.00488587	0.0369775
ENSG00000125531	FNDC11	3.70412	0.00489682	0.0370193
ENSG00000155850	SLC26A2	0.817104	0.0047867	0.0364968
ENSG00000115041	KCNIP3	1.23709	0.00482137	0.0366521
ENSG00000231185	SPRY4-AS1	1.65224	0.00485549	0.036802
ENSG00000267317		1.24307	0.00487959	0.0369462
ENSG00000152463	OLAH	2.93822	0.00502228	0.0376391
ENSG00000101850	GPR143	1.37653	0.00493607	0.0371974
ENSG00000187957	DNER	0.589633	0.00492274	0.0371603
ENSG00000141753	IGFBP4	0.485053	0.00494789	0.0372677
ENSG00000162604	TM2D1	0.725276	0.00499145	0.0374853
ENSG00000024422	EHD2	0.681266	0.00502297	0.0376391
ENSG00000102796	DHRS12	1.31729	0.0050563	0.0378196
ENSG00000277972	CISD3	0.515731	0.00514368	0.0382912
ENSG00000146950	SHROOM2	1.2392	0.00525416	0.0389013
ENSG00000287269		1.66699	0.00530759	0.0392049
ENSG00000077713	SLC25A43	1.03699	0.00526442	0.0389491
ENSG00000257704	INAFM1	0.786803	0.0053223	0.0392778
ENSG00000123342	MMP19	1.28697	0.00537566	0.0395717
ENSG00000131370	SH3BP5	0.853979	0.00536651	0.0395186
ENSG00000180155	LYNX1	1.90327	0.00543622	0.0398988
ENSG00000126790	L3HYPDH	0.941211	0.00538735	0.0396293
ENSG00000105889	STEAP1B	1.20905	0.00540415	0.0397098
ENSG00000225470	JPX	0.377095	0.00545763	0.0399595
ENSG00000167552	TUBA1A	0.503099	0.00552224	0.0403459
ENSG00000256043	CTSO	1.41819	0.00556788	0.040549
ENSG00000154153	RETREG1	1.14912	0.0055669	0.040549
ENSG00000169084	DHRSX	0.61298	0.00559808	0.0407399
ENSG00000197635	DPP4	1.24773	0.0056749	0.0411672
ENSG00000070214	SLC44A1	0.650838	0.00568579	0.0412024
ENSG00000115648	MLPH	0.811195	0.00570907	0.0413271
ENSG00000187688	TRPV2	1.0102	0.00578485	0.0417278
ENSG00000179364	PACS2	0.920291	0.00593405	0.0425343
ENSG00000269190	FBXO17	0.863971	0.00594511	0.0425558
ENSG00000065989	PDE4A	1.04133	0.00594727	0.0425558
ENSG00000182885	ADGRG3	1.153	0.00612239	0.0434591
ENSG00000088882	CPXM1	1.20002	0.00620239	0.0437978
ENSG00000079215	SLC1A3	0.899154	0.00618873	0.0437618
ENSG00000087842	PIR	1.01821	0.00621772	0.0438153
ENSG00000286938		1.59472	0.00629386	0.0441844
ENSG00000079482	OPHN1	1.28731	0.00629783	0.0441972
ENSG00000157637	SLC38A10	0.731737	0.00642079	0.044906
ENSG00000185585	OLFML2A	1.49447	0.00647677	0.0452226
ENSG00000204520	MICA	0.456477	0.00647711	0.0452226
ENSG00000174899	SLC66A1L	1.20096	0.00652301	0.0454274
ENSG00000012660	ELOVL5	0.557937	0.00652421	0.0454274
ENSG00000104870	FCGRT	0.632176	0.00661899	0.0459154
ENSG00000247317	LY6E-DT	2.51366	0.00684382	0.0470443
ENSG00000146205	ANO7	1.15259	0.00683664	0.0470108
ENSG00000164808	SPIDR	1.00337	0.00690726	0.0473691
ENSG00000204257	HLA-DMA	1.10238	0.00695496	0.0476004
ENSG00000158296	SLC13A3	1.53428	0.0070035	0.0478366
ENSG00000144021	CIAO1	0.303448	0.0070461	0.0480474
ENSG00000160712	IL6R	1.28448	0.00702531	0.0479376
ENSG00000006283	CACNA1G	1.80761	0.00734293	0.0496084
ENSG00000204977	TRIM13	0.876234	0.00729525	0.0494005

## Sheet: Astrocytes
Supplementary Table 4 Genes up-regulated in astrocytes under tri-culture conditions relative to mono-culture.
Genes	Symbol	log2(Fold-Change)	P-value	P-Value Adjusted
ENSG00000173432	SAA1	3.54447	3.61142e-30	5.12501e-26
ENSG00000131095	GFAP	3.29006	1.00692e-26	6.86621e-23
ENSG00000184557	SOCS3	2.83003	3.34068e-23	1.3668e-19
ENSG00000119138	KLF9	2.41589	1.83945e-20	5.37567e-17
ENSG00000087266	SH3BP2	2.26	1.18482e-19	2.6931e-16
ENSG00000187193	MT1X	1.77884	1.99601e-19	3.71203e-16
ENSG00000265972	TXNIP	2.05985	1.91134e-19	3.71203e-16
ENSG00000124225	PMEPA1	2.22403	5.80166e-19	8.47747e-16
ENSG00000108479	GALK1	2.20191	1.91527e-18	2.44879e-15
ENSG00000049192	ADAMTS6	2.20963	4.56767e-18	5.49651e-15
ENSG00000143878	RHOB	1.82223	1.3613e-17	1.46569e-14
ENSG00000128016	ZFP36	2.55231	4.18082e-17	3.71857e-14
ENSG00000155254	MARVELD1	2.03295	6.89024e-17	5.63815e-14
ENSG00000169715	MT1E	2.22553	1.30531e-16	9.53668e-14
ENSG00000221869	CEBPD	2.17637	1.45078e-16	9.89286e-14
ENSG00000173068	BNC2	2.61428	3.46296e-16	2.13086e-13
ENSG00000233818	AP000695.2	2.98082	9.95711e-16	5.65813e-13
ENSG00000155090	KLF10	2.08478	1.06846e-15	5.90742e-13
ENSG00000260604	AL590004.3	2.74157	4.20574e-15	2.15092e-12
ENSG00000125148	MT2A	0.594443	6.95671e-15	3.2344e-12
ENSG00000100060	MFNG	2.21104	4.17887e-15	2.15092e-12
ENSG00000069812	HES2	2.60722	6.29386e-15	3.06556e-12
ENSG00000099860	GADD45B	2.10581	7.65989e-15	3.40649e-12
ENSG00000171345	KRT19	3.16809	1.14883e-14	4.89616e-12
ENSG00000149499	EML3	2.00537	1.0088e-14	4.39085e-12
ENSG00000010327	STAB1	2.33718	1.21803e-14	4.98344e-12
ENSG00000169908	TM4SF1	1.92004	1.21737e-14	4.98344e-12
ENSG00000198435	NRARP	2.00206	2.83038e-14	1.07224e-11
ENSG00000167703	SLC43A2	1.98359	5.67596e-14	2.03707e-11
ENSG00000019144	PHLDB1	1.54915	6.57373e-14	2.3186e-11
ENSG00000173597	SULT1B1	2.51784	8.03775e-14	2.74047e-11
ENSG00000058668	ATP2B4	1.59648	1.27202e-13	4.26585e-11
ENSG00000125810	CD93	2.20162	1.63618e-13	5.14943e-11
ENSG00000131094	C1QL1	1.84563	1.49084e-13	4.84096e-11
ENSG00000117525	F3	1.99137	1.52061e-13	4.8605e-11
ENSG00000104903	LYL1	2.23563	1.86211e-13	5.77168e-11
ENSG00000157554	ERG	2.27666	2.20546e-13	6.73391e-11
ENSG00000136404	TM6SF1	2.58042	2.99691e-13	8.8852e-11
ENSG00000138411	HECW2	2.40605	3.2468e-13	9.48854e-11
ENSG00000269386	RAB11B-AS1	1.87471	3.53735e-13	1.01921e-10
ENSG00000255471	AP001528.1	2.33532	4.72171e-13	1.32318e-10
ENSG00000064989	CALCRL	1.94752	5.3189e-13	1.47039e-10
ENSG00000166741	NNMT	2.00871	5.6503e-13	1.54118e-10
ENSG00000185567	AHNAK2	2.14352	6.72177e-13	1.78581e-10
ENSG00000123609	NMI	1.86121	7.7715e-13	2.03822e-10
ENSG00000133466	C1QTNF6	1.87187	8.55882e-13	2.2163e-10
ENSG00000258791	LINC00520	3.16394	1.20177e-12	2.92674e-10
ENSG00000157193	LRP8	1.75385	9.20145e-13	2.35292e-10
ENSG00000182511	FES	2.32674	1.10063e-12	2.71271e-10
ENSG00000184489	PTP4A3	2.07012	1.0901e-12	2.71271e-10
ENSG00000235770	LINC00607	2.26106	1.31277e-12	3.15946e-10
ENSG00000161940	BCL6B	2.34861	1.57302e-12	3.65674e-10
ENSG00000198286	CARD11	2.40389	1.62765e-12	3.74123e-10
ENSG00000001617	SEMA3F	2.19825	2.18979e-12	4.81683e-10
ENSG00000182871	COL18A1	1.86906	2.07227e-12	4.60787e-10
ENSG00000107551	RASSF4	1.74904	2.43332e-12	5.26036e-10
ENSG00000138767	CNOT6L	1.74542	2.44285e-12	5.26036e-10
ENSG00000188290	HES4	1.36715	2.9631e-12	6.18532e-10
ENSG00000178031	ADAMTSL1	2.25672	3.49138e-12	7.13772e-10
ENSG00000118640	VAMP8	2.27322	3.78664e-12	7.59444e-10
ENSG00000203805	PLPP4	2.23384	4.86708e-12	9.57364e-10
ENSG00000105967	TFEC	2.824	5.61255e-12	1.06311e-09
ENSG00000102802	MEDAG	2.2243	5.71032e-12	1.07171e-09
ENSG00000248441	LINC01197	2.279	5.95838e-12	1.09811e-09
ENSG00000163565	IFI16	1.50808	5.33041e-12	1.02683e-09
ENSG00000174804	FZD4	2.06384	1.06954e-11	1.91927e-09
ENSG00000013364	MVP	1.95801	1.06205e-11	1.91927e-09
ENSG00000121900	TMEM54	1.54453	1.0954e-11	1.94858e-09
ENSG00000006756	ARSD	1.7713	1.13816e-11	1.97317e-09
ENSG00000096060	FKBP5	1.6758	1.13782e-11	1.97317e-09
ENSG00000104368	PLAT	1.60193	1.32401e-11	2.25711e-09
ENSG00000074660	SCARF1	2.11658	1.47568e-11	2.49488e-09
ENSG00000078399	HOXA9	2.11937	1.56355e-11	2.62176e-09
ENSG00000152137	HSPB8	3.00691	1.97538e-11	3.20717e-09
ENSG00000185022	MAFF	1.92351	1.64561e-11	2.73694e-09
ENSG00000091490	SEL1L3	2.03298	1.84233e-11	3.01508e-09
ENSG00000153993	SEMA3D	3.12389	2.38659e-11	3.84429e-09
ENSG00000105889	STEAP1B	2.29278	2.9837e-11	4.65936e-09
ENSG00000170989	S1PR1	1.77445	2.82676e-11	4.44823e-09
ENSG00000196155	PLEKHG4	2.48014	3.30967e-11	5.12924e-09
ENSG00000128849	CGNL1	2.41684	3.89557e-11	5.81691e-09
ENSG00000115602	IL1RL1	1.97414	4.39784e-11	6.33568e-09
ENSG00000148677	ANKRD1	1.94048	5.67468e-11	8.00599e-09
ENSG00000008517	IL32	1.89792	6.324e-11	8.80068e-09
ENSG00000148671	ADIRF	2.13295	7.1183e-11	9.69873e-09
ENSG00000147394	ZNF185	2.10068	7.10924e-11	9.69873e-09
ENSG00000136603	SKIL	1.56282	6.62747e-11	9.16068e-09
ENSG00000120156	TEK	2.10041	7.40008e-11	9.95944e-09
ENSG00000111863	ADTRP	2.23704	7.72902e-11	1.02671e-08
ENSG00000171522	PTGER4	2.23452	8.05366e-11	1.06293e-08
ENSG00000180353	HCLS1	1.96081	7.64464e-11	1.02213e-08
ENSG00000167617	CDC42EP5	2.02327	8.7493e-11	1.14003e-08
ENSG00000103381	CPPED1	1.99515	9.64154e-11	1.23273e-08
ENSG00000149489	ROM1	1.78492	9.21012e-11	1.18498e-08
ENSG00000198844	ARHGEF15	2.01776	9.91397e-11	1.25969e-08
ENSG00000161281	COX7A1	2.47088	1.19589e-10	1.49172e-08
ENSG00000021645	NRXN3	2.35473	1.22787e-10	1.52234e-08
ENSG00000177096	PHETA2	2.58129	1.30275e-10	1.57694e-08
ENSG00000117152	RGS4	2.2092	1.247e-10	1.52754e-08
ENSG00000075426	FOSL2	1.81238	1.34389e-10	1.61718e-08
ENSG00000204131	NHSL2	2.05001	1.43718e-10	1.70932e-08
ENSG00000091129	NRCAM	1.51155	1.42512e-10	1.7049e-08
ENSG00000235387	SPAAR	2.22621	1.62306e-10	1.86534e-08
ENSG00000248890	HHIP-AS1	1.90929	1.58402e-10	1.83075e-08
ENSG00000213928	IRF9	1.54106	1.52412e-10	1.80225e-08
ENSG00000184113	CLDN5	1.9467	1.65239e-10	1.88661e-08
ENSG00000166888	STAT6	2.02102	1.7243e-10	1.93813e-08
ENSG00000142552	RCN3	1.83041	1.66002e-10	1.88661e-08
ENSG00000175482	POLD4	1.56578	1.67052e-10	1.88805e-08
ENSG00000211772	TRBC2	1.98786	1.928e-10	2.13195e-08
ENSG00000227544	AC018647.1	1.9935	1.95855e-10	2.13925e-08
ENSG00000144583	44259	2.22227	2.11076e-10	2.27262e-08
ENSG00000072163	LIMS2	2.14247	2.56382e-10	2.73167e-08
ENSG00000273132	AL355312.4	2.01312	2.62563e-10	2.78303e-08
ENSG00000183578	TNFAIP8L3	1.96582	2.83062e-10	2.96954e-08
ENSG00000266835	GAPLINC	2.20563	2.97586e-10	3.07461e-08
ENSG00000241990	PRR34-AS1	1.55395	2.90934e-10	3.03655e-08
ENSG00000176692	FOXC2	1.91585	3.11106e-10	3.17768e-08
ENSG00000154175	ABI3BP	2.4633	3.37289e-10	3.38232e-08
ENSG00000172260	NEGR1	2.11931	3.33006e-10	3.35582e-08
ENSG00000197646	PDCD1LG2	3.12066	3.87546e-10	3.77525e-08
ENSG00000110660	SLC35F2	1.83621	3.68877e-10	3.66317e-08
ENSG00000168389	MFSD2A	1.72441	3.75877e-10	3.69526e-08
ENSG00000108798	ABI3	1.9226	3.92394e-10	3.79133e-08
ENSG00000163840	DTX3L	1.66846	3.76908e-10	3.69526e-08
ENSG00000221866	PLXNA4	1.88308	3.92903e-10	3.79133e-08
ENSG00000095370	SH2D3C	1.89531	4.31059e-10	4.13999e-08
ENSG00000198721	ECI2	0.889906	4.59528e-10	4.31218e-08
ENSG00000140450	ARRDC4	1.80222	4.3356e-10	4.14455e-08
ENSG00000225614	ZNF469	2.20464	4.7051e-10	4.39508e-08
ENSG00000162367	TAL1	2.25559	4.82462e-10	4.476e-08
ENSG00000134668	SPOCD1	1.82582	4.52944e-10	4.26999e-08
ENSG00000132481	TRIM47	1.61822	4.41962e-10	4.20521e-08
ENSG00000102996	MMP15	1.63562	4.45574e-10	4.21996e-08
ENSG00000189129	PLAC9	2.22433	4.93231e-10	4.52467e-08
ENSG00000027075	PRKCH	1.88989	4.92266e-10	4.52467e-08
ENSG00000187800	PEAR1	1.90672	4.99642e-10	4.54729e-08
ENSG00000228742	LINC02577	2.24164	5.31316e-10	4.74634e-08
ENSG00000124313	IQSEC2	1.85116	5.09544e-10	4.59196e-08
ENSG00000169242	EFNA1	1.68072	5.00142e-10	4.54729e-08
ENSG00000137959	IFI44L	1.67163	5.12779e-10	4.60084e-08
ENSG00000117586	TNFSF4	2.03183	5.74115e-10	5.08427e-08
ENSG00000120675	DNAJC15	1.76129	6.10273e-10	5.38119e-08
ENSG00000154783	FGD5	1.89359	6.69491e-10	5.82799e-08
ENSG00000134470	IL15RA	2.26881	7.13554e-10	6.01078e-08
ENSG00000164736	SOX17	1.90987	6.74318e-10	5.84514e-08
ENSG00000149573	MPZL2	2.0195	7.01277e-10	5.96329e-08
ENSG00000173267	SNCG	1.86146	7.02523e-10	5.96329e-08
ENSG00000179776	CDH5	1.76549	6.90884e-10	5.93841e-08
ENSG00000182492	BGN	1.72296	6.95208e-10	5.95058e-08
ENSG00000163364	LINC01116	1.62402	7.20489e-10	6.04059e-08
ENSG00000173210	ABLIM3	1.92224	8.2034e-10	6.84478e-08
ENSG00000171388	APLN	1.82168	8.26446e-10	6.84478e-08
ENSG00000079308	TNS1	1.73144	8.64885e-10	7.1056e-08
ENSG00000133561	GIMAP6	2.06332	9.48536e-10	7.73076e-08
ENSG00000167772	ANGPTL4	1.78499	9.72748e-10	7.83445e-08
ENSG00000270547	LINC01235	2.57833	1.09106e-09	8.68478e-08
ENSG00000147588	PMP2	1.69792	9.66531e-10	7.81515e-08
ENSG00000182240	BACE2	1.84846	1.05949e-09	8.49957e-08
ENSG00000136928	GABBR2	1.80042	1.11728e-09	8.85898e-08
ENSG00000153162	BMP6	1.82456	1.19244e-09	9.34624e-08
ENSG00000100065	CARD10	1.80722	1.22148e-09	9.53734e-08
ENSG00000237949	LINC00844	1.56732	1.1808e-09	9.29061e-08
ENSG00000144063	MALL	1.89661	1.28606e-09	9.89058e-08
ENSG00000106617	PRKAG2	1.7262	1.27201e-09	9.85664e-08
ENSG00000120279	MYCT1	1.82004	1.44129e-09	1.09607e-07
ENSG00000111321	LTBR	1.81186	1.46665e-09	1.11123e-07
ENSG00000013588	GPRC5A	1.93454	1.50954e-09	1.1395e-07
ENSG00000229807	XIST	1.87933	1.56313e-09	1.17563e-07
ENSG00000146147	MLIP	2.22539	1.66502e-09	1.24186e-07
ENSG00000057704	TMCC3	2.01984	1.64138e-09	1.22996e-07
ENSG00000267107	PCAT19	1.82213	1.66942e-09	1.24186e-07
ENSG00000176658	MYO1D	1.90084	1.73541e-09	1.27245e-07
ENSG00000164283	ESM1	1.79714	1.7282e-09	1.27172e-07
ENSG00000168309	FAM107A	1.88893	1.78611e-09	1.30494e-07
ENSG00000167470	MIDN	0.8614	1.93404e-09	1.39312e-07
ENSG00000162511	LAPTM5	1.77157	1.86488e-09	1.35283e-07
ENSG00000146072	TNFRSF21	1.61405	1.8206e-09	1.32541e-07
ENSG00000138772	ANXA3	1.82102	1.93047e-09	1.39312e-07
ENSG00000113083	LOX	1.78587	2.03565e-09	1.45606e-07
ENSG00000133574	GIMAP4	1.83058	2.11909e-09	1.51046e-07
ENSG00000110002	VWA5A	1.63201	2.14365e-09	1.52266e-07
ENSG00000111670	GNPTAB	1.53986	2.2017e-09	1.55848e-07
ENSG00000072422	RHOBTB1	1.64099	2.31209e-09	1.62537e-07
ENSG00000082397	EPB41L3	1.78863	2.46639e-09	1.71615e-07
ENSG00000166352	C11orf74	1.4447	2.40095e-09	1.68206e-07
ENSG00000087884	AAMDC	1.27382	2.42245e-09	1.69133e-07
ENSG00000261373	VPS9D1-AS1	2.27079	2.77819e-09	1.91359e-07
ENSG00000069482	GAL	2.22897	3.089e-09	2.08554e-07
ENSG00000213203	GIMAP1	1.90579	3.03496e-09	2.05583e-07
ENSG00000173218	VANGL1	1.88399	3.122e-09	2.10088e-07
ENSG00000003436	TFPI	1.4045	3.00332e-09	2.04805e-07
ENSG00000065833	ME1	1.70111	3.16233e-09	2.12104e-07
ENSG00000099282	TSPAN15	1.67117	3.43173e-09	2.28746e-07
ENSG00000105976	MET	1.96	3.58325e-09	2.3646e-07
ENSG00000171435	KSR2	2.58473	3.86154e-09	2.52382e-07
ENSG00000131378	RFTN1	1.66658	3.46481e-09	2.30129e-07
ENSG00000131724	IL13RA1	1.56814	3.43282e-09	2.28746e-07
ENSG00000184979	USP18	1.63386	3.52531e-09	2.33389e-07
ENSG00000130038	CRACR2A	3.17513	4.43078e-09	2.8062e-07
ENSG00000142046	TMEM91	1.63058	3.78456e-09	2.48941e-07
ENSG00000269293	ZSCAN16-AS1	1.20719	3.82837e-09	2.51016e-07
ENSG00000117122	MFAP2	1.71151	3.90859e-09	2.54643e-07
ENSG00000123358	NR4A1	1.59723	3.94638e-09	2.55478e-07
ENSG00000165102	HGSNAT	1.48145	3.94437e-09	2.55478e-07
ENSG00000180822	PSMG4	1.35635	3.9703e-09	2.56216e-07
ENSG00000104881	PPP1R13L	1.7799	4.26543e-09	2.73571e-07
ENSG00000185339	TCN2	1.61355	4.26598e-09	2.73571e-07
ENSG00000086991	NOX4	1.88762	4.52443e-09	2.83915e-07
ENSG00000099785	44257	1.45226	4.35892e-09	2.7779e-07
ENSG00000081923	ATP8B1	1.83736	4.5653e-09	2.85604e-07
ENSG00000172716	SLFN11	2.06624	4.78987e-09	2.98739e-07
ENSG00000257219	LNCOG	2.5498	5.20043e-09	3.17568e-07
ENSG00000231298	MANCR	1.79884	4.94172e-09	3.07273e-07
ENSG00000149380	P4HA3	1.89832	5.28747e-09	3.21922e-07
ENSG00000139567	ACVRL1	1.71464	5.19288e-09	3.17568e-07
ENSG00000198053	SIRPA	1.55318	5.15832e-09	3.17521e-07
ENSG00000197905	TEAD4	1.63188	5.56635e-09	3.37896e-07
ENSG00000130449	ZSWIM6	1.38895	5.59069e-09	3.38369e-07
ENSG00000013563	DNASE1L1	1.63559	5.7344e-09	3.45025e-07
ENSG00000128283	CDC42EP1	1.59969	5.86649e-09	3.48869e-07
ENSG00000106366	SERPINE1	1.50051	6.14948e-09	3.63584e-07
ENSG00000215183	MSMP	1.78616	6.49876e-09	3.80931e-07
ENSG00000162618	ADGRL4	1.70577	6.67672e-09	3.90245e-07
ENSG00000089327	FXYD5	1.67526	6.70339e-09	3.90688e-07
ENSG00000013297	CLDN11	1.67925	6.84944e-09	3.98065e-07
ENSG00000055813	CCDC85A	2.36498	7.49947e-09	4.3216e-07
ENSG00000089060	SLC8B1	1.78534	7.41253e-09	4.28357e-07
ENSG00000235034	C19orf81	2.05116	7.64712e-09	4.3943e-07
ENSG00000214548	MEG3	1.07253	7.67426e-09	4.39755e-07
ENSG00000145335	SNCA	1.6914	7.86155e-09	4.47879e-07
ENSG00000144810	COL8A1	1.65979	7.90361e-09	4.47879e-07
ENSG00000134107	BHLHE40	1.49758	7.89381e-09	4.47879e-07
ENSG00000261371	PECAM1	1.62411	8.15777e-09	4.61004e-07
ENSG00000170542	SERPINB9	1.78421	8.59319e-09	4.81619e-07
ENSG00000173269	MMRN2	1.72399	8.74023e-09	4.87191e-07
ENSG00000166311	SMPD1	1.41232	8.71426e-09	4.8707e-07
ENSG00000168497	CAVIN2	1.67671	9.47182e-09	5.23689e-07
ENSG00000072135	PTPN18	1.59118	9.50658e-09	5.24194e-07
ENSG00000224272	AC131097.2	2.04452	9.97848e-09	5.47265e-07
ENSG00000130635	COL5A1	1.53599	9.92336e-09	5.45705e-07
ENSG00000114019	AMOTL2	1.45501	1.033e-08	5.57573e-07
ENSG00000171992	SYNPO	1.67746	1.18398e-08	6.34049e-07
ENSG00000117228	GBP1	1.48955	1.17e-08	6.28205e-07
ENSG00000160886	LY6K	2.18215	1.27165e-08	6.722e-07
ENSG00000127329	PTPRB	1.77063	1.22009e-08	6.49982e-07
ENSG00000135926	TMBIM1	1.58679	1.20524e-08	6.43748e-07
ENSG00000142871	CCN1	1.30257	1.22888e-08	6.52964e-07
ENSG00000088280	ASAP3	1.75318	1.35598e-08	7.09475e-07
ENSG00000253187	HOXA10-AS	2.20711	1.43366e-08	7.44374e-07
ENSG00000176907	TCIM	1.4976	1.33719e-08	7.0321e-07
ENSG00000130158	DOCK6	1.58905	1.35604e-08	7.09475e-07
ENSG00000165795	NDRG2	1.55437	1.37327e-08	7.1666e-07
ENSG00000109906	ZBTB16	1.63002	1.47164e-08	7.62163e-07
ENSG00000099260	PALMD	1.59963	1.50201e-08	7.75927e-07
ENSG00000101335	MYL9	1.66509	1.5913e-08	8.19557e-07
ENSG00000186994	KANK3	1.87846	1.64351e-08	8.36352e-07
ENSG00000142910	TINAGL1	1.63376	1.61815e-08	8.28638e-07
ENSG00000102271	KLHL4	1.33655	1.59448e-08	8.19557e-07
ENSG00000064932	SBNO2	1.57278	1.6316e-08	8.3236e-07
ENSG00000161714	PLCD3	1.44963	1.66826e-08	8.46841e-07
ENSG00000148288	GBGT1	1.73891	1.76166e-08	8.89837e-07
ENSG00000166446	CDYL2	1.87903	1.79289e-08	9.0338e-07
ENSG00000112414	ADGRG6	1.48483	1.73568e-08	8.78881e-07
ENSG00000136378	ADAMTS7	1.58708	1.83113e-08	9.20377e-07
ENSG00000139117	CPNE8	2.19165	2.03588e-08	1.01321e-06
ENSG00000174080	CTSF	1.5005	1.94695e-08	9.73806e-07
ENSG00000067066	SP100	1.52136	2.03924e-08	1.01321e-06
ENSG00000173272	MZT2A	0.685375	2.15335e-08	1.06147e-06
ENSG00000187024	PTRH1	1.43779	2.04287e-08	1.01321e-06
ENSG00000197461	PDGFA	1.36981	2.04555e-08	1.01321e-06
ENSG00000106392	C1GALT1	1.40315	2.11247e-08	1.04383e-06
ENSG00000149600	COMMD7	0.889033	2.25221e-08	1.10488e-06
ENSG00000139629	GALNT6	1.68866	2.29493e-08	1.12315e-06
ENSG00000160796	NBEAL2	1.69216	2.32251e-08	1.13123e-06
ENSG00000064763	FAR2	1.72707	2.32874e-08	1.13157e-06
ENSG00000185187	SIGIRR	1.62639	2.30675e-08	1.12624e-06
ENSG00000203706	SERTAD4-AS1	1.72418	2.36199e-08	1.145e-06
ENSG00000251322	SHANK3	1.71226	2.40863e-08	1.16403e-06
ENSG00000228495	LINC01013	1.71375	2.45454e-08	1.1787e-06
ENSG00000108622	ICAM2	1.60483	2.44261e-08	1.17573e-06
ENSG00000167644	C19orf33	1.6961	2.57487e-08	1.23359e-06
ENSG00000235750	KIAA0040	2.54681	2.85646e-08	1.35579e-06
ENSG00000167680	SEMA6B	1.63159	2.66774e-08	1.27509e-06
ENSG00000114698	PLSCR4	1.55875	2.76704e-08	1.31947e-06
ENSG00000159261	CLDN14	2.86584	3.12492e-08	1.45951e-06
ENSG00000059378	PARP12	1.56079	2.81428e-08	1.33888e-06
ENSG00000101439	CST3	0.485667	3.29973e-08	1.52244e-06
ENSG00000112679	DUSP22	1.44254	2.8725e-08	1.36025e-06
ENSG00000164867	NOS3	1.79342	2.99051e-08	1.40314e-06
ENSG00000158716	DUSP23	1.65142	2.98798e-08	1.40314e-06
ENSG00000103544	VPS35L	1.39564	2.94359e-08	1.38749e-06
ENSG00000249867	LINC02742	2.99955	3.50246e-08	1.59933e-06
ENSG00000106100	NOD1	1.75603	3.23175e-08	1.49574e-06
ENSG00000166825	ANPEP	1.59146	3.17828e-08	1.48105e-06
ENSG00000170899	GSTA4	1.11283	3.19078e-08	1.4835e-06
ENSG00000108797	CNTNAP1	1.56327	3.22995e-08	1.49574e-06
ENSG00000149781	FERMT3	1.6649	3.33612e-08	1.52678e-06
ENSG00000147889	CDKN2A	1.57898	3.30432e-08	1.52244e-06
ENSG00000101670	LIPG	1.51132	3.33465e-08	1.52678e-06
ENSG00000225746	MEG8	1.38892	3.33228e-08	1.52678e-06
ENSG00000125378	BMP4	1.66763	3.52176e-08	1.60456e-06
ENSG00000028116	VRK2	1.67668	3.5663e-08	1.62124e-06
ENSG00000159314	ARHGAP27	1.94544	3.65416e-08	1.6575e-06
ENSG00000138639	ARHGAP24	1.65521	3.71519e-08	1.67405e-06
ENSG00000232560	LINC01549	2.25335	3.99866e-08	1.78995e-06
ENSG00000106123	EPHB6	3.25215	4.30538e-08	1.89744e-06
ENSG00000128815	WDFY4	2.53966	4.2386e-08	1.87682e-06
ENSG00000125089	SH3TC1	1.70453	4.08315e-08	1.81981e-06
ENSG00000141696	P3H4	1.04661	4.11814e-08	1.83141e-06
ENSG00000172159	FRMD3	2.43223	4.48034e-08	1.96262e-06
ENSG00000177674	AGTRAP	1.22645	4.13726e-08	1.83592e-06
ENSG00000102755	FLT1	1.64076	4.29484e-08	1.89744e-06
ENSG00000140403	DNAJA4	2.52493	4.64941e-08	2.02368e-06
ENSG00000115363	EVA1A	1.51115	4.31942e-08	1.89744e-06
ENSG00000165757	JCAD	1.6473	4.52784e-08	1.97919e-06
ENSG00000197467	COL13A1	1.62576	4.56351e-08	1.99053e-06
ENSG00000107485	GATA3	1.72555	4.74099e-08	2.05916e-06
ENSG00000183963	SMTN	1.54186	4.787e-08	2.07015e-06
ENSG00000102359	SRPX2	1.50516	4.81028e-08	2.07166e-06
ENSG00000287151	C2orf27A	1.43424	4.79665e-08	2.07015e-06
ENSG00000099256	PRTFDC1	2.18062	5.16168e-08	2.19984e-06
ENSG00000177706	FAM20C	1.3804	4.8368e-08	2.07871e-06
ENSG00000182636	NDN	1.98214	5.28757e-08	2.24414e-06
ENSG00000106477	CEP41	1.31082	5.13153e-08	2.19156e-06
ENSG00000187824	TMEM220	1.79337	5.33394e-08	2.25914e-06
ENSG00000244300	GATA2-AS1	1.82285	5.48635e-08	2.30934e-06
ENSG00000214194	SMIM30	1.08793	5.48026e-08	2.30934e-06
ENSG00000197415	VEPH1	1.38919	5.55841e-08	2.33487e-06
ENSG00000132470	ITGB4	2.46908	6.17852e-08	2.57421e-06
ENSG00000074416	MGLL	1.567	5.86778e-08	2.45978e-06
ENSG00000151338	MIPOL1	1.85245	6.06026e-08	2.53527e-06
ENSG00000148655	LRMDA	2.02327	6.26146e-08	2.58769e-06
ENSG00000185070	FLRT2	1.67289	6.16725e-08	2.57421e-06
ENSG00000171346	KRT15	2.5113	6.69012e-08	2.75927e-06
ENSG00000153551	CMTM7	1.58366	6.211e-08	2.58249e-06
ENSG00000121851	POLR3GL	0.951043	6.24845e-08	2.58754e-06
ENSG00000127528	KLF2	1.52962	6.23661e-08	2.58754e-06
ENSG00000095303	PTGS1	1.83655	6.72812e-08	2.76936e-06
ENSG00000273338	AC103591.3	1.78585	6.77551e-08	2.78245e-06
ENSG00000049323	LTBP1	1.53988	6.78712e-08	2.78245e-06
ENSG00000226363	HAGLROS	1.96825	7.27268e-08	2.95193e-06
ENSG00000033327	GAB2	1.55174	7.03021e-08	2.87118e-06
ENSG00000160953	PWWP3A	1.0287	7.25736e-08	2.95157e-06
ENSG00000169291	SHE	1.68411	7.64647e-08	3.08528e-06
ENSG00000144285	SCN1A	1.42735	7.50901e-08	3.03581e-06
ENSG00000177409	SAMD9L	1.43863	7.7192e-08	3.1085e-06
ENSG00000117411	B4GALT2	1.21063	7.76732e-08	3.12173e-06
ENSG00000129538	RNASE1	1.53441	8.0769e-08	3.23345e-06
ENSG00000170190	SLC16A5	2.73702	9.48509e-08	3.7677e-06
ENSG00000128052	KDR	1.63586	8.80609e-08	3.51848e-06
ENSG00000066056	TIE1	1.55046	9.38111e-08	3.73365e-06
ENSG00000099377	HSD3B7	1.9034	1.00078e-07	3.95229e-06
ENSG00000103335	PIEZO1	1.3844	9.65526e-08	3.82786e-06
ENSG00000003400	CASP10	2.03191	1.04077e-07	4.08658e-06
ENSG00000116353	MECR	1.32861	9.96057e-08	3.94126e-06
ENSG00000245532	NEAT1	1.41847	1.00285e-07	3.95283e-06
ENSG00000167705	RILP	1.49406	1.01808e-07	4.00518e-06
ENSG00000180964	TCEAL8	0.972092	1.06488e-07	4.15731e-06
ENSG00000105711	SCN1B	1.55148	1.12342e-07	4.36884e-06
ENSG00000128805	ARHGAP22	1.59405	1.15155e-07	4.46159e-06
ENSG00000241839	PLEKHO2	1.54018	1.15544e-07	4.46819e-06
ENSG00000256940	PPP1R14B-AS1	1.49092	1.24596e-07	4.79111e-06
ENSG00000171132	PRKCE	1.53747	1.28529e-07	4.93306e-06
ENSG00000285867	BX470102.2	2.10432	1.34222e-07	5.12271e-06
ENSG00000111057	KRT18	1.49236	1.31214e-07	5.02667e-06
ENSG00000152465	NMT2	1.30693	1.3221e-07	5.05537e-06
ENSG00000114315	HES1	1.13073	1.37349e-07	5.22259e-06
ENSG00000128918	ALDH1A2	2.07333	1.46405e-07	5.5149e-06
ENSG00000134339	SAA2	2.02526	1.46654e-07	5.5149e-06
ENSG00000154133	ROBO4	1.54163	1.45305e-07	5.48434e-06
ENSG00000104723	TUSC3	1.59136	1.48592e-07	5.55713e-06
ENSG00000176435	CLEC14A	1.5015	1.47753e-07	5.5368e-06
ENSG00000114779	ABHD14B	1.43397	1.47778e-07	5.5368e-06
ENSG00000254703	SENCR	1.90003	1.53653e-07	5.69434e-06
ENSG00000131634	TMEM204	1.99619	1.54136e-07	5.7019e-06
ENSG00000149564	ESAM	1.51612	1.49476e-07	5.56434e-06
ENSG00000272702	AC010913.1	3.18955	1.67561e-07	6.13203e-06
ENSG00000122861	PLAU	1.41205	1.49565e-07	5.56434e-06
ENSG00000010438	PRSS3	1.56356	1.57078e-07	5.80026e-06
ENSG00000133101	CCNA1	1.91026	1.63184e-07	5.98252e-06
ENSG00000079257	LXN	1.55749	1.60947e-07	5.92769e-06
ENSG00000154589	LY96	1.55468	1.62916e-07	5.98252e-06
ENSG00000196139	AKR1C3	1.31852	1.74531e-07	6.35299e-06
ENSG00000141682	PMAIP1	1.57144	1.77447e-07	6.44766e-06
ENSG00000099937	SERPIND1	1.77842	2.03056e-07	7.30481e-06
ENSG00000126458	RRAS	1.34959	2.03179e-07	7.30481e-06
ENSG00000103490	PYCARD	1.6491	2.09575e-07	7.50838e-06
ENSG00000138119	MYOF	1.39635	2.06004e-07	7.39338e-06
ENSG00000181649	PHLDA2	1.4133	2.1223e-07	7.57858e-06
ENSG00000184497	TMEM255B	1.48065	2.13853e-07	7.60835e-06
ENSG00000168610	STAT3	0.779208	2.21034e-07	7.83657e-06
ENSG00000132622	HSPA12B	1.92787	2.32007e-07	8.16896e-06
ENSG00000157227	MMP14	1.40354	2.22327e-07	7.86875e-06
ENSG00000100368	CSF2RB	2.09238	2.34561e-07	8.24468e-06
ENSG00000134986	NREP	1.2262	2.31241e-07	8.15602e-06
ENSG00000256043	CTSO	1.38733	2.36204e-07	8.2882e-06
ENSG00000176720	BOK	1.38648	2.41477e-07	8.42984e-06
ENSG00000138382	METTL5	0.858449	2.47336e-07	8.61494e-06
ENSG00000021762	OSBPL5	1.53604	2.47621e-07	8.61494e-06
ENSG00000108883	EFTUD2	0.986591	2.54234e-07	8.82998e-06
ENSG00000159388	BTG2	1.20147	2.6112e-07	9.00798e-06
ENSG00000171488	LRRC8C	1.53136	2.67567e-07	9.21483e-06
ENSG00000183648	NDUFB1	0.49356	2.9392e-07	1.00379e-05
ENSG00000124098	FAM210B	1.09357	2.85393e-07	9.81223e-06
ENSG00000154102	C16orf74	1.47536	2.88142e-07	9.89012e-06
ENSG00000167123	CERCAM	1.30535	2.90337e-07	9.93215e-06
ENSG00000287382	AC110611.2	1.76942	3.14939e-07	1.06491e-05
ENSG00000164176	EDIL3	1.63365	3.2327e-07	1.08768e-05
ENSG00000130303	BST2	1.36921	3.17378e-07	1.07139e-05
ENSG00000112837	TBX18	1.92988	3.30958e-07	1.1099e-05
ENSG00000170379	TCAF2	1.96425	3.36691e-07	1.12728e-05
ENSG00000282057	AC092807.3	1.76063	3.39205e-07	1.13199e-05
ENSG00000141526	SLC16A3	1.44868	3.37904e-07	1.1295e-05
ENSG00000164932	CTHRC1	1.77072	3.54382e-07	1.17118e-05
ENSG00000164647	STEAP1	1.63604	3.52906e-07	1.16819e-05
ENSG00000173156	RHOD	1.54296	3.51478e-07	1.16535e-05
ENSG00000129595	EPB41L4A	1.78104	3.62077e-07	1.19084e-05
ENSG00000134222	PSRC1	1.21483	3.60692e-07	1.18819e-05
ENSG00000102034	ELF4	1.59643	3.70612e-07	1.21112e-05
ENSG00000197712	FAM114A1	1.371	3.6655e-07	1.20049e-05
ENSG00000124216	SNAI1	1.60899	3.80321e-07	1.23496e-05
ENSG00000151702	FLI1	1.51228	3.79584e-07	1.23496e-05
ENSG00000135636	DYSF	1.56763	3.86532e-07	1.25115e-05
ENSG00000104823	ECH1	0.705758	4.12868e-07	1.32799e-05
ENSG00000154237	LRRK1	1.87075	4.16343e-07	1.33288e-05
ENSG00000163322	ABRAXAS1	1.39183	4.0727e-07	1.31412e-05
ENSG00000107099	DOCK8	2.83893	4.55099e-07	1.43672e-05
ENSG00000188313	PLSCR1	1.30189	4.15735e-07	1.33288e-05
ENSG00000182154	MRPL41	1.26799	4.18418e-07	1.33743e-05
ENSG00000203883	SOX18	1.54383	4.29919e-07	1.36778e-05
ENSG00000186281	GPAT2	2.35989	4.73751e-07	1.48643e-05
ENSG00000188153	COL4A5	1.63458	4.54542e-07	1.43672e-05
ENSG00000223768	LINC00205	1.23563	4.45618e-07	1.41333e-05
ENSG00000197147	LRRC8B	1.46821	4.49807e-07	1.42441e-05
ENSG00000237870	AC073130.1	1.99202	4.72663e-07	1.48529e-05
ENSG00000005243	COPZ2	1.59917	4.6427e-07	1.46116e-05
ENSG00000169093	ASMTL	1.32816	4.6139e-07	1.45434e-05
ENSG00000253552	HOXA-AS2	1.62664	4.9057e-07	1.53215e-05
ENSG00000158234	FAIM	1.5958	4.91947e-07	1.53393e-05
ENSG00000164023	SGMS2	1.6069	4.9414e-07	1.53393e-05
ENSG00000145391	SETD7	1.33063	4.8821e-07	1.52711e-05
ENSG00000177628	GBA	1.22754	4.93993e-07	1.53393e-05
ENSG00000050344	NFE2L3	1.47651	5.07805e-07	1.57166e-05
ENSG00000111341	MGP	1.45609	5.09478e-07	1.57438e-05
ENSG00000128591	FLNC	1.37615	5.25932e-07	1.62033e-05
ENSG00000107521	HPS1	1.48561	5.32759e-07	1.6389e-05
ENSG00000106004	HOXA5	1.47362	5.5639e-07	1.70646e-05
ENSG00000164161	HHIP	1.35861	5.57809e-07	1.70825e-05
ENSG00000152804	HHEX	1.46087	5.66069e-07	1.73095e-05
ENSG00000188522	FAM83G	1.69894	5.75142e-07	1.74306e-05
ENSG00000196668	LINC00173	1.47727	5.66925e-07	1.73098e-05
ENSG00000196352	CD55	1.4706	5.71474e-07	1.73735e-05
ENSG00000148700	ADD3	1.03295	5.74764e-07	1.74306e-05
ENSG00000100968	NFATC4	1.51339	5.82117e-07	1.75899e-05
ENSG00000162384	CZIB	0.933002	5.96172e-07	1.79552e-05
ENSG00000118495	PLAGL1	1.54032	6.09189e-07	1.82808e-05
ENSG00000176731	RBIS	0.557427	6.33968e-07	1.87958e-05
ENSG00000178033	CALHM5	1.8729	6.26043e-07	1.86736e-05
ENSG00000120129	DUSP1	1.31631	6.09449e-07	1.82808e-05
ENSG00000071889	FAM3A	1.20206	6.14243e-07	1.83707e-05
ENSG00000170906	NDUFA3	0.544934	6.51146e-07	1.92215e-05
ENSG00000109854	HTATIP2	1.33522	6.27085e-07	1.86736e-05
ENSG00000253948	VPS13B-DT	1.36854	6.35768e-07	1.88219e-05
ENSG00000168528	SERINC2	1.21936	6.33672e-07	1.87958e-05
ENSG00000135596	MICAL1	1.31561	6.41308e-07	1.89584e-05
ENSG00000196196	HRCT1	1.65745	6.63273e-07	1.9532e-05
ENSG00000243509	TNFRSF6B	1.63203	6.67218e-07	1.95829e-05
ENSG00000181826	RELL1	1.28318	6.66517e-07	1.95829e-05
ENSG00000144642	RBMS3	1.46728	6.79662e-07	1.99196e-05
ENSG00000184371	CSF1	1.34955	6.83421e-07	2.00011e-05
ENSG00000162692	VCAM1	1.42853	6.85756e-07	2.00407e-05
ENSG00000154016	GRAP	1.65035	7.05208e-07	2.04921e-05
ENSG00000277972	CISD3	1.21073	6.93792e-07	2.02467e-05
ENSG00000109113	RAB34	1.4299	6.99133e-07	2.03734e-05
ENSG00000170430	MGMT	1.79965	7.19923e-07	2.08309e-05
ENSG00000105939	ZC3HAV1	1.12198	7.04294e-07	2.04921e-05
ENSG00000173281	PPP1R3B	1.41448	7.10639e-07	2.05914e-05
ENSG00000226702	MIR217HG	1.73845	8.02804e-07	2.30984e-05
ENSG00000183087	GAS6	1.30535	7.84301e-07	2.25978e-05
ENSG00000178718	RPP25	1.51019	8.0955e-07	2.32272e-05
ENSG00000170545	SMAGP	1.43414	8.0705e-07	2.3188e-05
ENSG00000105538	RASIP1	1.41298	8.27933e-07	2.37213e-05
ENSG00000008394	MGST1	1.41373	8.407e-07	2.40534e-05
ENSG00000102048	ASB9	1.90119	8.78755e-07	2.4933e-05
ENSG00000013583	HEBP1	1.23951	8.52082e-07	2.42917e-05
ENSG00000182541	LIMK2	1.35533	8.57987e-07	2.44115e-05
ENSG00000184005	ST6GALNAC3	1.6156	8.9797e-07	2.54077e-05
ENSG00000267583	AC007998.3	1.50313	9.20816e-07	2.59822e-05
ENSG00000120217	CD274	1.89254	9.4032e-07	2.64732e-05
ENSG00000158156	XKR8	1.75135	9.40805e-07	2.64732e-05
ENSG00000119865	CNRIP1	1.43263	9.45421e-07	2.65301e-05
ENSG00000161835	GRASP	1.34858	9.48379e-07	2.65767e-05
ENSG00000198113	TOR4A	1.44056	9.5718e-07	2.67136e-05
ENSG00000243710	CFAP57	3.42079	1.05914e-06	2.91222e-05
ENSG00000177606	JUN	0.78958	9.72252e-07	2.70236e-05
ENSG00000196639	HRH1	1.34542	9.66985e-07	2.69137e-05
ENSG00000091136	LAMB1	1.24827	9.94128e-07	2.75377e-05
ENSG00000107819	SFXN3	1.2337	1.00471e-06	2.77121e-05
ENSG00000205177	C11orf91	1.43584	1.06418e-06	2.91821e-05
ENSG00000108551	RASD1	1.95132	1.09279e-06	2.97674e-05
ENSG00000105339	DENND3	1.54122	1.08635e-06	2.9748e-05
ENSG00000106688	SLC1A1	1.93556	1.12261e-06	3.03772e-05
ENSG00000140950	MEAK7	1.31769	1.09559e-06	2.98039e-05
ENSG00000178726	THBD	2.40676	1.18504e-06	3.18141e-05
ENSG00000091409	ITGA6	1.20219	1.15783e-06	3.12477e-05
ENSG00000168077	SCARA3	1.20011	1.20705e-06	3.23625e-05
ENSG00000144749	LRIG1	1.04125	1.24267e-06	3.32738e-05
ENSG00000249464	LINC01091	2.10324	1.3002e-06	3.45942e-05
ENSG00000023697	DERA	1.19548	1.26029e-06	3.37016e-05
ENSG00000101160	CTSZ	1.38294	1.29743e-06	3.45942e-05
ENSG00000122378	PRXL2A	1.17255	1.30043e-06	3.45942e-05
ENSG00000107863	ARHGAP21	1.47127	1.33615e-06	3.54522e-05
ENSG00000073756	PTGS2	1.50001	1.34798e-06	3.56735e-05
ENSG00000270607	AC009549.1	2.52171	1.45938e-06	3.83454e-05
ENSG00000150457	LATS2	1.3559	1.38425e-06	3.6586e-05
ENSG00000167778	SPRYD3	1.28222	1.43557e-06	3.78447e-05
ENSG00000184588	PDE4B	1.20729	1.45657e-06	3.83454e-05
ENSG00000127952	STYXL1	1.11949	1.47757e-06	3.87522e-05
ENSG00000082126	MPP4	2.03772	1.55316e-06	4.03212e-05
ENSG00000177464	GPR4	1.48049	1.53187e-06	3.99414e-05
ENSG00000073849	ST6GAL1	1.46814	1.52567e-06	3.99114e-05
ENSG00000133816	MICAL2	1.39616	1.54362e-06	4.01244e-05
ENSG00000111859	NEDD9	1.2351	1.53214e-06	3.99414e-05
ENSG00000184292	TACSTD2	1.8242	1.58895e-06	4.10936e-05
ENSG00000287263	AC008875.3	1.20135	1.58553e-06	4.10573e-05
ENSG00000159228	CBR1	0.998124	1.64573e-06	4.24549e-05
ENSG00000102010	BMX	1.41075	1.70647e-06	4.3911e-05
ENSG00000166228	PCBD1	1.0412	1.69719e-06	4.37272e-05
ENSG00000156535	CD109	1.36706	1.71989e-06	4.41454e-05
ENSG00000003147	ICA1	1.23347	1.71432e-06	4.40576e-05
ENSG00000135480	KRT7	1.32629	1.73944e-06	4.45912e-05
ENSG00000169213	RAB3B	1.35115	1.75033e-06	4.4758e-05
ENSG00000069399	BCL3	1.28167	1.7753e-06	4.52834e-05
ENSG00000129038	LOXL1	1.73951	1.82804e-06	4.63973e-05
ENSG00000198682	PAPSS2	1.38845	1.93621e-06	4.89e-05
ENSG00000166833	NAV2	1.14504	1.96204e-06	4.94913e-05
ENSG00000116962	NID1	1.3542	1.99345e-06	5.02217e-05
ENSG00000101000	PROCR	1.34212	2.07601e-06	5.21707e-05
ENSG00000107554	DNMBP	1.24217	2.07846e-06	5.21707e-05
ENSG00000115828	QPCT	1.5054	2.14222e-06	5.37052e-05
ENSG00000074527	NTN4	1.39488	2.1476e-06	5.37741e-05
ENSG00000183943	PRKX	1.1751	2.16909e-06	5.41796e-05
ENSG00000122359	ANXA11	1.35951	2.20381e-06	5.49797e-05
ENSG00000205356	TECPR1	1.14879	2.20877e-06	5.50363e-05
ENSG00000090013	BLVRB	1.2214	2.23045e-06	5.54415e-05
ENSG00000198853	RUSC2	1.46423	2.28397e-06	5.65655e-05
ENSG00000171680	PLEKHG5	1.35631	2.26791e-06	5.62358e-05
ENSG00000076344	RGS11	2.65228	2.4025e-06	5.90719e-05
ENSG00000134996	OSTF1	1.35661	2.29946e-06	5.68803e-05
ENSG00000173801	JUP	1.35184	2.41194e-06	5.91619e-05
ENSG00000128185	DGCR6L	0.653998	2.48699e-06	6.06392e-05
ENSG00000232759	AC002480.1	1.98663	2.52062e-06	6.13132e-05
ENSG00000078403	MLLT10	1.4369	2.46585e-06	6.02675e-05
ENSG00000176102	CSTF3	1.0561	2.4444e-06	5.98146e-05
ENSG00000145990	GFOD1	1.38953	2.47864e-06	6.05079e-05
ENSG00000137411	VARS2	1.32805	2.5153e-06	6.12566e-05
ENSG00000185860	CCDC190	2.49361	2.65404e-06	6.35759e-05
ENSG00000144824	PHLDB2	1.40332	2.53183e-06	6.1351e-05
ENSG00000119227	PIGZ	1.40783	2.55105e-06	6.16866e-05
ENSG00000149084	HSD17B12	1.0425	2.53244e-06	6.1351e-05
ENSG00000149823	VPS51	1.01237	2.5675e-06	6.20112e-05
ENSG00000145247	OCIAD2	1.3457	2.61528e-06	6.30163e-05
ENSG00000096433	ITPR3	1.39726	2.63181e-06	6.32655e-05
ENSG00000185404	SP140L	1.30968	2.63917e-06	6.32937e-05
ENSG00000204764	RANBP17	2.22427	2.77924e-06	6.63417e-05
ENSG00000148444	COMMD3	1.38255	2.74943e-06	6.57837e-05
ENSG00000086200	IPO11	1.22875	2.76964e-06	6.61899e-05
ENSG00000103415	HMOX2	0.976721	2.79498e-06	6.65623e-05
ENSG00000105784	RUNDC3B	4.06749	3.09266e-06	7.21397e-05
ENSG00000128340	RAC2	1.3577	2.8462e-06	6.76246e-05
ENSG00000137801	THBS1	1.22979	2.84251e-06	6.76154e-05
ENSG00000164125	GASK1B	1.28813	2.86373e-06	6.78048e-05
ENSG00000234409	CCDC188	1.81914	2.9629e-06	6.98295e-05
ENSG00000078401	EDN1	1.31924	2.91405e-06	6.89165e-05
ENSG00000179348	GATA2	1.38688	2.95116e-06	6.9633e-05
ENSG00000157483	MYO1E	1.34452	2.97093e-06	6.98578e-05
ENSG00000133943	DGLUCY	1.25614	2.96983e-06	6.98578e-05
ENSG00000115380	EFEMP1	1.23736	2.98769e-06	7.01713e-05
ENSG00000145147	SLIT2	1.21014	3.01204e-06	7.05812e-05
ENSG00000132357	CARD6	1.35783	3.06754e-06	7.17174e-05
ENSG00000185442	FAM174B	1.3642	3.09078e-06	7.21397e-05
ENSG00000204099	NEU4	1.67688	3.13537e-06	7.29697e-05
ENSG00000171056	SOX7	1.3463	3.13127e-06	7.29572e-05
ENSG00000172059	KLF11	2.45801	3.28015e-06	7.55653e-05
ENSG00000251257	AC010457.1	2.04155	3.27021e-06	7.55653e-05
ENSG00000147697	GSDMC	3.26413	3.46934e-06	7.91219e-05
ENSG00000116016	EPAS1	1.32803	3.24155e-06	7.50991e-05
ENSG00000030110	BAK1	1.22385	3.23575e-06	7.50496e-05
ENSG00000168404	MLKL	1.4693	3.33204e-06	7.65882e-05
ENSG00000184220	CMSS1	1.15256	3.34626e-06	7.68288e-05
ENSG00000162645	GBP2	1.39946	3.38276e-06	7.75797e-05
ENSG00000173926	44258	1.29263	3.40615e-06	7.80287e-05
ENSG00000107020	PLGRKT	1.14725	3.46637e-06	7.91219e-05
ENSG00000119681	LTBP2	1.31244	3.49635e-06	7.95849e-05
ENSG00000224459	SLC25A34-AS1	1.62645	3.5548e-06	8.0711e-05
ENSG00000170421	KRT8	1.36399	3.64924e-06	8.24065e-05
ENSG00000104518	GSDMD	1.13481	3.62626e-06	8.20601e-05
ENSG00000261801	LOXL1-AS1	2.88797	3.89943e-06	8.6991e-05
ENSG00000060140	STYK1	1.89324	3.80446e-06	8.54834e-05
ENSG00000095383	TBC1D2	1.80608	3.80678e-06	8.54834e-05
ENSG00000134954	ETS1	1.28071	3.74086e-06	8.42805e-05
ENSG00000013288	MAN2B2	1.27353	3.88576e-06	8.67805e-05
ENSG00000148908	RGS10	1.30793	3.96544e-06	8.8367e-05
ENSG00000205336	ADGRG1	0.514061	4.06514e-06	9.02938e-05
ENSG00000238142	BX284668.5	1.7923	4.07824e-06	9.03885e-05
ENSG00000006282	SPATA20	1.18208	3.97845e-06	8.85606e-05
ENSG00000169105	CHST14	1.16995	4.04168e-06	8.98703e-05
ENSG00000135723	FHOD1	1.29666	4.0705e-06	9.03149e-05
ENSG00000204767	INSYN2B	1.40981	4.11249e-06	9.10489e-05
ENSG00000179085	DPM3	0.66299	4.15156e-06	9.17153e-05
ENSG00000148426	PROSER2	1.52223	4.19119e-06	9.2491e-05
ENSG00000266970	AC061992.2	3.41167	4.55732e-06	9.91798e-05
ENSG00000163870	TPRA1	1.19895	4.21521e-06	9.26955e-05
ENSG00000164687	FABP5	1.2423	4.22884e-06	9.28211e-05
ENSG00000076944	STXBP2	1.36589	4.30188e-06	9.42221e-05
ENSG00000160781	PAQR6	1.20891	4.31396e-06	9.43858e-05
ENSG00000122641	INHBA	1.31711	4.42572e-06	9.67276e-05
ENSG00000119900	OGFRL1	1.21009	4.46973e-06	9.74812e-05
ENSG00000175264	CHST1	1.687	4.65649e-06	0.000101016
ENSG00000125740	FOSB	1.29743	4.63972e-06	0.000100759
ENSG00000065485	PDIA5	1.19493	4.63905e-06	0.000100759
ENSG00000171476	HOPX	1.11433	4.69144e-06	0.000101666
ENSG00000170323	FABP4	1.53256	4.80953e-06	0.000103785
ENSG00000165507	DEPP1	1.44372	4.82402e-06	0.000103988
ENSG00000167601	AXL	1.23288	4.80865e-06	0.000103785
ENSG00000172578	KLHL6	1.86767	4.94879e-06	0.000106342
ENSG00000165949	IFI27	1.26329	4.91772e-06	0.000105897
ENSG00000138722	MMRN1	1.32649	4.94513e-06	0.000106342
ENSG00000167874	TMEM88	1.48812	5.0277e-06	0.000107698
ENSG00000173040	EVC2	3.33042	5.42257e-06	0.000114597
ENSG00000143314	MRPL24	1.03754	5.13367e-06	0.000109624
ENSG00000185112	FAM43A	1.30915	5.16821e-06	0.000110246
ENSG00000148803	FUOM	1.13964	5.17449e-06	0.000110265
ENSG00000173221	GLRX	1.18999	5.24085e-06	0.000111563
ENSG00000163923	RPL39L	1.40806	5.36397e-06	0.000113593
ENSG00000163170	BOLA3	1.09762	5.33976e-06	0.000113315
ENSG00000147813	NAPRT	1.18057	5.35159e-06	0.000113448
ENSG00000136770	DNAJC1	1.34875	5.3865e-06	0.000113952
ENSG00000205078	SYCE1L	1.46589	5.45846e-06	0.000115117
ENSG00000020181	ADGRA2	1.43101	5.66148e-06	0.000118665
ENSG00000135124	P2RX4	1.22527	5.6357e-06	0.000118387
ENSG00000137393	RNF144B	1.40378	5.81378e-06	0.000121484
ENSG00000143845	ETNK2	1.35288	5.87949e-06	0.000122731
ENSG00000147113	DIPK2B	1.58125	5.97335e-06	0.000124563
ENSG00000137124	ALDH1B1	1.37307	6.02133e-06	0.000125436
ENSG00000141448	GATA6	1.40893	6.06129e-06	0.00012614
ENSG00000239697	TNFSF12	1.16282	6.12032e-06	0.000127239
ENSG00000054793	ATP9A	1.00196	6.2235e-06	0.000129253
ENSG00000261534	AL596244.1	2.42346	6.56469e-06	0.000135377
ENSG00000188677	PARVB	1.29035	6.38273e-06	0.000132157
ENSG00000258484	SPESP1	2.8333	6.75285e-06	0.000138698
ENSG00000177697	CD151	0.570438	6.52397e-06	0.000134809
ENSG00000153406	NMRAL1	1.3003	6.47492e-06	0.000133931
ENSG00000137962	ARHGAP29	1.23606	6.54151e-06	0.000135035
ENSG00000160746	ANO10	1.1714	6.57978e-06	0.000135551
ENSG00000110719	TCIRG1	1.34187	6.83357e-06	0.000140075
ENSG00000121060	TRIM25	1.14769	6.89352e-06	0.000141021
ENSG00000183401	CCDC159	1.19929	6.99093e-06	0.000142871
ENSG00000148450	MSRB2	1.316	7.04812e-06	0.000143896
ENSG00000198959	TGM2	1.25129	7.17953e-06	0.000146286
ENSG00000137331	IER3	1.20274	7.1732e-06	0.000146286
ENSG00000101460	MAP1LC3A	1.08289	7.20344e-06	0.000146597
ENSG00000160233	LRRC3	2.39065	7.57365e-06	0.000152795
ENSG00000163625	WDFY3	1.18587	7.26857e-06	0.000147513
ENSG00000124067	SLC12A4	1.12702	7.27638e-06	0.000147525
ENSG00000164930	FZD6	1.39438	7.41964e-06	0.000150132
ENSG00000120913	PDLIM2	0.912431	7.4519e-06	0.000150636
ENSG00000112667	DNPH1	0.846779	7.53011e-06	0.000152067
ENSG00000170043	TRAPPC1	0.465505	7.76501e-06	0.000156194
ENSG00000164054	SHISA5	0.856877	7.62657e-06	0.000153711
ENSG00000128709	HOXD9	1.96649	7.85802e-06	0.000157754
ENSG00000224189	HAGLR	1.42129	7.92902e-06	0.000158868
ENSG00000118985	ELL2	1.26276	7.98773e-06	0.000159731
ENSG00000233251	AC007743.1	2.05393	8.23624e-06	0.0001639
ENSG00000213445	SIPA1	1.20997	8.02821e-06	0.000160384
ENSG00000196743	GM2A	1.20725	8.12862e-06	0.000162073
ENSG00000152061	RABGAP1L	1.29384	8.17409e-06	0.000162821
ENSG00000146376	ARHGAP18	1.24299	8.47261e-06	0.00016795
ENSG00000089639	GMIP	1.26309	8.53593e-06	0.000169041
ENSG00000076053	RBM7	1.14378	8.68074e-06	0.000171411
ENSG00000198832	SELENOM	1.27584	9.00819e-06	0.000177706
ENSG00000073060	SCARB1	1.13074	9.09245e-06	0.000179195
ENSG00000114861	FOXP1	1.20875	9.12541e-06	0.000179671
ENSG00000166510	CCDC68	3.24514	9.81067e-06	0.000190415
ENSG00000157168	NRG1	1.22462	9.28209e-06	0.00018223
ENSG00000197921	HES5	1.17338	9.28088e-06	0.00018223
ENSG00000125457	MIF4GD	0.979739	9.29742e-06	0.000182356
ENSG00000111261	MANSC1	1.22333	9.34197e-06	0.000183054
ENSG00000109736	MFSD10	0.819238	9.49872e-06	0.000185415
ENSG00000135686	KLHL36	1.11399	9.52423e-06	0.000185736
ENSG00000179144	GIMAP7	1.48878	9.80627e-06	0.000190415
ENSG00000077238	IL4R	1.31891	9.83873e-06	0.000190778
ENSG00000066697	MSANTD3	1.01719	9.78263e-06	0.000190412
ENSG00000218739	CEBPZOS	1.11843	9.79802e-06	0.000190415
ENSG00000213654	GPSM3	1.31586	9.91412e-06	0.000192058
ENSG00000176641	RNF152	1.46531	1.006e-05	0.000194697
ENSG00000275464	FP565260.1	1.23588	1.00694e-05	0.000194697
ENSG00000197321	SVIL	1.25695	1.01028e-05	0.000194975
ENSG00000121310	ECHDC2	1.46546	1.0283e-05	0.000197892
ENSG00000162736	NCSTN	1.02865	1.01643e-05	0.000195977
ENSG00000171813	PWWP2B	1.42018	1.03469e-05	0.000198747
ENSG00000130529	TRPM4	1.37848	1.03862e-05	0.000199316
ENSG00000021355	SERPINB1	1.34062	1.05718e-05	0.000202307
ENSG00000285894	AL136372.2	2.78104	1.1121e-05	0.000210813
ENSG00000168056	LTBP3	1.04584	1.05491e-05	0.000202063
ENSG00000130755	GMFG	1.57271	1.07674e-05	0.000205283
ENSG00000108557	RAI1	1.18131	1.06832e-05	0.000204057
ENSG00000121797	CCRL2	1.93827	1.09872e-05	0.000208503
ENSG00000260025	CRIM1-DT	1.16118	1.07049e-05	0.000204282
ENSG00000167767	KRT80	1.54121	1.09539e-05	0.000208256
ENSG00000160588	MPZL3	2.33208	1.12338e-05	0.000212197
ENSG00000159363	ATP13A2	1.12141	1.0855e-05	0.000206568
ENSG00000258376	AC004846.1	2.10643	1.12947e-05	0.000212644
ENSG00000234753	FOXP4-AS1	3.32463	1.17899e-05	0.00021972
ENSG00000185201	IFITM2	1.01366	1.11296e-05	0.000210813
ENSG00000249751	ECSCR	1.24144	1.11854e-05	0.000211479
ENSG00000099998	GGT5	1.30623	1.12577e-05	0.000212257
ENSG00000166289	PLEKHF1	1.65535	1.14677e-05	0.000215225
ENSG00000131435	PDLIM4	1.24993	1.13786e-05	0.000213945
ENSG00000140945	CDH13	1.30493	1.16665e-05	0.000218355
ENSG00000175221	MED16	0.977778	1.16339e-05	0.000218144
ENSG00000122971	ACADS	1.19536	1.1753e-05	0.000219572
ENSG00000169583	CLIC3	2.17501	1.21061e-05	0.000224529
ENSG00000173334	TRIB1	1.31237	1.20161e-05	0.000223061
ENSG00000162817	C1orf115	1.49061	1.21201e-05	0.000224585
ENSG00000153558	FBXL2	1.37502	1.23631e-05	0.000228465
ENSG00000058453	CROCC	1.35366	1.2514e-05	0.000230423
ENSG00000198467	TPM2	1.15044	1.25696e-05	0.000231238
ENSG00000110090	CPT1A	1.15426	1.26062e-05	0.000231702
ENSG00000130589	HELZ2	1.21058	1.28389e-05	0.000235768
ENSG00000170955	CAVIN3	1.11292	1.29935e-05	0.000238394
ENSG00000173992	CCS	1.10364	1.30774e-05	0.000239718
ENSG00000198945	L3MBTL3	1.20491	1.31113e-05	0.000240014
ENSG00000272758	AC083798.2	1.25197	1.31367e-05	0.000240159
ENSG00000106628	POLD2	0.552143	1.35499e-05	0.000246872
ENSG00000153071	DAB2	1.24957	1.34684e-05	0.000245783
ENSG00000080503	SMARCA2	1.07595	1.37779e-05	0.000250537
ENSG00000112378	PERP	1.20819	1.38713e-05	0.000252011
ENSG00000175575	PAAF1	0.979093	1.39749e-05	0.000253669
ENSG00000172575	RASGRP1	1.21478	1.40018e-05	0.000253932
ENSG00000177311	ZBTB38	1.02843	1.41419e-05	0.000256245
ENSG00000172638	EFEMP2	0.90022	1.42594e-05	0.000257917
ENSG00000123977	DAW1	2.49408	1.49546e-05	0.000268357
ENSG00000250222	AC008443.5	1.20203	1.43876e-05	0.000259777
ENSG00000143341	HMCN1	3.86828	1.54748e-05	0.000276238
ENSG00000205403	CFI	1.67085	1.48191e-05	0.000266626
ENSG00000104728	ARHGEF10	1.12297	1.47473e-05	0.000265802
ENSG00000175727	MLXIP	0.821877	1.48362e-05	0.000266699
ENSG00000162591	MEGF6	1.70644	1.51116e-05	0.000270865
ENSG00000228106	AL392172.1	1.24423	1.49079e-05	0.000267754
ENSG00000229739	AL096803.2	1.8596	1.52088e-05	0.000271964
ENSG00000175746	C15orf54	1.65833	1.51831e-05	0.000271742
ENSG00000134602	STK26	2.51736	1.57309e-05	0.00028032
ENSG00000064199	SPA17	1.0391	1.54045e-05	0.000275223
ENSG00000010278	CD9	0.737062	1.55973e-05	0.000278181
ENSG00000175591	P2RY2	2.75297	1.64367e-05	0.000289867
ENSG00000273124	AL365434.2	1.7703	1.59863e-05	0.000284129
ENSG00000130066	SAT1	0.825166	1.57631e-05	0.000280406
ENSG00000116096	SPR	1.19001	1.57549e-05	0.000280406
ENSG00000168890	TMEM150A	1.1784	1.6105e-05	0.000285718
ENSG00000105971	CAV2	1.01449	1.61177e-05	0.000285718
ENSG00000138279	ANXA7	0.831258	1.61805e-05	0.000286584
ENSG00000144802	NFKBIZ	1.30011	1.62715e-05	0.000287419
ENSG00000233117	LINC00702	1.78747	1.67273e-05	0.000294485
ENSG00000185033	SEMA4B	1.12324	1.66696e-05	0.00029372
ENSG00000147854	UHRF2	1.16627	1.68687e-05	0.000296718
ENSG00000158555	GDPD5	1.3348	1.70334e-05	0.0002991
ENSG00000129675	ARHGEF6	1.11683	1.69429e-05	0.000297767
ENSG00000181481	RNF135	1.29008	1.72015e-05	0.000301793
ENSG00000164430	CGAS	2.7313	1.81261e-05	0.000314243
ENSG00000147872	PLIN2	1.25532	1.74401e-05	0.000305456
ENSG00000184916	JAG2	1.26872	1.75312e-05	0.000306788
ENSG00000173482	PTPRM	1.46635	1.76551e-05	0.000308166
ENSG00000137198	GMPR	1.09851	1.75896e-05	0.000307285
ENSG00000187601	MAGEH1	1.3873	1.77509e-05	0.00030931
ENSG00000255737	AGAP2-AS1	1.34158	1.78616e-05	0.00031071
ENSG00000088387	DOCK9	1.23163	1.78533e-05	0.00031071
ENSG00000161179	YDJC	1.06895	1.80643e-05	0.000313436
ENSG00000167083	GNGT2	2.08067	1.88147e-05	0.00032453
ENSG00000158109	TPRG1L	1.1889	1.83375e-05	0.00031737
ENSG00000179820	MYADM	1.14617	1.84724e-05	0.000319434
ENSG00000086062	B4GALT1	1.16113	1.88401e-05	0.000324623
ENSG00000166925	TSC22D4	0.412532	1.90258e-05	0.000327067
ENSG00000273796	BX322562.1	1.62409	1.92593e-05	0.000330527
ENSG00000250565	ATP6V1E2	1.53833	1.94948e-05	0.000334288
ENSG00000159217	IGF2BP1	1.25331	1.95435e-05	0.000334842
ENSG00000148400	NOTCH1	0.615121	1.96956e-05	0.000337166
ENSG00000148339	SLC25A25	1.10484	2.00543e-05	0.00034251
ENSG00000168899	VAMP5	1.06906	2.00712e-05	0.00034251
ENSG00000136068	FLNB	1.1226	2.0183e-05	0.00034407
ENSG00000145911	N4BP3	1.52027	2.04777e-05	0.000348803
ENSG00000177191	B3GNT8	1.82474	2.08151e-05	0.000353373
ENSG00000224982	TMEM233	2.75486	2.18002e-05	0.000368263
ENSG00000108187	PBLD	1.31538	2.09408e-05	0.000355212
ENSG00000087077	TRIP6	1.13178	2.10633e-05	0.000356995
ENSG00000273264	AL360219.1	2.70607	2.25449e-05	0.000378654
ENSG00000187498	COL4A1	1.08042	2.1614e-05	0.000365419
ENSG00000137507	LRRC32	1.39097	2.18942e-05	0.000369546
ENSG00000240990	HOXA11-AS	1.39379	2.22339e-05	0.000374353
ENSG00000174749	FAM241A	1.24642	2.2194e-05	0.000373988
ENSG00000059573	ALDH18A1	1.07251	2.21896e-05	0.000373988
ENSG00000164038	SLC9B2	1.26126	2.24646e-05	0.000377615
ENSG00000153767	GTF2E1	1.14096	2.27123e-05	0.000381152
ENSG00000135048	CEMIP2	1.0338	2.27694e-05	0.000381799
ENSG00000162076	FLYWCH2	0.891025	2.28679e-05	0.000382823
ENSG00000122592	HOXA7	0.902036	2.38174e-05	0.000397416
ENSG00000083807	SLC27A5	1.09453	2.38515e-05	0.000397661
ENSG00000114738	MAPKAPK3	1.19695	2.431e-05	0.000404646
ENSG00000183287	CCBE1	1.89065	2.50959e-05	0.000415698
ENSG00000244239	AC007009.1	1.56189	2.53177e-05	0.000419032
ENSG00000011422	PLAUR	1.15848	2.59065e-05	0.000427739
ENSG00000126561	STAT5A	1.8645	2.65702e-05	0.000436584
ENSG00000213186	TRIM59	1.33852	2.63387e-05	0.000433826
ENSG00000180900	SCRIB	0.918873	2.62159e-05	0.000432151
ENSG00000117226	GBP3	1.29089	2.65016e-05	0.000436009
ENSG00000073146	MOV10L1	1.6072	2.67232e-05	0.000438745
ENSG00000169169	CPT1C	1.55094	2.69482e-05	0.000441731
ENSG00000150630	VEGFC	1.23582	2.69896e-05	0.000442054
ENSG00000108639	SYNGR2	1.10787	2.71166e-05	0.000443425
ENSG00000165494	PCF11	0.971962	2.71565e-05	0.000443722
ENSG00000140853	NLRC5	1.38083	2.75523e-05	0.000449562
ENSG00000109743	BST1	1.32759	2.75578e-05	0.000449562
ENSG00000129467	ADCY4	1.40133	2.78471e-05	0.000453919
ENSG00000137038	DMAC1	1.04305	2.81628e-05	0.000458335
ENSG00000204356	NELFE	0.632953	2.90506e-05	0.000471658
ENSG00000101546	RBFA	1.03081	2.90231e-05	0.000471584
ENSG00000169926	KLF13	0.976991	2.9986e-05	0.000485303
ENSG00000101194	SLC17A9	1.6027	3.12111e-05	0.000503935
ENSG00000018625	ATP1A2	1.19433	3.15081e-05	0.000507928
ENSG00000138496	PARP9	1.05019	3.1658e-05	0.000509141
ENSG00000260027	HOXB7	0.967615	3.20061e-05	0.000513932
ENSG00000086544	ITPKC	1.24893	3.2316e-05	0.000518095
ENSG00000136099	PCDH8	1.5985	3.33177e-05	0.000532476
ENSG00000173705	SUSD5	1.34101	3.34049e-05	0.000533046
ENSG00000187231	SESTD1	0.997213	3.35086e-05	0.000534283
ENSG00000230453	ANKRD18B	1.82419	3.49738e-05	0.000554203
ENSG00000160447	PKN3	1.16027	3.45159e-05	0.000548634
ENSG00000170854	RIOX2	1.10532	3.494e-05	0.000554203
ENSG00000147804	SLC39A4	1.07959	3.50179e-05	0.000554379
ENSG00000105552	BCAT2	1.07508	3.62534e-05	0.000570847
ENSG00000154059	IMPACT	0.975567	3.62762e-05	0.000570847
ENSG00000042493	CAPG	1.10823	3.66617e-05	0.000576471
ENSG00000143248	RGS5	1.15927	3.68648e-05	0.000579219
ENSG00000242173	ARHGDIG	1.76827	3.76239e-05	0.000590239
ENSG00000163762	TM4SF18	1.30922	3.82333e-05	0.000598423
ENSG00000111348	ARHGDIB	1.16962	3.8275e-05	0.000598618
ENSG00000153179	RASSF3	1.2169	3.83651e-05	0.00059911
ENSG00000166979	EVA1C	1.17844	3.84276e-05	0.000599629
ENSG00000134247	PTGFRN	1.00415	3.89784e-05	0.000606835
ENSG00000166669	ATF7IP2	2.42034	4.09918e-05	0.000633839
ENSG00000164877	MICALL2	1.09217	3.99468e-05	0.000621439
ENSG00000088854	C20orf194	1.09194	4.01528e-05	0.000623695
ENSG00000164182	NDUFAF2	0.969138	4.05903e-05	0.000629534
ENSG00000114544	SLC41A3	1.03835	4.06633e-05	0.000630189
ENSG00000111077	TNS2	1.0637	4.12213e-05	0.000636907
ENSG00000110318	CEP126	1.24977	4.1509e-05	0.000640385
ENSG00000205544	TMEM256	0.479239	4.20744e-05	0.000647154
ENSG00000154134	ROBO3	1.13743	4.14084e-05	0.000639314
ENSG00000259207	ITGB3	1.47467	4.1964e-05	0.000645943
ENSG00000102760	RGCC	1.29378	4.16877e-05	0.000642173
ENSG00000158352	SHROOM4	1.1518	4.21643e-05	0.00064805
ENSG00000114450	GNB4	0.754809	4.22944e-05	0.000649562
ENSG00000114021	NIT2	0.989041	4.24926e-05	0.000652116
ENSG00000144036	EXOC6B	1.14739	4.35949e-05	0.000667031
ENSG00000102007	PLP2	0.979281	4.37525e-05	0.000668589
ENSG00000175701	MTLN	0.95339	4.37621e-05	0.000668589
ENSG00000103319	EEF2K	1.06046	4.40393e-05	0.000672323
ENSG00000226053	LINC01776	2.0963	4.52005e-05	0.000686973
ENSG00000104412	EMC2	0.90406	4.43164e-05	0.000675822
ENSG00000088727	KIF9	0.930751	4.43346e-05	0.000675822
ENSG00000198087	CD2AP	1.09321	4.44219e-05	0.000676648
ENSG00000130830	MPP1	1.19479	4.46587e-05	0.00067975
ENSG00000116120	FARSB	0.963853	4.49747e-05	0.00068405
ENSG00000138031	ADCY3	1.17745	4.71112e-05	0.000714421
ENSG00000100299	ARSA	1.08513	4.75921e-05	0.00072118
ENSG00000137996	RTCA	0.948755	4.79591e-05	0.000726202
ENSG00000110799	VWF	1.10536	4.82831e-05	0.000730028
ENSG00000179546	HTR1D	1.97384	4.93785e-05	0.000743294
ENSG00000070404	FSTL3	1.12636	4.85595e-05	0.000733665
ENSG00000110077	MS4A6A	3.66663	5.12577e-05	0.000767627
ENSG00000149948	HMGA2	1.10864	4.87668e-05	0.00073571
ENSG00000286162	AL162253.2	1.76926	4.96628e-05	0.000747023
ENSG00000184903	IMMP2L	1.15703	4.89734e-05	0.000738282
ENSG00000151623	NR3C2	1.75135	4.97067e-05	0.000747134
ENSG00000285756	BX890604.2	1.39018	4.97791e-05	0.000747673
ENSG00000106714	CNTNAP3	1.59925	5.018e-05	0.000753142
ENSG00000272902	TBC1D8-AS1	3.66506	5.34883e-05	0.000796368
ENSG00000072778	ACADVL	0.735998	5.10027e-05	0.000764368
ENSG00000168961	LGALS9	1.65901	5.2363e-05	0.000783034
ENSG00000135604	STX11	1.75601	5.27812e-05	0.00078871
ENSG00000203727	SAMD5	1.62313	5.29665e-05	0.000790325
ENSG00000187720	THSD4	1.22692	5.29566e-05	0.000790325
ENSG00000205978	NYNRIN	1.20735	5.30867e-05	0.000791541
ENSG00000179761	PIPOX	1.10239	5.32053e-05	0.000792732
ENSG00000273428	AC004832.6	27.2195	5.74631e-05	0.000844484
ENSG00000113657	DPYSL3	0.474352	5.43333e-05	0.000806602
ENSG00000163110	PDLIM5	0.878597	5.39351e-05	0.000802154
ENSG00000226419	SLC16A1-AS1	1.03073	5.39553e-05	0.000802154
ENSG00000125347	IRF1	1.08191	5.41344e-05	0.000804231
ENSG00000198951	NAGA	1.06876	5.45378e-05	0.000808463
ENSG00000167077	MEI1	2.08321	5.66219e-05	0.000833319
ENSG00000144791	LIMD1	1.03519	5.54368e-05	0.000819415
ENSG00000164035	EMCN	1.28965	5.59378e-05	0.000825032
ENSG00000148516	ZEB1	0.747099	5.60344e-05	0.000825861
ENSG00000107957	SH3PXD2A	1.28158	5.7998e-05	0.000851734
ENSG00000114853	ZBTB47	1.11865	5.86321e-05	0.000859812
ENSG00000168237	GLYCTK	1.19906	6.06226e-05	0.00088699
ENSG00000008513	ST3GAL1	1.09383	6.06589e-05	0.00088699
ENSG00000215375	MYL5	1.10327	6.14067e-05	0.000896003
ENSG00000196782	MAML3	1.21776	6.20196e-05	0.000903015
ENSG00000129226	CD68	1.23697	6.2112e-05	0.000903716
ENSG00000078124	ACER3	0.991107	6.19277e-05	0.000902319
ENSG00000139433	GLTP	0.700116	6.22908e-05	0.00090503
ENSG00000163328	GPR155	1.04135	6.22062e-05	0.000904444
ENSG00000198498	TMA16	0.954072	6.27196e-05	0.000910614
ENSG00000276107	AC037198.1	1.43899	6.33586e-05	0.00091647
ENSG00000125968	ID1	1.06221	6.30312e-05	0.000913012
ENSG00000172663	TMEM134	0.834789	6.33918e-05	0.00091647
ENSG00000118515	SGK1	1.12552	6.48547e-05	0.000936297
ENSG00000129353	SLC44A2	0.98195	6.48285e-05	0.000936297
ENSG00000100292	HMOX1	1.10781	6.49536e-05	0.000937063
ENSG00000158715	SLC45A3	1.30668	6.55876e-05	0.000944877
ENSG00000172572	PDE3A	1.61211	6.67161e-05	0.000959783
ENSG00000232931	LINC00342	1.04809	6.66181e-05	0.000959047
ENSG00000136059	VILL	1.94175	6.8691e-05	0.000981978
ENSG00000064601	CTSA	0.836204	6.85951e-05	0.000981294
ENSG00000188921	HACD4	1.54403	6.93039e-05	0.000988011
ENSG00000184584	TMEM173	1.16129	6.93061e-05	0.000988011
ENSG00000189171	S100A13	0.683715	7.01501e-05	0.000999345
ENSG00000139370	SLC15A4	1.0889	7.06322e-05	0.00100481
ENSG00000067798	NAV3	1.21794	7.10336e-05	0.00100912
ENSG00000180628	PCGF5	0.976779	7.07537e-05	0.00100584
ENSG00000254505	CHMP4A	0.665221	7.1209e-05	0.00101091
ENSG00000048140	TSPAN17	0.982103	7.15477e-05	0.00101291
ENSG00000082212	ME2	0.897555	7.17716e-05	0.00101467
ENSG00000177192	PUS1	1.08356	7.3624e-05	0.00103728
ENSG00000182952	HMGN4	0.876668	7.3737e-05	0.00103815
ENSG00000077713	SLC25A43	1.2635	7.50892e-05	0.00105647
ENSG00000257303	AC073896.2	1.08791	7.5181e-05	0.00105703
ENSG00000151612	ZNF827	0.712688	7.57017e-05	0.00106362
ENSG00000287774	AC025614.2	1.42897	7.65765e-05	0.00107443
ENSG00000285906	AC083855.2	1.37273	7.706e-05	0.00108048
ENSG00000185989	RASA3	0.990016	7.74545e-05	0.00108526
ENSG00000163634	THOC7	0.773147	7.76725e-05	0.00108731
ENSG00000125430	HS3ST3B1	1.78558	7.87589e-05	0.00109909
ENSG00000101955	SRPX	1.09734	7.94966e-05	0.00110705
ENSG00000204946	ZNF783	1.1398	7.9865e-05	0.00111067
ENSG00000157353	FCSK	1.26769	8.08053e-05	0.00112222
ENSG00000165644	COMTD1	1.03035	8.07905e-05	0.00112222
ENSG00000169964	TMEM42	0.975569	8.10773e-05	0.00112457
ENSG00000239779	WBP1	0.729036	8.13027e-05	0.00112607
ENSG00000135631	RAB11FIP5	1.14171	8.23933e-05	0.00113964
ENSG00000118263	KLF7	1.02407	8.23001e-05	0.00113912
ENSG00000028137	TNFRSF1B	1.32031	8.34169e-05	0.00115146
ENSG00000169902	TPST1	0.973027	8.31117e-05	0.00114879
ENSG00000166670	MMP10	1.76918	8.46034e-05	0.00116626
ENSG00000164976	MYORG	1.25219	8.51936e-05	0.00117361
ENSG00000153234	NR4A2	1.575	8.66643e-05	0.00119146
ENSG00000146374	RSPO3	1.99919	8.89157e-05	0.00121832
ENSG00000111199	TRPV4	1.43285	8.92098e-05	0.00122071
ENSG00000257732	AC089983.1	2.94558	9.26359e-05	0.001255
ENSG00000137936	BCAR3	1.0935	8.99019e-05	0.00122854
ENSG00000081177	EXD2	1.01028	9.04245e-05	0.00123403
ENSG00000196954	CASP4	1.05611	9.07622e-05	0.00123782
ENSG00000152689	RASGRP3	2.27771	9.3068e-05	0.00125788
ENSG00000204516	MICB	1.10773	9.11189e-05	0.00124025
ENSG00000143768	LEFTY2	2.03269	9.31302e-05	0.00125788
ENSG00000212978	AC016747.1	1.07944	9.15296e-05	0.00124413
ENSG00000272146	ARF4-AS1	1.51214	9.2485e-05	0.00125462
ENSG00000100599	RIN3	1.26768	9.31559e-05	0.00125788
ENSG00000133216	EPHB2	1.05531	9.30248e-05	0.00125788
ENSG00000106560	GIMAP2	1.264	9.40003e-05	0.00126761
ENSG00000100246	DNAL4	0.951717	9.37626e-05	0.00126524
ENSG00000198455	ZXDB	1.41214	9.52572e-05	0.00128285
ENSG00000169946	ZFPM2	1.30395	9.53813e-05	0.00128285
ENSG00000188352	FOCAD	1.04711	9.6285e-05	0.00129415
ENSG00000179314	WSCD1	0.913016	9.70953e-05	0.00130333
ENSG00000101844	ATG4A	1.05182	9.7944e-05	0.0013127
ENSG00000130021	PUDP	1.02871	9.79855e-05	0.0013127
ENSG00000012211	PRICKLE3	1.63562	0.000100084	0.00133382
ENSG00000175115	PACS1	0.971951	9.89404e-05	0.00132203
ENSG00000102362	SYTL4	1.07622	9.93002e-05	0.0013251
ENSG00000005073	HOXA11	1.34907	0.000103701	0.00137704
ENSG00000038295	TLL1	2.24636	0.000105517	0.00139442
ENSG00000170290	SLN	1.49753	0.000104648	0.00138562
ENSG00000173559	NABP1	1.1284	0.000103898	0.00137837
ENSG00000056972	TRAF3IP2	0.987605	0.000104527	0.00138562
ENSG00000173706	HEG1	0.967032	0.000104648	0.00138562
ENSG00000163378	EOGT	1.1067	0.00010652	0.00140676
ENSG00000167766	ZNF83	0.994633	0.000107972	0.0014241
ENSG00000170004	CHD3	1.00594	0.000108184	0.00142598
ENSG00000198408	OGA	0.780235	0.000110529	0.00145222
ENSG00000278291	AL161772.1	1.24672	0.000110958	0.00145411
ENSG00000005884	ITGA3	0.965895	0.000110767	0.00145389
ENSG00000236364	AL358115.1	3.48009	0.000116533	0.0015167
ENSG00000014164	ZC3H3	1.00282	0.000113352	0.00148359
ENSG00000119632	IFI27L2	0.44823	0.000115222	0.0015023
ENSG00000165233	CARD19	0.861112	0.000114003	0.00149061
ENSG00000100100	PIK3IP1	1.19601	0.000114504	0.00149506
ENSG00000173638	SLC19A1	1.05973	0.000114594	0.00149506
ENSG00000110811	P3H3	1.03351	0.00011459	0.00149506
ENSG00000163430	FSTL1	0.900946	0.000116549	0.0015167
ENSG00000142102	PGGHG	1.20054	0.000117158	0.00152365
ENSG00000029153	ARNTL2	1.05199	0.000117568	0.00152802
ENSG00000198542	ITGBL1	1.80118	0.000119284	0.00154736
ENSG00000197308	GATA3-AS1	1.96805	0.000120291	0.00155648
ENSG00000110931	CAMKK2	0.986113	0.000119852	0.00155178
ENSG00000116396	KCNC4	1.72249	0.000121751	0.00157139
ENSG00000232160	RAP2C-AS1	1.26144	0.000121678	0.00157139
ENSG00000275023	MLLT6	0.936364	0.000121248	0.00156787
ENSG00000125247	TMTC4	1.0296	0.000122514	0.00158025
ENSG00000198624	CCDC69	1.4294	0.000123789	0.00159421
ENSG00000105997	HOXA3	1.19052	0.000123412	0.00159082
ENSG00000184014	DENND5A	0.826747	0.00012475	0.00160403
ENSG00000110013	SIAE	1.0041	0.000125028	0.00160611
ENSG00000066379	ZNRD1	0.906837	0.000125069	0.00160611
ENSG00000229833	PET100	0.414679	0.000128581	0.00164708
ENSG00000107338	SHB	1.11813	0.000128686	0.0016474
ENSG00000101544	ADNP2	0.994424	0.00012892	0.00164832
ENSG00000247498	GPRC5D-AS1	1.61666	0.000131461	0.0016768
ENSG00000120896	SORBS3	1.00916	0.000130297	0.00166384
ENSG00000204482	LST1	1.80046	0.000132554	0.00168741
ENSG00000215788	TNFRSF25	1.13832	0.000132146	0.00168326
ENSG00000198612	COPS8	0.538724	0.000133261	0.00169429
ENSG00000143127	ITGA10	1.33297	0.000134306	0.00170546
ENSG00000060491	OGFR	0.717168	0.000134045	0.00170321
ENSG00000116793	PHTF1	0.917946	0.000135969	0.00172337
ENSG00000243147	MRPL33	0.529657	0.000136927	0.00173281
ENSG00000188549	CCDC9B	1.06213	0.000136852	0.00173281
ENSG00000132749	TESMIN	1.79397	0.00013982	0.00175911
ENSG00000142453	CARM1	0.872304	0.000138149	0.00174668
ENSG00000138663	COPS4	0.889158	0.000138289	0.00174736
ENSG00000085832	EPS15	0.935785	0.000138672	0.00175112
ENSG00000112343	TRIM38	1.09288	0.000139193	0.00175336
ENSG00000211584	SLC48A1	0.968569	0.000139113	0.00175336
ENSG00000113504	SLC12A7	1.11576	0.000140208	0.0017629
ENSG00000124587	PEX6	1.01238	0.000141653	0.00177997
ENSG00000134463	ECHDC3	2.89002	0.000147235	0.00183882
ENSG00000242282	AC108488.1	1.14124	0.000142795	0.00179322
ENSG00000144230	GPR17	1.99043	0.000146632	0.0018324
ENSG00000135457	TFCP2	1.11939	0.000145033	0.00181687
ENSG00000198246	SLC29A3	1.5914	0.000148163	0.00184816
ENSG00000131669	NINJ1	0.69476	0.000148599	0.00185246
ENSG00000151150	ANK3	1.50808	0.000150883	0.00187564
ENSG00000272288	AL451165.2	1.00551	0.000150712	0.00187538
ENSG00000135318	NT5E	1.00811	0.000151734	0.00188466
ENSG00000119139	TJP2	0.964838	0.000151925	0.00188587
ENSG00000170293	CMTM8	1.19462	0.000153692	0.0019051
ENSG00000133027	PEMT	0.841082	0.000154206	0.00190956
ENSG00000126768	TIMM17B	0.694879	0.000155605	0.00192339
ENSG00000181588	MEX3D	0.998368	0.000155787	0.00192448
ENSG00000138678	GPAT3	1.5449	0.000159667	0.00196648
ENSG00000173621	LRFN4	0.909461	0.000159382	0.00196414
ENSG00000090263	MRPS33	0.438914	0.000161163	0.0019837
ENSG00000111335	OAS2	2.09273	0.000162941	0.00199957
ENSG00000227517	LINC01483	2.77988	0.000165439	0.00202295
ENSG00000216588	IGSF23	27.0479	0.000171553	0.00208153
ENSG00000161653	NAGS	1.28838	0.000162802	0.00199957
ENSG00000224167	LINC01357	1.44571	0.00016395	0.00200954
ENSG00000138448	ITGAV	0.809514	0.000163554	0.00200589
ENSG00000277013	AC008556.1	3.62892	0.000171342	0.00208021
ENSG00000114480	GBE1	0.973534	0.000164662	0.00201586
ENSG00000103047	TANGO6	1.09797	0.000165135	0.00202044
ENSG00000162804	SNED1	1.50722	0.000166353	0.00203216
ENSG00000137713	PPP2R1B	1.01052	0.000166392	0.00203216
ENSG00000232956	SNHG15	1.1206	0.000167414	0.00204343
ENSG00000116260	QSOX1	0.973597	0.000167844	0.00204624
ENSG00000171766	GATM	1.78928	0.000170272	0.00206967
ENSG00000171223	JUNB	0.836995	0.000168046	0.00204625
ENSG00000176170	SPHK1	1.01612	0.00016868	0.00205276
ENSG00000148175	STOM	1.03113	0.000169327	0.0020594
ENSG00000176438	SYNE3	1.33009	0.000171182	0.0020795
ENSG00000124019	FAM124B	1.19551	0.000172236	0.00208858
ENSG00000253352	TUG1	0.699423	0.000174582	0.00210953
ENSG00000109436	TBC1D9	1.05811	0.000175548	0.00211994
ENSG00000272831	AC027644.3	0.705575	0.000176001	0.00212165
ENSG00000172731	LRRC20	1.00571	0.00017594	0.00212165
ENSG00000090376	IRAK3	1.63411	0.000179943	0.00216407
ENSG00000101608	MYL12A	0.730537	0.00018109	0.00217659
ENSG00000167280	ENGASE	1.13212	0.000183133	0.00219728
ENSG00000004399	PLXND1	0.936231	0.000182875	0.00219675
ENSG00000136244	IL6	1.30618	0.000184293	0.00220989
ENSG00000237773	AC073332.1	2.25832	0.000188782	0.00225746
ENSG00000159713	TPPP3	1.04612	0.000187874	0.00224888
ENSG00000100311	PDGFB	1.12353	0.000191278	0.00228561
ENSG00000085871	MGST2	1.00606	0.000192478	0.00229727
ENSG00000163071	SPATA18	2.46813	0.000197338	0.0023389
ENSG00000253368	TRNP1	1.07473	0.000193851	0.00230961
ENSG00000125124	BBS2	0.928423	0.000194261	0.00231062
ENSG00000135269	TES	1.12167	0.000194765	0.00231511
ENSG00000134242	PTPN22	2.89185	0.000201897	0.00238188
ENSG00000143374	TARS2	0.964346	0.00019661	0.00233396
ENSG00000172765	TMCC1	0.854819	0.000196693	0.00233396
ENSG00000126790	L3HYPDH	0.938535	0.000196864	0.00233464
ENSG00000168273	SMIM4	0.80497	0.000198111	0.00234535
ENSG00000115756	HPCAL1	0.979169	0.000198909	0.00235206
ENSG00000115183	TANC1	0.915629	0.00019993	0.00236277
ENSG00000287215	AC231759.2	1.06975	0.000201814	0.00238188
ENSG00000275832	ARHGAP23	0.96257	0.000201582	0.00238092
ENSG00000142327	RNPEPL1	0.870137	0.000202012	0.00238188
ENSG00000129151	BBOX1	1.05489	0.000204688	0.00240788
ENSG00000162302	RPS6KA4	0.981291	0.000205257	0.00241318
ENSG00000174498	IGDCC3	0.988441	0.000206082	0.00242149
ENSG00000155363	MOV10	0.975019	0.000207959	0.00243795
ENSG00000104361	NIPAL2	1.94818	0.000213555	0.0024907
ENSG00000142949	PTPRF	0.905378	0.00021052	0.00246233
ENSG00000177700	POLR2L	0.304639	0.000215186	0.00250402
ENSG00000024422	EHD2	0.85529	0.000212342	0.00248079
ENSG00000121895	TMEM156	1.31651	0.000214965	0.00250287
ENSG00000003402	CFLAR	0.783419	0.000213966	0.00249408
ENSG00000181722	ZBTB20	0.742656	0.0002158	0.00250831
ENSG00000169594	BNC1	1.59866	0.000218845	0.00253938
ENSG00000196468	FGF16	2.21413	0.000223422	0.00257786
ENSG00000131370	SH3BP5	0.972352	0.000219791	0.00254734
ENSG00000154556	SORBS2	0.921422	0.000219905	0.00254734
ENSG00000153885	KCTD15	1.00069	0.000220674	0.0025548
ENSG00000274015	AL136038.5	1.27093	0.000221751	0.00256292
ENSG00000250722	SELENOP	1.06548	0.000224059	0.0025823
ENSG00000221968	FADS3	0.953783	0.000223975	0.0025823
ENSG00000114735	HEMK1	0.9843	0.000225201	0.00259068
ENSG00000090975	PITPNM2	1.12653	0.000226902	0.00260672
ENSG00000123992	DNPEP	0.881229	0.000228179	0.00261945
ENSG00000140092	FBLN5	1.20157	0.000229363	0.00263008
ENSG00000094631	HDAC6	0.941916	0.000229886	0.0026346
ENSG00000100097	LGALS1	0.318746	0.000234501	0.002683
ENSG00000167779	IGFBP6	1.05185	0.000232786	0.00266636
ENSG00000111799	COL12A1	1.17736	0.00023533	0.00269097
ENSG00000198417	MT1F	1.00819	0.000237323	0.00271073
ENSG00000137965	IFI44	0.926804	0.000238024	0.00271721
ENSG00000109686	SH3D19	0.970653	0.000238428	0.00272031
ENSG00000255198	SNHG9	0.870475	0.000238623	0.00272102
ENSG00000206560	ANKRD28	0.958666	0.000239417	0.00272855
ENSG00000169126	ARMC4	3.43243	0.000250116	0.00283784
ENSG00000271897	AL357518.1	2.81159	0.000250852	0.00284303
ENSG00000118523	CCN2	0.88621	0.000243706	0.00277435
ENSG00000181830	SLC35C1	0.982372	0.000244553	0.00278243
ENSG00000130052	STARD8	1.73021	0.000247502	0.00281286
ENSG00000230487	PSMG3-AS1	0.980885	0.000248381	0.00282129
ENSG00000187688	TRPV2	1.35211	0.000251724	0.00284976
ENSG00000184056	VPS33B	1.01795	0.000250514	0.00284078
ENSG00000081803	CADPS2	1.26164	0.000252778	0.00286011
ENSG00000237441	RGL2	0.875937	0.000255439	0.00288703
ENSG00000135441	BLOC1S1	0.325033	0.000261246	0.00294453
ENSG00000187097	ENTPD5	0.980752	0.000259191	0.00292781
ENSG00000116711	PLA2G4A	1.02563	0.000259927	0.00293451
ENSG00000067082	KLF6	0.611941	0.000260194	0.0029359
ENSG00000144677	CTDSPL	1.0355	0.000262904	0.00296158
ENSG00000109519	GRPEL1	0.866967	0.000264209	0.00297301
ENSG00000204540	PSORS1C1	1.50673	0.000269582	0.00302018
ENSG00000143434	SEMA6C	1.09879	0.000268737	0.00301401
ENSG00000167315	ACAA2	0.866336	0.00026829	0.00301065
ENSG00000150510	FAM124A	1.10053	0.000269231	0.00301789
ENSG00000099219	ERMP1	1.42887	0.000270935	0.00303367
ENSG00000136490	LIMD2	0.761036	0.000271843	0.00303885
ENSG00000234948	LINC01524	3.57512	0.000283244	0.00314396
ENSG00000141295	SCRN2	0.916961	0.000276118	0.00308159
ENSG00000271133	AC004130.2	1.04187	0.000277265	0.0030927
ENSG00000271334	LINC02104	2.37884	0.000283184	0.00314396
ENSG00000256802	AC022613.1	1.07387	0.000278625	0.00310618
ENSG00000088836	SLC4A11	1.2372	0.000279768	0.00311722
ENSG00000204054	LINC00963	0.904402	0.000280414	0.00312272
ENSG00000271709	AC017033.1	27.0881	0.000295705	0.00324878
ENSG00000272047	GTF2H5	0.445173	0.000282191	0.00313908
ENSG00000198915	RASGEF1A	26.9213	0.000295981	0.00325007
ENSG00000071205	ARHGAP10	0.998599	0.00028212	0.00313908
ENSG00000261468	AC096921.2	1.87692	0.00028728	0.00317841
ENSG00000100036	SLC35E4	0.952063	0.000285706	0.00316786
ENSG00000149591	TAGLN	0.95529	0.000288609	0.00318794
ENSG00000164398	ACSL6	1.22496	0.000289811	0.00319777
ENSG00000198589	LRBA	0.957883	0.00029056	0.00320431
ENSG00000046889	PREX2	1.10396	0.000292096	0.00321778
ENSG00000153815	CMIP	0.917528	0.00029347	0.00323117
ENSG00000221890	NPTXR	1.01015	0.000295013	0.00324615
ENSG00000115073	ACTR1B	0.850786	0.000296556	0.00325464
ENSG00000155307	SAMSN1	1.58794	0.000301608	0.00330333
ENSG00000172889	EGFL7	0.967434	0.000301639	0.00330333
ENSG00000140474	ULK3	0.964479	0.000302486	0.00330907
ENSG00000198933	TBKBP1	1.04899	0.000303943	0.00331968
ENSG00000050426	LETMD1	1.15313	0.000306909	0.0033485
ENSG00000058085	LAMC2	1.27342	0.000307591	0.00335415
ENSG00000243749	TMEM35B	0.928249	0.000309113	0.00336844
ENSG00000109255	NMU	2.19877	0.000315513	0.00342411
ENSG00000101850	GPR143	1.56719	0.000313204	0.00340447
ENSG00000132570	PCBD2	0.938286	0.00031071	0.00338275
ENSG00000148180	GSN	0.912751	0.000312535	0.00339901
ENSG00000142733	MAP3K6	1.12373	0.00031424	0.00341211
ENSG00000115935	WIPF1	0.889181	0.000313603	0.003407
ENSG00000100151	PICK1	1.25451	0.000317816	0.00344545
ENSG00000076356	PLXNA2	0.925262	0.000317711	0.00344545
ENSG00000100949	RABGGTA	0.940241	0.000320905	0.00347709
ENSG00000244459	AC147067.1	1.74814	0.000326093	0.00352957
ENSG00000237380	HOXD-AS2	0.963648	0.000327064	0.00353447
ENSG00000091436	MAP3K20	0.841922	0.000330739	0.00356584
ENSG00000145022	TCTA	0.913292	0.000331013	0.00356584
ENSG00000168918	INPP5D	1.08762	0.000333883	0.00359298
ENSG00000144199	FAHD2B	0.968853	0.000334924	0.00360039
ENSG00000130881	LRP3	1.15027	0.000337145	0.00362236
ENSG00000139178	C1RL	1.41004	0.000339541	0.00364045
ENSG00000175893	ZDHHC21	0.930951	0.000338915	0.00363946
ENSG00000107984	DKK1	1.03086	0.000339506	0.00364045
ENSG00000100196	KDELR3	0.956144	0.000339403	0.00364045
ENSG00000179364	PACS2	0.875509	0.000339765	0.00364095
ENSG00000198131	ZNF544	1.07171	0.00035922	0.00383337
ENSG00000196843	ARID5A	1.0025	0.000359205	0.00383337
ENSG00000165046	LETM2	1.09482	0.000361802	0.0038526
ENSG00000112759	SLC29A1	0.96357	0.000361944	0.0038526
ENSG00000140464	PML	0.919555	0.000361964	0.0038526
ENSG00000272473	AC006273.1	2.43136	0.000371701	0.00393168
ENSG00000166902	MRPL16	0.774467	0.000364251	0.0038709
ENSG00000176834	VSIG10	0.935427	0.000364523	0.00387178
ENSG00000170088	TMEM192	0.895478	0.000365577	0.00387693
ENSG00000106397	PLOD3	0.791431	0.000366496	0.00388467
ENSG00000185361	TNFAIP8L1	0.972219	0.000367146	0.00388954
ENSG00000247271	ZBED5-AS1	0.935522	0.000368435	0.00390118
ENSG00000142494	SLC47A1	1.85285	0.000376369	0.00397285
ENSG00000167291	TBC1D16	0.884	0.000372861	0.00394193
ENSG00000149476	TKFC	0.939248	0.000373468	0.0039463
ENSG00000112787	FBRSL1	0.918927	0.000377388	0.0039795
ENSG00000022556	NLRP2	1.68762	0.000381952	0.00401933
ENSG00000269226	TMSB15B	1.0414	0.000378819	0.00399047
ENSG00000158859	ADAMTS4	1.07146	0.000380097	0.00400187
ENSG00000287454	AC008149.2	2.41204	0.000393761	0.00412029
ENSG00000099814	CEP170B	0.974791	0.000386878	0.0040649
ENSG00000141753	IGFBP4	0.923065	0.00038739	0.0040682
ENSG00000143384	MCL1	0.63015	0.000388255	0.00407518
ENSG00000275074	NUDT18	1.06005	0.000388931	0.00407756
ENSG00000102900	NUP93	0.803363	0.000390435	0.00408967
ENSG00000233901	LINC01503	1.21469	0.000396245	0.00413782
ENSG00000254486	LINC02547	2.6619	0.000404521	0.00421135
ENSG00000168575	SLC20A2	0.937808	0.000395959	0.00413694
ENSG00000102699	PARP4	0.858346	0.000397462	0.0041484
ENSG00000150867	PIP4K2A	1.08579	0.000399132	0.00416371
ENSG00000225190	PLEKHM1	0.929606	0.000405491	0.00421929
ENSG00000145014	TMEM44	0.9088	0.000405919	0.0042216
ENSG00000272489	AL132656.3	2.67048	0.000416125	0.00430367
ENSG00000152518	ZFP36L2	0.738863	0.000407647	0.00423742
ENSG00000085788	DDHD2	0.925527	0.000411036	0.00426614
ENSG00000197245	FAM110D	1.19635	0.000412797	0.00428007
ENSG00000136205	TNS3	0.94295	0.00041303	0.00428032
ENSG00000008441	NFIX	0.762696	0.000416075	0.00430367
ENSG00000006042	TMEM98	0.911265	0.00041796	0.00431828
ENSG00000287207	AC096861.2	2.13233	0.000427817	0.00438484
ENSG00000122862	SRGN	0.977703	0.000421907	0.00434589
ENSG00000138375	SMARCAL1	0.899381	0.000421794	0.00434589
ENSG00000271538	LINC02427	1.63355	0.000427831	0.00438484
ENSG00000164741	DLC1	0.949647	0.000425126	0.00437009
ENSG00000003249	DBNDD1	0.877797	0.000424961	0.00437009
ENSG00000175471	MCTP1	1.04294	0.000429939	0.00440204
ENSG00000212747	RTL8B	0.88055	0.000430961	0.00441029
ENSG00000273061	CDC37L1-DT	1.78649	0.000439291	0.00448172
ENSG00000152558	TMEM123	0.699299	0.000434444	0.00444371
ENSG00000187672	ERC2	1.73517	0.000438762	0.00448116
ENSG00000175779	LINC02694	3.32791	0.000448984	0.0045605
ENSG00000079102	RUNX1T1	0.881533	0.000436976	0.00446514
ENSG00000276409	CCL14	1.30561	0.000439219	0.00448172
ENSG00000176248	ANAPC2	1.18093	0.000440122	0.00448609
ENSG00000120519	SLC10A7	1.18128	0.000441475	0.00449764
ENSG00000260316	AL008727.1	2.38779	0.000454291	0.00460526
ENSG00000127666	TICAM1	1.00583	0.000446535	0.0045424
ENSG00000163291	PAQR3	1.04187	0.000446933	0.00454419
ENSG00000230257	NFE4	1.48985	0.000450783	0.00457424
ENSG00000125945	ZNF436	1.0439	0.000449369	0.00456215
ENSG00000145945	FAM50B	1.2486	0.000454762	0.00460776
ENSG00000133083	DCLK1	0.888585	0.000453819	0.00460276
ENSG00000113845	TIMMDC1	0.540513	0.000455732	0.00461468
ENSG00000095713	CRTAC1	1.47989	0.000458632	0.00463549
ENSG00000114541	FRMD4B	0.916166	0.000456676	0.00462029
ENSG00000128274	A4GALT	1.17015	0.000460081	0.00464784
ENSG00000137628	DDX60	1.04294	0.000463935	0.00468446
ENSG00000002586	CD99	0.397484	0.000467126	0.00470738
ENSG00000284624	AC092902.4	1.51389	0.000468988	0.00472382
ENSG00000173846	PLK3	0.936595	0.000474064	0.00477026
ENSG00000159714	ZDHHC1	1.03834	0.000476085	0.00478824
ENSG00000109046	WSB1	0.424047	0.000484907	0.00486024
ENSG00000154328	NEIL2	0.888712	0.000482734	0.004847
ENSG00000260401	AP002761.4	26.7959	0.000506677	0.00504875
ENSG00000213463	SYNJ2BP	0.750052	0.000486648	0.0048753
ENSG00000012223	LTF	26.8133	0.000510749	0.0050745
ENSG00000185608	MRPL40	0.440777	0.000491979	0.00492388
ENSG00000054277	OPN3	0.938173	0.000490644	0.00491292
ENSG00000183496	MEX3B	1.04397	0.000492776	0.00492945
ENSG00000272405	AL365181.3	26.8504	0.000519742	0.00513392
ENSG00000128652	HOXD3	1.53062	0.000501943	0.00500891
ENSG00000166147	FBN1	0.984078	0.000501203	0.00500396
ENSG00000169692	AGPAT2	0.855177	0.000500691	0.00500128
ENSG00000164649	CDCA7L	0.810801	0.000504656	0.00503352
ENSG00000130714	POMT1	0.884494	0.000507165	0.00505116
ENSG00000230753	ZNF341-AS1	1.92717	0.000513544	0.00508991
ENSG00000172738	TMEM217	1.59145	0.000513128	0.00508991
ENSG00000137054	POLR1E	0.928836	0.000514201	0.00509396
ENSG00000089006	SNX5	0.6291	0.000515955	0.00510738
ENSG00000243725	TTC4	0.86619	0.000516056	0.00510738
ENSG00000106348	IMPDH1	0.873944	0.000519527	0.00513392
ENSG00000255326	AP001922.5	2.08512	0.000526935	0.0051881
ENSG00000057294	PKP2	1.65567	0.000525641	0.00518156
ENSG00000118689	FOXO3	0.718579	0.000521957	0.00515083
ENSG00000114446	IFT57	0.792274	0.000521801	0.00515083
ENSG00000133731	IMPA1	0.85072	0.000529253	0.00520525
ENSG00000233429	HOTAIRM1	0.882483	0.000529924	0.00520685
ENSG00000122707	RECK	0.933125	0.000531643	0.00521872
ENSG00000180425	C11orf71	0.963471	0.0005338	0.00523487
ENSG00000073417	PDE8A	0.927378	0.000535215	0.00524122
ENSG00000128311	TST	0.830931	0.000535557	0.00524205
ENSG00000119408	NEK6	0.703668	0.000541797	0.00529815
ENSG00000077585	GPR137B	0.879092	0.000541807	0.00529815
ENSG00000180488	MIGA1	0.868639	0.000543776	0.00531487
ENSG00000187773	DIPK1C	0.992306	0.000545605	0.00532726
ENSG00000099337	KCNK6	1.15728	0.000549145	0.00535456
ENSG00000113356	POLR3G	0.940071	0.000549451	0.00535499
ENSG00000287024	AL022162.1	1.41354	0.000554179	0.00538526
ENSG00000166002	SMCO4	1.02688	0.000552668	0.00537865
ENSG00000261326	LINC01355	1.13777	0.00056223	0.00544839
ENSG00000278709	NKILA	1.32671	0.000564706	0.00546127
ENSG00000117791	44257	1.12743	0.00056415	0.00546122
ENSG00000168434	COG7	0.866723	0.000564355	0.00546122
ENSG00000134030	CTIF	0.942398	0.000564895	0.00546127
ENSG00000106852	LHX6	1.18148	0.0005674	0.00547773
ENSG00000103222	ABCC1	0.969069	0.000567054	0.00547697
ENSG00000248161	AC098487.1	1.04824	0.000571207	0.00550669
ENSG00000177119	ANO6	0.850144	0.00057285	0.00551472
ENSG00000100918	REC8	1.38918	0.000579069	0.00556412
ENSG00000239282	CASTOR1	0.9925	0.00058352	0.005599
ENSG00000241231	AC068308.1	1.0423	0.000585151	0.00560677
ENSG00000141756	FKBP10	0.737218	0.000589399	0.00563954
ENSG00000170266	GLB1	0.834026	0.000590296	0.00564549
ENSG00000085491	SLC25A24	0.888222	0.000591102	0.00565055
ENSG00000074219	TEAD2	0.770887	0.00059203	0.00565678
ENSG00000197702	PARVA	0.77829	0.0006036	0.00574853
ENSG00000145390	USP53	0.97109	0.000607949	0.0057765
ENSG00000185504	FAAP100	0.853544	0.000607625	0.0057765
ENSG00000147955	SIGMAR1	0.815268	0.000607849	0.0057765
ENSG00000101346	POFUT1	0.835718	0.000616395	0.0058459
ENSG00000065054	SLC9A3R2	0.861568	0.000618896	0.00586689
ENSG00000177374	HIC1	1.02317	0.000625342	0.00592251
ENSG00000121691	CAT	0.75328	0.000624939	0.00592144
ENSG00000119537	KDSR	0.814032	0.000625838	0.00592316
ENSG00000039068	CDH1	2.0857	0.000636411	0.00600234
ENSG00000162390	ACOT11	1.88983	0.000635677	0.00599818
ENSG00000170873	MTSS1	0.812329	0.000635595	0.00599818
ENSG00000125826	RBCK1	0.786616	0.000637106	0.00600336
ENSG00000156113	KCNMA1	1.13028	0.000639172	0.00601727
ENSG00000184178	SCFD2	0.962295	0.00063884	0.00601692
ENSG00000163754	GYG1	0.828151	0.000655863	0.00615459
ENSG00000120948	TARDBP	0.731162	0.000656327	0.00615611
ENSG00000102174	PHEX	1.05525	0.000659179	0.0061772
ENSG00000160013	PTGIR	2.28474	0.000669162	0.00624786
ENSG00000051620	HEBP2	0.824205	0.000662464	0.00620514
ENSG00000100364	KIAA0930	0.884725	0.000663023	0.00620753
ENSG00000125122	LRRC29	1.29659	0.000666439	0.00623096
ENSG00000120328	PCDHB12	2.28839	0.000674047	0.00628485
ENSG00000115266	APC2	0.854267	0.000666871	0.00623215
ENSG00000178222	RNF212	3.27117	0.000685781	0.0063566
ENSG00000087237	CETP	2.06202	0.000677805	0.00630564
ENSG00000214944	ARHGEF28	0.947559	0.000670367	0.00625625
ENSG00000170011	MYRIP	1.80226	0.000678965	0.00631058
ENSG00000196739	COL27A1	1.02072	0.000673607	0.00628362
ENSG00000111801	BTN3A3	1.24761	0.000676367	0.00630074
ENSG00000246705	H2AFJ	0.909733	0.000675208	0.00629281
ENSG00000134013	LOXL2	0.917652	0.000678149	0.00630586
ENSG00000237190	CDKN2AIPNL	0.779486	0.000679487	0.00631256
ENSG00000179832	MROH1	0.917896	0.00068194	0.00632961
ENSG00000172985	SH3RF3	0.96861	0.000684182	0.00634466
ENSG00000157873	TNFRSF14	1.02859	0.000686192	0.00635753
ENSG00000287516	AL359764.2	3.25301	0.000708464	0.0065461
ENSG00000182704	TSKU	0.879591	0.000700292	0.00647937
ENSG00000070501	POLB	0.912545	0.000705208	0.00651895
ENSG00000232807	AL137186.2	1.20857	0.000711997	0.0065728
ENSG00000168071	CCDC88B	0.998549	0.000712855	0.00657775
ENSG00000169189	NSMCE1	0.718514	0.000716551	0.00660888
ENSG00000103145	HCFC1R1	0.516439	0.000717662	0.00661614
ENSG00000250899	AC125807.2	1.68972	0.000726082	0.00666886
ENSG00000105738	SIPA1L3	0.960683	0.00072312	0.00666045
ENSG00000147454	SLC25A37	0.828476	0.00072405	0.00666602
ENSG00000118564	FBXL5	0.759234	0.000726315	0.00666886
ENSG00000153363	LINC00467	0.861843	0.000726191	0.00666886
ENSG00000176595	KBTBD11	1.02204	0.000727791	0.00667642
ENSG00000137842	TMEM62	1.01156	0.000728843	0.00668162
ENSG00000163820	FYCO1	0.986896	0.000729011	0.00668162
ENSG00000136630	HLX	1.23683	0.000736257	0.00674199
ENSG00000280721	LINC01943	1.56144	0.000742266	0.00678184
ENSG00000184349	EFNA5	1.03482	0.000738626	0.00675462
ENSG00000168275	COA6	0.65409	0.000738266	0.00675434
ENSG00000137177	KIF13A	0.865539	0.000739595	0.00676045
ENSG00000071073	MGAT4A	0.888986	0.000744151	0.00679299
ENSG00000090006	LTBP4	0.888808	0.000746417	0.00681064
ENSG00000163453	IGFBP7	0.786402	0.000758546	0.00690284
ENSG00000102796	DHRS12	0.944557	0.000763759	0.00694101
ENSG00000105722	ERF	0.833569	0.000765781	0.00695321
ENSG00000114771	AADAC	2.23711	0.000777429	0.00703088
ENSG00000162755	KLHDC9	0.959335	0.000768841	0.00697171
ENSG00000152229	PSTPIP2	1.29879	0.000772253	0.00699693
ENSG00000183979	NPB	1.20393	0.000783786	0.00708525
ENSG00000091428	RAPGEF4	1.06505	0.000785247	0.00709532
ENSG00000244198	AC004889.1	3.37463	0.000807687	0.00726599
ENSG00000152760	TCTEX1D1	1.7741	0.000799594	0.00720586
ENSG00000142798	HSPG2	0.867749	0.000796424	0.00718362
ENSG00000129667	RHBDF2	1.05013	0.000798401	0.00719828
ENSG00000135362	PRR5L	0.923845	0.000802065	0.00722494
ENSG00000154529	CNTNAP3B	0.932566	0.000817919	0.00735098
ENSG00000124588	NQO2	0.832263	0.000818212	0.00735098
ENSG00000077312	SNRPA	0.651046	0.000822168	0.00738003
ENSG00000223403	MEG9	1.67887	0.000828918	0.0074341
ENSG00000164808	SPIDR	0.902255	0.000829407	0.00743522
ENSG00000213397	HAUS7	0.87677	0.00083248	0.0074595
ENSG00000100890	PRORP	0.803888	0.00083351	0.00746547
ENSG00000069020	MAST4	0.886344	0.000839468	0.00751225
ENSG00000178175	ZNF366	26.6646	0.000872549	0.00772716
ENSG00000130164	LDLR	0.815207	0.000840591	0.00751572
ENSG00000128567	PODXL	0.79251	0.000843333	0.00753365
ENSG00000062716	VMP1	0.45767	0.000846459	0.00754839
ENSG00000213625	LEPROT	0.566058	0.000845942	0.00754839
ENSG00000000003	TSPAN6	0.688421	0.000846184	0.00754839
ENSG00000168283	BMI1	1.03471	0.000847234	0.00755201
ENSG00000185972	CCIN	26.6636	0.000884031	0.00780173
ENSG00000274227	AC073575.2	26.6974	0.000884402	0.00780173
ENSG00000267279	AC090409.1	1.26429	0.000855858	0.00761602
ENSG00000269210	AC019171.1	26.6613	0.000886239	0.00781457
ENSG00000149782	PLCB3	0.866841	0.000853972	0.00760545
ENSG00000139793	MBNL2	0.852596	0.00085692	0.00762174
ENSG00000130055	GDPD2	0.916595	0.000858136	0.00762924
ENSG00000084774	CAD	0.872208	0.000859317	0.0076361
ENSG00000168502	MTCL1	0.903417	0.00086956	0.0077107
ENSG00000161526	SAP30BP	0.669788	0.000871179	0.00772171
ENSG00000198399	ITSN2	0.84343	0.000877753	0.00776652
ENSG00000105245	NUMBL	0.828038	0.000878789	0.00777232
ENSG00000107614	TRDMT1	0.864535	0.000889659	0.00782785
ENSG00000162616	DNAJB4	0.848907	0.000893326	0.00785336
ENSG00000186364	NUDT17	1.0383	0.000900251	0.00790745
ENSG00000105173	CCNE1	1.0751	0.000901679	0.00791153
ENSG00000099953	MMP11	1.06196	0.000904747	0.00792991
ENSG00000131475	VPS25	0.592992	0.000906245	0.00793964
ENSG00000168060	NAALADL1	2.24832	0.000918654	0.00801329
ENSG00000187838	PLSCR3	0.832867	0.000907391	0.00794287
ENSG00000176978	DPP7	0.619279	0.000911327	0.00796029
ENSG00000162976	SLC66A3	0.968082	0.000917566	0.00800796
ENSG00000140931	CMTM3	0.632371	0.000923734	0.00804462
ENSG00000112137	PHACTR1	1.254	0.00093085	0.0080997
ENSG00000259518	LINC01583	1.42122	0.00095045	0.0082422
ENSG00000123472	ATPAF1	0.79073	0.000951117	0.00824449
ENSG00000160446	ZDHHC12	0.781709	0.000956678	0.00828918
ENSG00000110031	LPXN	0.983433	0.000964338	0.00834848
ENSG00000089154	GCN1	0.807096	0.000964334	0.00834848
ENSG00000160691	SHC1	0.845143	0.000969909	0.00838606
ENSG00000137478	FCHSD2	0.858163	0.000971162	0.00839335
ENSG00000101445	PPP1R16B	1.27733	0.000982343	0.00848281
ENSG00000270190	AC068491.3	1.2281	0.000986312	0.00850273
ENSG00000006757	PNPLA4	1.08139	0.000985513	0.00849984
ENSG00000132669	RIN2	0.975396	0.000984557	0.00849834
ENSG00000171115	GIMAP8	1.30404	0.000989431	0.00852515
ENSG00000100403	ZC3H7B	0.815247	0.000989746	0.00852515
ENSG00000163513	TGFBR2	0.90388	0.000990311	0.00852546
ENSG00000185614	INKA1	1.01664	0.000993284	0.00854124
ENSG00000161677	JOSD2	0.680865	0.000999115	0.00858227
ENSG00000116117	PARD3B	0.977904	0.00100052	0.00858903
ENSG00000215845	TSTD1	2.53665	0.00101609	0.00870081
ENSG00000130307	USHBP1	1.85233	0.00101327	0.00868029
ENSG00000204262	COL5A2	0.675062	0.00100575	0.0086231
ENSG00000158769	F11R	0.9035	0.00102228	0.00874277
ENSG00000247287	AL359220.1	2.2131	0.00104071	0.00884862
ENSG00000157654	PALM2-AKAP2	0.88791	0.00102933	0.00878968
ENSG00000175274	TP53I11	0.886631	0.00103605	0.00882364
ENSG00000137831	UACA	0.824279	0.00103671	0.0088256
ENSG00000107960	STN1	0.830814	0.001038	0.00883292
ENSG00000168675	LDLRAD4	1.22915	0.00104365	0.00886622
ENSG00000267080	ASB16-AS1	0.901784	0.00104151	0.00885176
ENSG00000235453	SMIM27	0.809076	0.00104959	0.00890932
ENSG00000053438	NNAT	1.65508	0.00106041	0.00898995
ENSG00000175711	B3GNTL1	1.09844	0.00105901	0.00898179
ENSG00000103253	HAGHL	0.823204	0.00106562	0.0090267
ENSG00000162434	JAK1	0.760143	0.00107406	0.00908314
ENSG00000170962	PDGFD	1.5775	0.00108895	0.00918438
ENSG00000155329	ZCCHC10	0.737728	0.00108807	0.00918259
ENSG00000246228	CASC8	2.25602	0.00111076	0.00933557
ENSG00000100906	NFKBIA	0.807355	0.00109739	0.00924222
ENSG00000157399	ARSE	1.01441	0.00110412	0.00929125
ENSG00000189056	RELN	1.98881	0.0011168	0.00936204
ENSG00000139132	FGD4	0.844227	0.00111362	0.00934427
ENSG00000229043	AC091729.3	0.853962	0.00111497	0.00935172
ENSG00000273590	SMIM11B	3.41153	0.00114326	0.00953045
ENSG00000204410	MSH5	1.01721	0.0011177	0.00936314
ENSG00000177951	BET1L	0.840659	0.00111711	0.00936204
ENSG00000239305	RNF103	0.90155	0.00112436	0.00941351
ENSG00000163933	RFT1	0.840378	0.00112565	0.0094143
ENSG00000213977	TAX1BP3	0.743922	0.00113375	0.00947429
ENSG00000100418	DESI1	0.722986	0.00113518	0.00948237
ENSG00000237765	FAM200B	0.508843	0.00113704	0.00949406
ENSG00000185352	HS6ST3	2.57509	0.00116013	0.0096396
ENSG00000017483	SLC38A5	2.58392	0.00116191	0.0096466
ENSG00000112379	ARFGEF3	1.00518	0.00115182	0.00957834
ENSG00000104231	ZFAND1	0.849585	0.00116124	0.00964493
ENSG00000146054	TRIM7	0.928862	0.00116344	0.0096554
ENSG00000070214	SLC44A1	0.578368	0.00117256	0.00971533
ENSG00000205362	MT1A	1.17061	0.00118062	0.00977021
ENSG00000132623	ANKEF1	2.5665	0.0011971	0.00986108
ENSG00000257298	AC008147.2	1.05845	0.0011831	0.00978679
ENSG00000278727	AC000403.1	2.18392	0.00119594	0.00986108
ENSG00000260578	AC110597.1	1.33816	0.00118682	0.0098136
ENSG00000134285	FKBP11	0.823562	0.0011901	0.00983671
ENSG00000139636	LMBR1L	0.827371	0.00119191	0.00984144
ENSG00000113391	FAM172A	0.754913	0.00119202	0.00984144
ENSG00000172927	MYEOV	1.03052	0.00119704	0.00986108
ENSG00000159445	THEM4	0.852943	0.00119574	0.00986108
ENSG00000145882	PCYOX1L	0.853874	0.00119713	0.00986108
ENSG00000040731	CDH10	1.10944	0.0012035	0.00990669
ENSG00000260428	SCX	1.40176	0.00120699	0.00992819
ENSG00000107738	VSIR	1.9744	0.00121439	0.00998101
ENSG00000087250	MT3	0.806888	0.00120775	0.00993044
ENSG00000142961	MOB3C	1.63815	0.00122291	0.0100309
ENSG00000188483	IER5L	0.886546	0.00122116	0.0100246
ENSG00000157600	TMEM164	0.892505	0.001222	0.0100275
ENSG00000005020	SKAP2	0.56679	0.00122421	0.0100376
ENSG00000266472	MRPS21	0.330627	0.00123798	0.0101301
ENSG00000248092	NNT-AS1	0.655318	0.00123618	0.0101235
ENSG00000136147	PHF11	1.05967	0.00125956	0.010285
ENSG00000108578	BLMH	0.783273	0.00125852	0.010285
ENSG00000172992	DCAKD	0.785129	0.00126042	0.010285
ENSG00000124212	PTGIS	1.50297	0.00127623	0.0103994
ENSG00000204428	LY6G5C	1.0466	0.0012723	0.0103778
ENSG00000185880	TRIM69	0.84867	0.00127648	0.0103994
ENSG00000169252	ADRB2	1.56282	0.00129897	0.010549
ENSG00000106772	PRUNE2	0.917286	0.0012912	0.0105068
ENSG00000170006	TMEM154	0.931279	0.00129296	0.0105169
ENSG00000156265	MAP3K7CL	1.30644	0.00129703	0.0105375
ENSG00000115694	STK25	0.61451	0.00130203	0.0105697
ENSG00000163220	S100A9	1.76818	0.00132441	0.0107258
ENSG00000124767	GLO1	0.39203	0.0013201	0.0106994
ENSG00000270055	AC127502.2	1.05267	0.00135835	0.010966
ENSG00000154310	TNIK	0.68416	0.00135939	0.0109679
ENSG00000158161	EYA3	0.8318	0.00136615	0.0110159
ENSG00000162772	ATF3	0.977362	0.00136728	0.0110207
ENSG00000178921	PFAS	0.850744	0.00138155	0.0111007
ENSG00000164171	ITGA2	0.823053	0.00139114	0.011162
ENSG00000186635	ARAP1	0.856678	0.00139534	0.0111852
ENSG00000080561	MID2	1.29099	0.00141476	0.011323
ENSG00000125520	SLC2A4RG	0.68876	0.00142313	0.0113723
ENSG00000235257	ITGA9-AS1	1.42566	0.0014341	0.0114551
ENSG00000115944	COX7A2L	0.41802	0.00146172	0.0116397
ENSG00000074966	TXK	26.5193	0.00151614	0.0119912
ENSG00000226149	AL356124.1	26.5416	0.00151882	0.012001
ENSG00000260077	AC104794.3	1.80306	0.00148626	0.011803
ENSG00000131069	ACSS2	0.82169	0.0014807	0.0117725
ENSG00000189127	ANKRD34B	1.97351	0.00149594	0.0118706
ENSG00000287287	AL133476.1	26.5208	0.00153022	0.0120584
ENSG00000260807	AC009041.2	0.85631	0.00148491	0.0117998
ENSG00000173535	TNFRSF10C	1.60987	0.00149696	0.0118741
ENSG00000138347	MYPN	2.48211	0.00151305	0.0119785
ENSG00000165959	CLMN	1.0143	0.001503	0.0119139
ENSG00000204569	PPP1R10	0.539674	0.00150401	0.0119162
ENSG00000260698	AL591848.3	26.5293	0.00155049	0.0121993
ENSG00000286887	AL355881.1	1.92179	0.0015153	0.0119912
ENSG00000170677	SOCS6	0.826639	0.00150314	0.0119139
ENSG00000103154	NECAB2	26.6353	0.00156299	0.0122883
ENSG00000063241	ISOC2	0.694885	0.00151871	0.012001
ENSG00000115414	FN1	0.665453	0.00151965	0.0120029
ENSG00000105514	RAB3D	0.868863	0.00152163	0.0120092
ENSG00000114988	LMAN2L	0.826246	0.00152309	0.0120161
ENSG00000105851	PIK3CG	1.46488	0.00156735	0.0123178
ENSG00000151693	ASAP2	0.833637	0.00156225	0.0122872
ENSG00000112893	MAN2A1	0.820547	0.00158546	0.0124315
ENSG00000121297	TSHZ3	1.16282	0.00159028	0.0124597
ENSG00000113739	STC2	0.915694	0.00158737	0.0124417
ENSG00000077092	RARB	1.09811	0.00160094	0.0125288
ENSG00000148154	UGCG	0.798346	0.00161334	0.0126018
ENSG00000156466	GDF6	1.81986	0.00162792	0.0127012
ENSG00000186577	SMIM29	0.658201	0.00162255	0.0126689
ENSG00000198478	SH3BGRL2	1.06853	0.00162745	0.0127012
ENSG00000140511	HAPLN3	0.933937	0.00162894	0.0127042
ENSG00000188338	SLC38A3	1.22433	0.00163511	0.0127427
ENSG00000145982	FARS2	0.785212	0.00163158	0.01272
ENSG00000149177	PTPRJ	0.938753	0.00164338	0.0128022
ENSG00000109920	FNBP4	0.591342	0.00165188	0.0128517
ENSG00000166337	TAF10	0.398453	0.00165733	0.0128815
ENSG00000068724	TTC7A	1.06408	0.0016766	0.0130016
ENSG00000278730	AC005332.6	0.800721	0.00167532	0.0130016
ENSG00000100003	SEC14L2	0.818815	0.00167605	0.0130016
ENSG00000243244	STON1	0.893155	0.00168047	0.0130266
ENSG00000184058	TBX1	1.1094	0.00168933	0.0130854
ENSG00000068489	PRR11	0.723362	0.00169083	0.0130921
ENSG00000118292	C1orf54	0.893638	0.00169265	0.0131012
ENSG00000269190	FBXO17	0.825379	0.00169431	0.0131091
ENSG00000257588	AC025154.2	2.5354	0.00173135	0.0133294
ENSG00000142634	EFHD2	0.814119	0.00171195	0.0132156
ENSG00000158863	FAM160B2	0.817447	0.00172293	0.013283
ENSG00000126903	SLC10A3	0.865806	0.00172419	0.013285
ENSG00000273805	AC083805.3	1.51893	0.00173256	0.0133294
ENSG00000175352	NRIP3	0.897734	0.00173247	0.0133294
ENSG00000196159	FAT4	1.05663	0.00173487	0.0133371
ENSG00000198108	CHSY3	1.5034	0.00175932	0.0135099
ENSG00000125817	CENPB	0.72083	0.00176606	0.0135515
ENSG00000263528	IKBKE	0.920214	0.00177928	0.0136376
ENSG00000145337	PYURF	0.627636	0.00178583	0.0136827
ENSG00000251023	AC114980.1	1.39057	0.0017957	0.013748
ENSG00000118503	TNFAIP3	1.12171	0.00180711	0.013825
ENSG00000182621	PLCB1	0.919192	0.00181099	0.0138495
ENSG00000101842	VSIG1	2.49993	0.00184419	0.0140719
ENSG00000230615	AL139220.2	0.807056	0.00183327	0.0140042
ENSG00000178343	SHISA3	1.37444	0.00184197	0.0140654
ENSG00000107672	NSMCE4A	0.703935	0.00184409	0.0140719
ENSG00000101188	NTSR1	1.12639	0.00185215	0.0141167
ENSG00000164638	SLC29A4	0.7833	0.00185158	0.0141167
ENSG00000168792	ABHD15	0.914713	0.00185728	0.014145
ENSG00000247950	SEC24B-AS1	1.25368	0.0018693	0.0142139
ENSG00000156384	SFR1	0.855776	0.00186906	0.0142139
ENSG00000130340	SNX9	0.776833	0.00186976	0.0142139
ENSG00000172086	KRCC1	0.729307	0.00187768	0.0142688
ENSG00000072201	LNX1	1.49611	0.00188705	0.0143241
ENSG00000073464	CLCN4	0.904107	0.0018797	0.0142789
ENSG00000132031	MATN3	1.26304	0.00188805	0.0143264
ENSG00000146700	SSC4D	1.25643	0.00190341	0.0144055
ENSG00000259865	AL390728.6	0.968573	0.00190174	0.0144026
ENSG00000272663	AC093635.1	1.50355	0.00192268	0.0145352
ENSG00000258659	TRIM34	0.948974	0.00191884	0.0145115
ENSG00000109790	KLHL5	0.675647	0.00193419	0.014608
ENSG00000100242	SUN2	0.773541	0.00193446	0.014608
ENSG00000228401	AL590226.1	1.56298	0.0019528	0.0147124
ENSG00000160293	VAV2	0.79685	0.00194791	0.0146933
ENSG00000172785	CBWD1	0.809312	0.0019507	0.0147036
ENSG00000250846	EPHA5-AS1	1.15859	0.00195598	0.0147163
ENSG00000106991	ENG	0.828281	0.00196144	0.0147519
ENSG00000115107	STEAP3	0.997105	0.00196471	0.0147711
ENSG00000150048	CLEC1A	2.1439	0.00200419	0.0150237
ENSG00000151176	PLBD2	0.839889	0.00198875	0.0149408
ENSG00000178226	PRSS36	1.94123	0.00201292	0.0150671
ENSG00000175879	HOXD8	0.869579	0.00200064	0.0150081
ENSG00000099991	CABIN1	0.714285	0.00200285	0.0150192
ENSG00000143416	SELENBP1	0.975797	0.00200599	0.0150317
ENSG00000178125	PPP1R42	1.31653	0.00201211	0.0150665
ENSG00000159128	IFNGR2	0.702596	0.00201148	0.0150665
ENSG00000109320	NFKB1	0.809649	0.00201637	0.0150874
ENSG00000178935	ZNF552	1.08503	0.0020205	0.0151072
ENSG00000104731	KLHDC4	0.795285	0.00201919	0.015103
ENSG00000182253	SYNM	0.761369	0.00203038	0.0151589
ENSG00000134250	NOTCH2	0.699316	0.00203514	0.015181
ENSG00000266402	SNHG25	0.763893	0.00203882	0.0151942
ENSG00000235109	ZSCAN31	0.979104	0.00204807	0.0152465
ENSG00000253293	HOXA10	0.865885	0.00204733	0.0152465
ENSG00000112561	TFEB	0.94883	0.00205397	0.0152849
ENSG00000173848	NET1	0.805069	0.00205629	0.015291
ENSG00000262580	AC087741.1	1.5842	0.00206957	0.0153451
ENSG00000136869	TLR4	0.90076	0.00205937	0.0152972
ENSG00000137720	C11orf1	0.801123	0.00206396	0.0153202
ENSG00000132002	DNAJB1	0.6881	0.00206783	0.0153378
ENSG00000198715	GLMP	0.824749	0.00207789	0.0154012
ENSG00000099949	LZTR1	0.824455	0.00208397	0.0154295
ENSG00000262202	AC007952.4	1.11503	0.00209004	0.0154577
ENSG00000278535	DHRS11	0.821148	0.00208806	0.0154486
ENSG00000139044	B4GALNT3	1.30789	0.00209524	0.0154794
ENSG00000177854	TMEM187	0.795971	0.00209415	0.0154769
ENSG00000106733	NMRK1	0.941475	0.00209729	0.0154889
ENSG00000085276	MECOM	0.808858	0.00210376	0.015528
ENSG00000280434	AL031595.3	1.22183	0.00212343	0.0156537
ENSG00000180318	ALX1	1.11232	0.00213073	0.0156962
ENSG00000166435	XRRA1	0.806627	0.00215684	0.0158657
ENSG00000215440	NPEPL1	0.795961	0.0021586	0.0158729
ENSG00000128284	APOL3	1.28166	0.00217129	0.0159491
ENSG00000253767	PCDHGA8	1.92473	0.00219503	0.0161003
ENSG00000177663	IL17RA	0.826777	0.00217866	0.0159917
ENSG00000112658	SRF	0.777842	0.00219492	0.0161003
ENSG00000135047	CTSL	0.771254	0.00219866	0.0161136
ENSG00000184451	CCR10	1.2355	0.00222283	0.0162244
ENSG00000183891	TTC32	0.781348	0.00221813	0.0162162
ENSG00000140564	FURIN	0.802437	0.00222044	0.0162169
ENSG00000144455	SUMF1	0.803344	0.00222305	0.0162244
ENSG00000092036	HAUS4	0.762742	0.00222737	0.0162443
ENSG00000079337	RAPGEF3	0.945458	0.00223437	0.0162895
ENSG00000114745	GORASP1	0.80756	0.00224185	0.0163382
ENSG00000136383	ALPK3	1.25856	0.00224946	0.0163763
ENSG00000167930	FAM234A	0.613316	0.00224516	0.0163507
ENSG00000067182	TNFRSF1A	0.615594	0.00225366	0.0163952
ENSG00000141429	GALNT1	0.611244	0.00225489	0.0163983
ENSG00000111145	ELK3	0.810633	0.00225863	0.0164138
ENSG00000138162	TACC2	0.821508	0.00227189	0.0164867
ENSG00000001460	STPG1	1.02862	0.00231448	0.016772
ENSG00000113296	THBS4	1.02056	0.00231552	0.0167736
ENSG00000204217	BMPR2	0.569472	0.00232241	0.0168175
ENSG00000132274	TRIM22	0.777896	0.00232422	0.0168247
ENSG00000250033	SLC7A11-AS1	2.97069	0.0023758	0.0171193
ENSG00000197043	ANXA6	0.781529	0.00234653	0.0169682
ENSG00000131941	RHPN2	0.826443	0.00235563	0.0170159
ENSG00000143353	LYPLAL1	0.7376	0.00235897	0.0170341
ENSG00000250317	SMIM20	0.619843	0.00236068	0.0170404
ENSG00000230479	AP000695.1	2.4087	0.00238844	0.0171862
ENSG00000064115	TM7SF3	0.608332	0.0023642	0.0170538
ENSG00000066557	LRRC40	0.751728	0.002379	0.0171364
ENSG00000111252	SH2B3	0.823016	0.00238659	0.0171789
ENSG00000139410	SDSL	0.830935	0.00239201	0.0171999
ENSG00000151552	QDPR	0.605869	0.00239439	0.0172109
ENSG00000127054	INTS11	0.670502	0.00241254	0.0173116
ENSG00000100647	SUSD6	0.817287	0.00241654	0.0173274
ENSG00000130695	CEP85	0.898377	0.00241988	0.0173392
ENSG00000283959	AP002851.1	1.48977	0.00243081	0.0173932
ENSG00000256546	AC156455.1	1.18917	0.00242601	0.0173654
ENSG00000142082	SIRT3	0.805426	0.0024196	0.0173392
ENSG00000050165	DKK3	0.598969	0.00242422	0.0173642
ENSG00000100600	LGMN	0.776347	0.00242608	0.0173654
ENSG00000168874	ATOH8	1.07891	0.00243388	0.017409
ENSG00000198598	MMP17	0.893123	0.00243687	0.0174243
ENSG00000110171	TRIM3	0.831354	0.00244115	0.0174488
ENSG00000105643	ARRDC2	1.04058	0.00245468	0.0175289
ENSG00000205562	AL049775.1	2.08567	0.00247799	0.0176414
ENSG00000177189	RPS6KA3	0.733912	0.00245669	0.0175321
ENSG00000087842	PIR	0.678882	0.00248839	0.0176938
ENSG00000133256	PDE6B	1.32771	0.00250266	0.0177891
ENSG00000042445	RETSAT	0.81316	0.00250542	0.0178025
ENSG00000104870	FCGRT	0.696906	0.0025116	0.017834
ENSG00000172780	RAB43	0.82479	0.00251913	0.0178733
ENSG00000100612	DHRS7	0.674093	0.00251975	0.0178733
ENSG00000137673	MMP7	3.13019	0.00258427	0.0182227
ENSG00000002587	HS3ST1	0.92156	0.00255063	0.0180548
ENSG00000287115	AC009951.6	0.931736	0.00255442	0.0180753
ENSG00000112297	CRYBG1	1.02292	0.00256106	0.0181098
ENSG00000267316	AC090409.2	26.3233	0.00262746	0.0184391
ENSG00000122417	ODF2L	0.727467	0.00256258	0.0181121
ENSG00000224174	AL137802.1	26.3395	0.00263679	0.0184856
ENSG00000087111	PIGS	0.732474	0.00256892	0.0181403
ENSG00000259345	AC013652.1	26.377	0.00264252	0.0185035
ENSG00000134864	GGACT	1.02949	0.00257874	0.0181908
ENSG00000166949	SMAD3	0.793074	0.00258711	0.0182247
ENSG00000213190	MLLT11	0.463314	0.00259258	0.0182474
ENSG00000103021	CCDC113	0.859769	0.00259225	0.0182474
ENSG00000173821	RNF213	0.627291	0.00259302	0.0182474
ENSG00000187210	GCNT1	1.17463	0.00260417	0.0183133
ENSG00000262979	AC124319.1	26.4409	0.00267009	0.0186296
ENSG00000178460	MCMDC2	26.4586	0.00267137	0.0186322
ENSG00000198252	STYX	0.783855	0.00260584	0.0183188
ENSG00000114405	C3orf14	0.762767	0.00260681	0.0183193
ENSG00000117151	CTBS	0.784742	0.00260905	0.0183287
ENSG00000261175	LINC02188	3.08078	0.00265666	0.0185549
ENSG00000188001	TPRG1	26.4861	0.00268371	0.0187119
ENSG00000166965	RCCD1	0.90875	0.00263782	0.0184864
ENSG00000069702	TGFBR3	1.15193	0.00264297	0.0185035
ENSG00000161647	MPP3	1.63108	0.00266074	0.0185771
ENSG00000198846	TOX	0.781573	0.00264717	0.0185266
ENSG00000180357	ZNF609	0.651069	0.00265441	0.0185455
ENSG00000068305	MEF2A	0.752177	0.00269242	0.0187599
ENSG00000128335	APOL2	0.76881	0.00269553	0.0187751
ENSG00000073008	PVR	0.805544	0.00269999	0.0187998
ENSG00000127980	PEX1	0.765212	0.0027013	0.0188025
ENSG00000255100	AP003119.2	1.47529	0.00273696	0.0190313
ENSG00000184743	ATL3	0.727043	0.00274611	0.0190755
ENSG00000171621	SPSB1	0.853244	0.00275261	0.0191012
ENSG00000228716	DHFR	0.687451	0.00275655	0.019122
ENSG00000166272	WBP1L	0.741619	0.00276368	0.0191585
ENSG00000112182	BACH2	1.20277	0.00277453	0.0192076
ENSG00000065923	SLC9A7	0.894893	0.00277169	0.0191951
ENSG00000124570	SERPINB6	0.544928	0.00278081	0.0192432
ENSG00000173465	ZNRD2	0.655937	0.00278249	0.0192432
ENSG00000205791	LOH12CR2	0.867573	0.00279541	0.0193195
ENSG00000253982	AC100810.1	0.682206	0.00281052	0.0194174
ENSG00000196498	NCOR2	0.678535	0.00282295	0.0194878
ENSG00000244509	APOBEC3C	0.767597	0.00282357	0.0194878
ENSG00000250479	CHCHD10	0.675724	0.00283296	0.0195334
ENSG00000168505	GBX2	1.44392	0.00286421	0.0197155
ENSG00000073737	DHRS9	2.43719	0.00288908	0.0198528
ENSG00000131477	RAMP2	0.802401	0.00286427	0.0197155
ENSG00000267248	AC025048.2	0.892141	0.00287536	0.0197785
ENSG00000139679	LPAR6	0.854538	0.0028914	0.0198621
ENSG00000171408	PDE7B	0.93691	0.00289809	0.019888
ENSG00000152127	MGAT5	0.78798	0.00289644	0.0198834
ENSG00000251442	LINC01094	1.49873	0.00291601	0.0199775
ENSG00000223745	CCDC18-AS1	0.864119	0.00291402	0.0199706
ENSG00000163297	ANTXR2	0.80032	0.00292301	0.0200188
ENSG00000102218	RP2	0.793445	0.00294447	0.0201388
ENSG00000167202	TBC1D2B	0.825266	0.00296356	0.0202307
ENSG00000286511	Z95118.2	2.421	0.00303965	0.0206791
ENSG00000135114	OASL	3.01152	0.00305691	0.0207827
ENSG00000173757	STAT5B	0.761693	0.0030237	0.0205775
ENSG00000138777	PPA2	0.652168	0.00306715	0.0208385
ENSG00000049245	VAMP3	0.660023	0.00307002	0.020851
ENSG00000155330	C16orf87	0.62687	0.00308981	0.0209646
ENSG00000144711	IQSEC1	0.741502	0.00309602	0.0209997
ENSG00000231908	IDH1-AS1	0.836056	0.00310466	0.0210447
ENSG00000204304	PBX2	0.749038	0.0031047	0.0210447
ENSG00000205364	MT1M	0.812959	0.00311607	0.0211014
ENSG00000257704	INAFM1	0.791213	0.00311616	0.0211014
ENSG00000118473	SGIP1	1.04508	0.0031213	0.0211292
ENSG00000039523	RIPOR1	0.740402	0.00312417	0.021138
ENSG00000078081	LAMP3	1.86382	0.0031523	0.0213038
ENSG00000122435	TRMT13	0.780357	0.0031467	0.021273
ENSG00000232063	AL691447.2	2.99412	0.00319596	0.021577
ENSG00000007255	TRAPPC6A	0.704129	0.00318292	0.0214966
ENSG00000172890	NADSYN1	0.767031	0.00319694	0.021577
ENSG00000177337	DLGAP1-AS1	0.859304	0.00321637	0.0216795
ENSG00000143486	EIF2D	0.752046	0.00322247	0.0217135
ENSG00000071894	CPSF1	0.736629	0.00322362	0.0217141
ENSG00000143322	ABL2	0.697874	0.00323537	0.0217789
ENSG00000166265	CYYR1	1.18112	0.00325742	0.0219201
ENSG00000197776	KLHDC1	1.18936	0.00328282	0.0220692
ENSG00000246763	RGMB-AS1	1.2162	0.00330238	0.0221833
ENSG00000169660	HEXD	0.757784	0.00330044	0.0221804
ENSG00000261140	AC093525.4	1.25408	0.00331239	0.0222315
ENSG00000009830	POMT2	0.752379	0.00330422	0.0221839
ENSG00000240350	AC017002.3	1.84935	0.00335109	0.0224605
ENSG00000174903	RAB1B	0.54187	0.00333099	0.0223417
ENSG00000166938	DIS3L	0.765454	0.00334451	0.022425
ENSG00000157978	LDLRAP1	0.879061	0.00335274	0.0224605
ENSG00000106546	AHR	0.811326	0.0033531	0.0224605
ENSG00000120068	HOXB8	0.729071	0.00335896	0.0224924
ENSG00000100523	DDHD1	0.743367	0.00336473	0.0225237
ENSG00000108175	ZMIZ1	0.706873	0.00337929	0.0226137
ENSG00000112308	C6orf62	0.456865	0.00339414	0.0226908
ENSG00000081760	AACS	0.743931	0.00339562	0.0226933
ENSG00000174165	ZDHHC24	0.723189	0.00342576	0.0228425
ENSG00000266473	AC007448.4	1.43236	0.00346342	0.0230486
ENSG00000197576	HOXA4	0.99792	0.00345612	0.0230224
ENSG00000108604	SMARCD2	0.769453	0.00345734	0.0230231
ENSG00000135632	SMYD5	0.840614	0.00349756	0.0232606
ENSG00000182919	C11orf54	0.721112	0.00350979	0.0233268
ENSG00000173085	COQ2	0.775908	0.00351247	0.0233345
ENSG00000110011	DNAJC4	0.658988	0.00353241	0.0234121
ENSG00000164933	SLC25A32	0.782987	0.00353418	0.0234128
ENSG00000258945	AL049775.3	2.34882	0.00357745	0.0236535
ENSG00000186687	LYRM7	0.713608	0.0035502	0.0234961
ENSG00000163739	CXCL1	0.821469	0.0035581	0.0235332
ENSG00000188643	S100A16	0.326461	0.00358413	0.0236824
ENSG00000204219	TCEA3	1.70707	0.00361104	0.023814
ENSG00000134802	SLC43A3	0.811038	0.0035943	0.0237419
ENSG00000147475	ERLIN2	0.696881	0.00362857	0.0239065
ENSG00000168781	PPIP5K1	1.06502	0.00363913	0.0239684
ENSG00000181381	DDX60L	0.785394	0.00364045	0.0239694
ENSG00000136783	NIPSNAP3A	0.745662	0.00364657	0.0240019
ENSG00000100336	APOL4	1.48562	0.00367791	0.0241527
ENSG00000090581	GNPTG	0.700224	0.00366903	0.0241131
ENSG00000132382	MYBBP1A	0.758955	0.00366936	0.0241131
ENSG00000104131	EIF3J	0.417951	0.00367538	0.0241449
ENSG00000125864	BFSP1	1.04279	0.00369666	0.0242302
ENSG00000222041	CYTOR	0.710826	0.00372112	0.0243671
ENSG00000248712	CCDC153	1.58583	0.00373998	0.024475
ENSG00000118162	KPTN	0.769634	0.00376783	0.0246178
ENSG00000160190	SLC37A1	0.974353	0.00377629	0.0246338
ENSG00000105656	ELL	0.79852	0.00377453	0.0246338
ENSG00000196421	C20orf204	1.25461	0.00379011	0.0247161
ENSG00000185875	THNSL1	1.56884	0.00381309	0.0248185
ENSG00000213904	LIPE-AS1	0.846761	0.00380101	0.0247635
ENSG00000089127	OAS1	0.918574	0.00381101	0.0248128
ENSG00000087448	KLHL42	0.667516	0.00382177	0.0248528
ENSG00000135929	CYP27A1	1.02323	0.00382854	0.0248715
ENSG00000260552	AC023043.1	1.17305	0.00384657	0.0249807
ENSG00000163293	NIPAL1	1.48995	0.00390818	0.0253005
ENSG00000131019	ULBP3	1.04106	0.00389822	0.025252
ENSG00000113318	MSH3	0.697367	0.00389292	0.0252257
ENSG00000018510	AGPS	0.69982	0.00390072	0.0252602
ENSG00000134042	MRO	3.05697	0.00396035	0.0255735
ENSG00000101306	MYLK2	1.41249	0.00393271	0.0254352
ENSG00000165475	CRYL1	0.717235	0.00392644	0.0254107
ENSG00000175215	CTDSP2	0.607174	0.00395509	0.0255556
ENSG00000006118	TMEM132A	0.562699	0.00396838	0.0256011
ENSG00000173083	HPSE	1.18817	0.00397952	0.0256649
ENSG00000255545	AP004608.1	2.01536	0.00400412	0.0257505
ENSG00000175854	SWI5	0.57884	0.00399428	0.0257261
ENSG00000148950	IMMP1L	0.66559	0.00399904	0.0257416
ENSG00000102882	MAPK3	0.665112	0.00400245	0.0257478
ENSG00000287261	AL139243.1	3.02857	0.004061	0.0260263
ENSG00000276533	AC018926.2	1.72327	0.004035	0.0259083
ENSG00000187164	SHTN1	0.762425	0.00404248	0.0259483
ENSG00000109079	TNFAIP1	0.637016	0.00404636	0.025965
ENSG00000230082	PRRT3-AS1	1.07783	0.00405226	0.0259865
ENSG00000108840	HDAC5	0.73378	0.004056	0.0260024
ENSG00000248690	HAS2-AS1	1.10163	0.00412786	0.0263804
ENSG00000081189	MEF2C	0.734962	0.00412104	0.0263698
ENSG00000113916	BCL6	0.766443	0.00412518	0.0263804
ENSG00000140961	OSGIN1	0.849474	0.00412756	0.0263804
ENSG00000125388	GRK4	0.755106	0.00412758	0.0263804
ENSG00000261829	AC009407.1	1.03199	0.00414482	0.0264805
ENSG00000177646	ACAD9	0.690223	0.00417226	0.026606
ENSG00000266680	AL135905.1	2.84136	0.00422634	0.0268922
ENSG00000197563	PIGN	0.764364	0.00418552	0.0266739
ENSG00000196975	ANXA4	0.766788	0.00419242	0.0267095
ENSG00000224577	LINC01117	1.65031	0.00422032	0.0268622
ENSG00000173530	TNFRSF10D	0.778587	0.00420534	0.0267751
ENSG00000223784	LINP1	1.51249	0.00425103	0.0269988
ENSG00000160318	CLDND2	0.978622	0.00425842	0.027029
ENSG00000116604	MEF2D	0.774955	0.00425637	0.0270244
ENSG00000128654	MTX2	0.616614	0.00427085	0.0270995
ENSG00000171444	MCC	0.751477	0.0042858	0.0271859
ENSG00000157870	PRXL2B	0.719828	0.00429485	0.027218
ENSG00000157379	DHRS1	0.780274	0.00429708	0.0272237
ENSG00000049239	H6PD	0.730932	0.00429903	0.0272276
ENSG00000162910	MRPL55	0.440679	0.00431658	0.0273059
ENSG00000005238	FAM214B	0.778336	0.00431454	0.0273059
ENSG00000164758	MED30	0.727626	0.00431956	0.0273069
ENSG00000278318	ZNF229	1.24628	0.00434592	0.0274397
ENSG00000157111	TMEM171	1.18388	0.00435228	0.0274629
ENSG00000258137	AC079313.2	1.63778	0.00439883	0.0277138
ENSG00000177542	SLC25A22	0.74019	0.00439452	0.0276989
ENSG00000182179	UBA7	0.998067	0.00442016	0.0278054
ENSG00000110422	HIPK3	0.777427	0.00442161	0.027806
ENSG00000137073	UBAP2	0.646428	0.00443137	0.0278588
ENSG00000027847	B4GALT7	0.673826	0.00444911	0.027936
ENSG00000182247	UBE2E2	0.823126	0.00447049	0.0280444
ENSG00000102780	DGKH	0.74835	0.00447283	0.0280505
ENSG00000182489	XKRX	26.1273	0.00457627	0.0285504
ENSG00000267115	AC022148.2	26.418	0.00457777	0.0285511
ENSG00000230825	AC005532.1	26.38	0.0045839	0.0285805
ENSG00000119314	PTBP3	0.687959	0.00449101	0.0281386
ENSG00000183784	DOCK8-AS1	26.1331	0.00459253	0.0286211
ENSG00000139055	ERP27	26.1628	0.00460051	0.0286211
ENSG00000178457	LINC00314	26.234	0.0046016	0.0286211
ENSG00000238266	LINC00707	1.26082	0.00451968	0.028275
ENSG00000166398	KIAA0355	0.699131	0.00451149	0.028241
ENSG00000269019	HOMER3-AS1	26.1988	0.00460827	0.0286539
ENSG00000082068	WDR70	0.710135	0.00451621	0.0282619
ENSG00000143369	ECM1	1.027	0.00454903	0.0284169
ENSG00000240747	KRBOX1	26.1832	0.00464505	0.0288038
ENSG00000175104	TRAF6	0.753846	0.00454931	0.0284169
ENSG00000260260	SNHG19	0.714174	0.00456487	0.0284967
ENSG00000133935	ERG28	0.465229	0.00457523	0.0285504
ENSG00000108556	CHRNE	26.2066	0.00467018	0.0289061
ENSG00000278492	AC006213.5	26.3067	0.00468077	0.0289493
ENSG00000197565	COL4A6	1.44373	0.00460137	0.0286211
ENSG00000229717	AC110615.1	26.2142	0.00468384	0.0289566
ENSG00000253633	AP002852.1	26.2229	0.00470555	0.0290381
ENSG00000114646	CSPG5	0.691392	0.00461564	0.0286823
ENSG00000135018	UBQLN1	0.55601	0.00461913	0.0286953
ENSG00000224746	AC015987.1	26.2202	0.00472396	0.0291254
ENSG00000099904	ZDHHC8	0.730789	0.00463055	0.0287313
ENSG00000173145	NOC3L	0.69013	0.0046532	0.0288281
ENSG00000174917	MICOS13	0.312919	0.00469747	0.0290145
ENSG00000048707	VPS13D	0.7318	0.00469058	0.0289807
ENSG00000106853	PTGR1	0.611941	0.00470056	0.0290249
ENSG00000148843	PDCD11	0.666803	0.00470223	0.0290264
ENSG00000013523	ANGEL1	0.967469	0.00471884	0.0291114
ENSG00000178537	SLC25A20	0.802347	0.00472109	0.0291165
ENSG00000120333	MRPS14	0.530556	0.00475421	0.0293031
ENSG00000144843	ADPRH	1.9584	0.00478334	0.0294382
ENSG00000158019	BABAM2	0.705069	0.00476073	0.0293344
ENSG00000172031	EPHX4	1.01017	0.00477662	0.0294058
ENSG00000233695	GAS6-AS1	1.24366	0.00479242	0.0294676
ENSG00000277287	AL109976.1	2.92165	0.0048461	0.0297083
ENSG00000242498	ARPIN	0.71094	0.00479203	0.0294676
ENSG00000111339	ART4	1.20274	0.00482081	0.0295977
ENSG00000164050	PLXNB1	0.705548	0.00483878	0.029699
ENSG00000075945	KIFAP3	0.623782	0.00487086	0.0298333
ENSG00000123427	EEF1AKMT3	0.978279	0.00487879	0.029864
ENSG00000055147	FAM114A2	0.698466	0.00487485	0.0298488
ENSG00000187815	ZFP69	1.05877	0.00491189	0.0300576
ENSG00000015532	XYLT2	0.787483	0.00491866	0.03009
ENSG00000185262	UBALD2	0.707413	0.0049375	0.0301872
ENSG00000137463	MGARP	0.901175	0.00494757	0.0302217
ENSG00000112699	GMDS	0.763297	0.0049451	0.0302156
ENSG00000170049	KCNAB3	1.12133	0.00496294	0.0302845
ENSG00000183513	COA5	0.558082	0.0049652	0.0302845
ENSG00000272335	AC093297.2	1.07419	0.00499876	0.0304414
ENSG00000112367	FIG4	0.761829	0.00500108	0.0304414
ENSG00000181513	ACBD4	1.26435	0.00502068	0.0305497
ENSG00000172830	SSH3	0.826225	0.00508316	0.0308656
ENSG00000100522	GNPNAT1	0.705773	0.00508142	0.0308642
ENSG00000116032	GRIN3B	2.88119	0.00517243	0.0312869
ENSG00000089053	ANAPC5	0.461082	0.00514861	0.0311982
ENSG00000232119	MCTS1	0.551401	0.0051681	0.0312792
ENSG00000122729	ACO1	0.664448	0.00517005	0.0312818
ENSG00000101843	PSMD10	0.601956	0.00521664	0.0314917
ENSG00000177917	ARL6IP6	0.63712	0.00521782	0.0314917
ENSG00000150907	FOXO1	0.738482	0.0052186	0.0314917
ENSG00000065308	TRAM2	0.710688	0.00523733	0.0315954
ENSG00000107566	ERLIN1	0.724901	0.00524574	0.0316297
ENSG00000244038	DDOST	0.509249	0.00526906	0.0317401
ENSG00000117592	PRDX6	0.317159	0.00527907	0.0317758
ENSG00000272168	CASC15	0.715708	0.00527536	0.0317687
ENSG00000164978	NUDT2	0.692826	0.00528019	0.0317758
ENSG00000011523	CEP68	0.721458	0.00528121	0.0317758
ENSG00000076067	RBMS2	0.727086	0.00528823	0.0318087
ENSG00000183346	CABCOCO1	1.07428	0.00531693	0.031966
ENSG00000111412	C12orf49	0.632658	0.00533076	0.0320362
ENSG00000099250	NRP1	0.764101	0.00535654	0.0321446
ENSG00000205730	ITPRIPL2	0.714519	0.00535822	0.0321446
ENSG00000259416	AC021739.3	1.9787	0.00541421	0.0324424
ENSG00000123815	COQ8B	0.687948	0.0053908	0.0323306
ENSG00000274719	AC012653.2	2.27677	0.00545455	0.0326451
ENSG00000185753	CXorf38	0.721522	0.00541296	0.0324424
ENSG00000274333	CU633967.1	1.92691	0.00544304	0.0325961
ENSG00000269899	AC025857.2	2.85008	0.0054809	0.0327175
ENSG00000165568	AKR1E2	2.27633	0.00547753	0.0327069
ENSG00000231507	LINC01353	2.85694	0.00551645	0.0328913
ENSG00000099821	POLRMT	0.701543	0.00545955	0.0326472
ENSG00000151348	EXT2	0.653824	0.00546206	0.0326526
ENSG00000108312	UBTF	0.500051	0.00547075	0.0326855
ENSG00000169251	NMD3	0.652203	0.00547561	0.032705
ENSG00000100577	GSTZ1	0.635241	0.00548795	0.03275
ENSG00000178802	MPI	0.701282	0.00552573	0.0329244
ENSG00000090554	FLT3LG	0.864655	0.00554252	0.0329891
ENSG00000231437	LINC01750	0.952605	0.00554565	0.0329927
ENSG00000130962	PRRG1	0.784138	0.00558688	0.0332144
ENSG00000141934	PLPP2	0.791982	0.00559596	0.0332402
ENSG00000184787	UBE2G2	0.437573	0.00560273	0.0332507
ENSG00000105849	TWISTNB	0.567216	0.00560222	0.0332507
ENSG00000168802	CHTF8	1.61675	0.0056257	0.0333483
ENSG00000176209	SMIM19	0.600763	0.00562021	0.0333351
ENSG00000280543	ASAP1-IT2	0.828287	0.00562479	0.0333483
ENSG00000105472	CLEC11A	0.669473	0.00565005	0.0334538
ENSG00000203485	INF2	0.678386	0.00568036	0.0336138
ENSG00000135899	SP110	0.690812	0.00568478	0.0336218
ENSG00000243667	WDR92	0.717619	0.00569332	0.0336614
ENSG00000270959	LPP-AS2	0.818986	0.00570725	0.0337339
ENSG00000174899	SLC66A1L	1.35956	0.00572401	0.0337649
ENSG00000138131	LOXL4	2.82205	0.00576838	0.0339775
ENSG00000204272	NBDY	0.413491	0.00571616	0.0337476
[truncated: 246 more rows]

## Sheet: HUVECs
Supplementary Table 4 Genes up-regulated in HUVECs under tri-culture conditions relative to mono-culture.
Genes	Symbol	log2(Fold-Change)	P-value	P-Value Adjusted
ENSG00000173432	SAA1	4.65031	2.11251e-91	4.32156e-87
ENSG00000134339	SAA2	4.42993	6.6261e-34	6.77751e-30
ENSG00000187193	MT1X	1.07791	3.47196e-17	2.36753e-13
ENSG00000163220	S100A9	3.73076	2.49503e-14	1.07501e-10
ENSG00000109846	CRYAB	2.61101	2.62749e-14	1.07501e-10
ENSG00000153234	NR4A2	1.26772	6.49718e-14	2.21521e-10
ENSG00000212907	MT-ND4L	0.613305	6.43089e-12	1.87938e-08
ENSG00000109321	AREG	2.69668	9.57846e-12	2.44933e-08
ENSG00000131095	GFAP	3.50039	1.14968e-10	2.61322e-07
ENSG00000266402	SNHG25	0.707901	5.20483e-10	9.67957e-07
ENSG00000164683	HEY1	0.910021	7.59803e-09	1.11024e-05
ENSG00000274015	AL136038.5	0.996751	5.86628e-08	8.00044e-05
ENSG00000006652	IFRD1	0.753655	1.6108e-07	0.000183068
ENSG00000125462	C1orf61	0.936659	2.96821e-07	0.000319582
ENSG00000269293	ZSCAN16-AS1	0.766025	4.65842e-07	0.000476486
ENSG00000164106	SCRG1	1.44336	5.30425e-07	0.00051671
ENSG00000129244	ATP1B2	1.99629	9.22393e-07	0.000820409
ENSG00000182175	RGMA	1.70519	1.34812e-06	0.0011491
ENSG00000133169	BEX1	1.15204	1.47905e-06	0.00121027
ENSG00000114646	CSPG5	1.72401	1.82149e-06	0.00133079
ENSG00000230910	AL391807.1	2.46116	1.91989e-06	0.00135432
ENSG00000163491	NEK10	0.979404	4.59689e-06	0.00276584
ENSG00000143546	S100A8	2.84986	5.92066e-06	0.00346054
ENSG00000204580	DDR1	0.838287	6.15723e-06	0.00349885
ENSG00000123560	PLP1	1.67718	7.35061e-06	0.00406409
ENSG00000117713	ARID1A	0.384745	7.68603e-06	0.00413771
ENSG00000103460	TOX3	2.14802	8.92055e-06	0.00467917
ENSG00000169862	CTNND2	2.16186	9.47967e-06	0.00484814
ENSG00000234745	HLA-B	0.399773	1.04161e-05	0.00496233
ENSG00000136630	HLX	0.746688	1.1696e-05	0.00520143
ENSG00000092758	COL9A3	1.28581	1.23498e-05	0.00537531
ENSG00000280206	AC026401.3	0.712482	1.47271e-05	0.00611724
ENSG00000174498	IGDCC3	2.45473	1.57409e-05	0.00619251
ENSG00000087250	MT3	1.46962	2.17197e-05	0.00822815
ENSG00000143442	POGZ	0.52456	2.32596e-05	0.00834776
ENSG00000188322	SBK1	1.54772	3.22231e-05	0.010632
ENSG00000178878	APOLD1	0.698463	3.46638e-05	0.0112558
ENSG00000234545	FAM133B	0.373359	3.62246e-05	0.0115788
ENSG00000169627	BOLA2B	0.62839	3.76072e-05	0.0116565
ENSG00000077279	DCX	1.79364	3.89709e-05	0.0118315
ENSG00000167191	GPRC5B	0.748109	3.97876e-05	0.0118315
ENSG00000184486	POU3F2	1.50262	4.21517e-05	0.0118315
ENSG00000090905	TNRC6A	0.378168	4.19445e-05	0.0118315
ENSG00000269834	ZNF528-AS1	0.741232	4.28283e-05	0.0118315
ENSG00000137285	TUBB2B	0.893892	4.95838e-05	0.0128171
ENSG00000172379	ARNT2	2.55501	5.12834e-05	0.0128171
ENSG00000168772	CXXC4	1.79189	5.1376e-05	0.0128171
ENSG00000282885	AL627171.2	0.645993	5.33437e-05	0.01301
ENSG00000163660	CCNL1	0.444379	6.09809e-05	0.0145057
ENSG00000185942	NKAIN3	4.18672	6.63966e-05	0.0156124
ENSG00000279529	AC008764.8	1.40318	6.77344e-05	0.0157459
ENSG00000185008	ROBO2	1.54492	6.96781e-05	0.0158111
ENSG00000236200	KDM4A-AS1	0.928168	7.11064e-05	0.0158111
ENSG00000072832	CRMP1	1.7163	7.2772e-05	0.0159779
ENSG00000131094	C1QL1	1.14732	8.04492e-05	0.0169665
ENSG00000158636	EMSY	0.617166	9.28456e-05	0.0186998
ENSG00000100354	TNRC6B	0.318699	9.41286e-05	0.0186998
ENSG00000168280	KIF5C	1.95442	9.51433e-05	0.0186998
ENSG00000125820	NKX2-2	2.36635	9.5981e-05	0.0186998
ENSG00000115461	IGFBP5	1.05409	9.55434e-05	0.0186998
ENSG00000148400	NOTCH1	0.363709	9.77718e-05	0.018869
ENSG00000125740	FOSB	0.691062	9.93214e-05	0.0189889
ENSG00000237949	LINC00844	1.89126	0.00010781	0.0202541
ENSG00000074181	NOTCH3	1.55343	0.000107919	0.0202541
ENSG00000275216	AL161431.1	3.43005	0.000110537	0.0203716
ENSG00000176049	JAKMIP2	1.9279	0.000113628	0.0203912
ENSG00000103449	SALL1	1.61471	0.00011463	0.0203912
ENSG00000101203	COL20A1	2.01631	0.00012662	0.022139
ENSG00000129596	CDO1	1.27496	0.000132148	0.0227172
ENSG00000099725	PRKY	3.08086	0.000137487	0.0234382
ENSG00000064042	LIMCH1	0.756666	0.000140134	0.0234977
ENSG00000272994	AC012360.3	0.70511	0.000154799	0.025487
ENSG00000250722	SELENOP	2.73838	0.000161135	0.025487
ENSG00000197921	HES5	1.25383	0.00015991	0.025487
ENSG00000173114	LRRN3	1.64628	0.000162585	0.025487
ENSG00000147400	CETN2	0.369389	0.000176389	0.0271307
ENSG00000175899	A2M	1.33968	0.000186678	0.02808
ENSG00000162373	BEND5	3.34835	0.000195068	0.028461
ENSG00000273173	SNURF	0.740993	0.000192719	0.028461
ENSG00000180155	LYNX1	1.62478	0.000197045	0.028461
ENSG00000109458	GAB1	0.678273	0.000203256	0.0289055
ENSG00000245526	LINC00461	1.32831	0.000210264	0.0296646
ENSG00000113209	PCDHB5	1.34767	0.000262966	0.0357257
ENSG00000149294	NCAM1	1.40013	0.000298707	0.0402017
ENSG00000241231	AC068308.1	25.732	0.00030575	0.0408805
ENSG00000188227	ZNF793	1.41831	0.000316542	0.0417276
ENSG00000129151	BBOX1	3.94222	0.000328645	0.0425512
ENSG00000171385	KCND3	2.44989	0.000340526	0.0435383
ENSG00000105419	MEIS3	1.30624	0.000338763	0.0435383
ENSG00000100505	TRIM9	1.72078	0.000377653	0.0472699
ENSG00000176971	FIBIN	1.76308	0.000381265	0.0472699
ENSG00000279078	SND1-IT1	0.566292	0.000393203	0.0484563
ENSG00000142173	COL6A2	0.773667	0.000408915	0.0496461
ENSG00000180357	ZNF609	0.418068	0.000410138	0.0496461
