# Supplementary material for: Investigating the Interactions of Glioma Stem Cells in the Perivascular Niche at Single‐Cell Resolution using a Microfluidic Tumor Microenvironment Model
Source: Adv Sci (Weinh). 2022 May 26;9(21):2201436. doi: 10.1002/advs.202201436 (PMC9313491; doi:10.1002/advs.202201436)
Supplement: Supplementary file 5 — Supporting Table 4 [file ADVS-9-2201436-s001.csv]

Supplemental Table 5. Triculture GSC candidate receptors
Genes	Log2FC	pval_adj	Total number of ligands	Pathways	Gene names in pathway	Number of genes in pathway ("F")	Number of pathway genes in data	Genes from "H" differentially expressed in triculture compared to monoculture	Number of genes from "I"	Hypergeometric p-value
ENSG00000075275	1.3165711	0.019653814	1	WP_GPCRS_OTHER	nan,CELSR1,nan,ADGRE2,SSTR2,HTR7,nan,ADRB2,LTB4R2,F2R,nan,nan,C5AR2,ADGRL3,nan,nan,nan,nan,DRD4,nan,NTSR1,nan,PTGFR,nan,P2RY11,VN1R1,nan,nan,EDNRA,nan,nan,GRM1,nan,nan,CNR1,nan,nan,GRM8,GPR84,nan,S1PR1,GPR143,ADGRG1,nan,ALG6,nan,OR1F1,nan,nan,GPR183,ADGRL2,GHRHR,nan,nan,nan,nan,SMO,nan,nan,CELSR2,CELSR3,ADORA2A,nan,nan,nan,nan,GPR17,nan,OR2B6,ADGRF5,nan,GPR176,OR10A2,GRPR,nan,GPR135,nan,LGR6,GPR1…	94	49	CELSR1,ADGRE2,C5AR2,ADGRL3,GRM1,GPR143,OR10A2,LGR6,GPR62,ACKR1,ADGRV1	11	0.000490583
ENSG00000117525	1.8179386	8.61E-06	3	KEGG_COMPLEMENT_AND_COAGULATION_CASCADES	nan,F2R,VWF,nan,nan,PLAT,SERPIND1,nan,F3,nan,SERPINA1,PLAUR,nan,PLAU,F10,nan,TFPI,F8,KLKB1,nan,MASP1,C9,A2M,nan,F12,nan,nan,nan,nan,nan,C8G,nan,CD59,SERPINA5,nan,CD55,nan,C5AR1,C5,BDKRB1,nan,nan,nan,nan,BDKRB2,CFH,CFB,nan,CD46,PROS1,SERPINF2,PROC,nan,SERPINE1,nan,C2,SERPINC1,C1S,C3AR1,C3,nan,CFD,nan,C1R,nan,CFI,SERPING1,MASP2,THBD	69	42	F3,SERPINA1,F10,SERPINA5,SERPINE1,C2,SERPINC1,C3,THBD	9	0.001793445
ENSG00000117525	1.8179386	8.61E-06	3	BIOCARTA_EXTRINSIC_PATHWAY	nan,nan,F3,PROS1,SERPINC1,PROC,nan,nan,F10,F2R,TFPI,nan,nan	13	7	F3,SERPINC1,F10	3	0.001314777
ENSG00000117525	1.8179386	8.61E-06	3	WP_COMPLEMENT_AND_COAGULATION_CASCADES	nan,SERPINA1,CD46,SERPINF2,nan,nan,F3,nan,F2R,CLTC,nan,nan,SERPING1,nan,nan,nan,C1R,C1S,C2,LMAN1,C3,C3AR1,VWF,THBD,nan,SERPIND1,F12,CLU,MASP2,F10,nan,F8,nan,SERPINA5,PROC,C5AR1,PROS1,nan,nan,nan,CFD,KLKB1,nan,nan,C8G,C9,TFPI,SERPINE1,CFH,SERPINC1,CFI,nan,BDKRB1,PLAT,PLAU,PLAUR,CFB,MASP1,CD55	59	41	SERPINA1,F3,C2,C3,THBD,F10,SERPINA5,SERPINE1,SERPINC1	9	0.001473619
ENSG00000117525	1.8179386	8.61E-06	3	WP_MACROPHAGE_MARKERS	CD14,nan,RAC2,CD74,nan,LYZ,CD83,CD68,F3	9	7	CD74,F3	2	0.015204713
ENSG00000117525	1.8179386	8.61E-06	3	WP_BLOOD_CLOTTING_CASCADE	VWF,nan,SERPINE1,SERPINB2,SERPINF2,nan,nan,nan,nan,F3,F12,nan,nan,KLK1,F10,KLKB1,nan,nan,F8,nan,nan,PLAT,PLAU	23	12	SERPINE1,F3,F10	3	0.013301282
ENSG00000160867	1.9360939	5.27E-06	4	WP_HIPPOMERLIN_SIGNALING_DYSREGULATION	IGF1R,CCND1,FOXM1,MYC,AJUBA,CDH1,RBX1,TAFAZZIN,LATS1,ITGA11,PDGFRA,SAV1,INSR,LINC02478,MET,CDH2,nan,LIN28B,HRAS,KIT,FLT4,nan,FLT1,PDGFRB,ITGA6,PRKAR1A,KDR,MST1,PLCB4,ITGA1,PRKAR1B,PAK1,PRKAR2A,ITGA2,CTNNA1,CDH12,CCN2,CDH10,NTRK1,nan,NTRK2,CDH8,nan,CDH6,DDB1,CDH5,CDH4,nan,PRKACA,PRKACB,nan,CDH11,PAK3,CUL4A,nan,nan,TEAD4,ITGAE,NF2,TEAD1,nan,NRAS,nan,TEAD3,nan,PAK2,NGFR,nan,nan,YY1AP1,CTNNB1,nan,CDH…	123	104	MYC,CDH1,PDGFRA,FLT4,KDR,CCN2,CDH10,TEK,ITGB4,ITGB7,CDH22,FGFR4,FGFR2,ITGA10	14	0.023295669
ENSG00000160867	1.9360939	5.27E-06	4	WP_BILE_ACIDS_SYNTHESIS_AND_ENTEROHEPATIC_CIRCULATION	ABCG8,nan,nan,MAPK1,MAPK3,nan,nan,nan,FGFR4,nan,FXR1,LDLR,ABCB11	13	7	FGFR4,ABCB11	2	0.015204713
ENSG00000171051	2.0695922	2.80E-06	1	KEGG_NEUROACTIVE_LIGAND_RECEPTOR_INTERACTION	PTGFR,PTGER2,PTGER1,PTGER4,nan,CALCRL,nan,PTGIR,nan,ADRB2,nan,nan,ADRB1,TACR1,nan,nan,TACR2,GPR35,THRB,THRA,nan,PTH1R,PRSS3,PRSS2,NPY5R,nan,CGA,NPY1R,nan,nan,nan,LPAR4,nan,DRD2,nan,DRD4,nan,nan,nan,SSTR2,nan,SSTR1,nan,nan,C5AR1,nan,BDKRB1,BDKRB2,nan,nan,nan,nan,NPFFR2,nan,nan,APLNR,nan,GPR83,nan,nan,C3AR1,AGTR1,GALR1,nan,nan,nan,ADCYAP1R1,nan,nan,nan,GRIK2,GRIK3,GRIA4,GRID1,nan,MC1R,TSPO,S1PR5,na…	272	138	PTGER1,PTGER4,CALCRL,ADRB1,TACR2,THRB,NPY5R,SSTR1,GRIK3,GRIA4,GRIA2,GRIA1,FPR1,OPRL1,HTR2B,ADRA1B,PTAFR,LHB,GRIN3B,GLP2R,HTR1B,VIPR1,KISS1R,CHRNE,GRM1,GRIN2B	26	1.95E-05
ENSG00000171051	2.0695922	2.80E-06	1	WP_HUMAN_COMPLEMENT_SYSTEM	nan,nan,CD46,nan,LAMC1,CSNK1A1,nan,LAMA5,LAMB1,THBS1,WAS,nan,SELE,FKBP2,nan,nan,F12,TXN,nan,F10,CD93,VTN,ARRB2,ICAM2,ICAM1,nan,nan,DCN,ADM,KLKB1,nan,nan,SELP,CALR,SELL,SELPLG,nan,nan,ITGA2,nan,nan,nan,CFI,CRP,nan,PRKACA,PLAUR,C1QBP,nan,nan,nan,nan,C5AR2,SERPING1,ITGA2B,PRKCA,CLEC4M,C1R,C1S,CD40,C2,C3,C3AR1,ITGB3,CFP,nan,TLR2,MASP2,FPR1,nan,nan,nan,PRNP,CD59,ITGAX,C5,ITGB2,C5AR1,PROS1,nan,nan,SPP1…	99	67	F10,DCN,SELP,CRP,C5AR2,C2,C3,TLR2,FPR1,GNA15	10	0.020391659
ENSG00000171051	2.0695922	2.80E-06	1	WP_GPCRS_CLASS_A_RHODOPSINLIKE	OXTR,nan,nan,nan,P2RY6,P2RY11,nan,nan,EDNRA,CCR1,nan,P2RY1,P2RY2,TBXA2R,GPR87,nan,nan,OR1F1,nan,nan,LTB4R,nan,CMKLR1,SUCNR1,nan,nan,nan,nan,nan,nan,EDNRB,ACKR2,nan,ADORA1,ADORA2A,CCR7,CCR6,ADORA2B,nan,nan,nan,nan,OPRD1,nan,OPRL1,nan,nan,nan,nan,CHRM3,ADORA3,nan,GPR83,nan,nan,nan,nan,ADRA1D,ADRA1B,nan,nan,ACKR4,nan,PTAFR,NPFFR2,GPR171,nan,nan,nan,ADRB1,PTGIR,ADRB2,nan,GALR1,CHRM5,PTGER1,PTGER2,nan…	258	102	CMKLR1,CCR7,OPRL1,ADRA1B,PTAFR,ADRB1,PTGER1,PTGER4,NPY5R,FPR1,OR6A2,HTR1B,SSTR1,HTR2B,C5AR2,GPR37,GPR52	17	0.001598199
ENSG00000171051	2.0695922	2.80E-06	1	WP_PEPTIDE_GPCRS	nan,OXTR,nan,SSTR1,nan,nan,SSTR2,nan,nan,nan,nan,GALR1,TACR2,NPY1R,nan,TACR1,nan,NPY5R,CCR10,NTSR1,C3AR1,nan,nan,EDNRA,CXCR4,CCR1,nan,nan,nan,FPR2,nan,FPR1,nan,nan,nan,nan,nan,GALR2,nan,C5AR1,MC1R,nan,nan,nan,nan,HCRTR1,EDNRB,nan,nan,CCR7,nan,CCR6,nan,nan,nan,nan,ATP8A1,nan,OPRD1,nan,OPRL1,nan,GRPR,nan,GALR3,AGTR1,nan,nan,nan,nan,ACKR1,BDKRB1,BDKRB2,nan,nan	75	32	SSTR1,TACR2,NPY5R,FPR1,CCR7,OPRL1,ACKR1	7	0.00366701
ENSG00000005884	0.3347109	0.01360363	18	PID_IL23_PATHWAY	IL1B,IL12RB1,nan,IL18RAP,nan,nan,SOCS3,nan,nan,IL6,TNF,PIK3CA,NFKBIA,PIK3R1,JAK2,ITGA3,STAT4,nan,TYK2,STAT1,nan,CXCL1,IL18,NOS2,IL19,NFKB1,nan,STAT3,RELA,IL23A,STAT5A,nan,IL24,CCL2,nan,nan,IL18R1	37	26	IL12RB1,IL18RAP,STAT4,NOS2,IL19,IL18R1	6	0.004149404
ENSG00000005884	0.3347109	0.01360363	18	KEGG_ECM_RECEPTOR_INTERACTION	nan,COL6A2,COL6A3,GP1BB,COL5A2,COL6A1,LAMA1,VWF,HSPG2,nan,FN1,nan,nan,COMP,nan,CD36,nan,nan,VTN,THBS4,ITGA4,ITGA3,ITGA2B,ITGA7,ITGA5,COL5A1,COL4A6,ITGA11,nan,COL2A1,COL3A1,COL4A1,AGRN,COL4A2,COL4A4,ITGB3,ITGB4,RELN,ITGB5,nan,ITGB7,LAMC2,ITGAV,ITGB1,LAMB2,SPP1,LAMB3,LAMC1,COL1A1,LAMA4,LAMA5,LAMB1,COL1A2,ITGA10,GP6,ITGA8,LAMB4,TNR,CD47,SV2A,CD44,DAG1,TNXB,LAMA3,LAMA2,SDC3,ITGB8,ITGA6,ITGA2,ITGA1,na…	84	73	COL6A3,HSPG2,CD36,COL4A6,COL2A1,COL3A1,COL4A4,ITGB4,RELN,ITGB7,COL1A2,ITGA10,LAMA2,THBS2	14	0.000775785
ENSG00000005884	0.3347109	0.01360363	18	WP_HIPPOMERLIN_SIGNALING_DYSREGULATION	IGF1R,CCND1,FOXM1,MYC,AJUBA,CDH1,RBX1,TAFAZZIN,LATS1,ITGA11,PDGFRA,SAV1,INSR,LINC02478,MET,CDH2,nan,LIN28B,HRAS,KIT,FLT4,nan,FLT1,PDGFRB,ITGA6,PRKAR1A,KDR,MST1,PLCB4,ITGA1,PRKAR1B,PAK1,PRKAR2A,ITGA2,CTNNA1,CDH12,CCN2,CDH10,NTRK1,nan,NTRK2,CDH8,nan,CDH6,DDB1,CDH5,CDH4,nan,PRKACA,PRKACB,nan,CDH11,PAK3,CUL4A,nan,nan,TEAD4,ITGAE,NF2,TEAD1,nan,NRAS,nan,TEAD3,nan,PAK2,NGFR,nan,nan,YY1AP1,CTNNB1,nan,CDH…	123	104	MYC,CDH1,PDGFRA,FLT4,KDR,CCN2,CDH10,TEK,ITGB4,ITGB7,CDH22,FGFR4,FGFR2,ITGA10	14	0.023295669
ENSG00000005884	0.3347109	0.01360363	18	KEGG_HEMATOPOIETIC_CELL_LINEAGE	nan,GP1BB,nan,nan,nan,TNF,nan,nan,CD34,CD36,nan,ITGA4,ITGA3,KITLG,ITGA2B,nan,ITGA5,nan,nan,THPO,IL1R2,IL7R,MME,IL11RA,nan,nan,TFRC,nan,KIT,nan,ITGB3,FLT3LG,IL1A,nan,CD14,nan,nan,EPOR,IL11,CSF2,nan,nan,CSF1R,HLA-DRB5,CSF1,nan,IL3RA,nan,CD59,CD9,nan,nan,CD44,CD7,nan,nan,CD55,nan,CSF3,IL1B,IL1R1,nan,ITGA6,IL6R,ITGA2,ITGA1,nan,IL7,CD37,nan,nan,nan,CD38,nan,nan,ANPEP,nan,CD1D,nan,nan,nan,IL4R,nan,nan,…	87	47	CD36,IL1R2,IL3RA,CD7,IL1R1,IL6R,ANPEP,CD1D	8	0.013389799
ENSG00000005884	0.3347109	0.01360363	18	KEGG_DILATED_CARDIOMYOPATHY	CACNA2D1,CACNB1,CACNB2,nan,CACNB3,ADCY9,CACNB4,ADCY6,CACNG1,ADCY7,ADCY5,TNF,nan,IGF1,nan,CACNG8,CACNG6,LMNA,CACNG7,ATP2A2,ADRB1,ITGA4,TPM2,ITGA3,TPM1,ITGA2B,ITGA7,ITGA5,EMD,ITGA11,DMD,CACNA2D3,nan,SLC8A1,CACNA1C,TNNI3,nan,ITGB3,CACNA2D2,nan,ITGB4,ADCY4,TNNC1,ITGB5,nan,ITGB7,ITGAV,ITGB1,TPM4,ACTC1,ACTG1,CACNA2D4,nan,TPM3,ITGA10,nan,nan,SGCA,ITGA8,SGCB,nan,DAG1,nan,PRKX,PLN,LAMA2,TGFB2,MYL3,nan,MYL…	90	74	ADCY9,ADRB1,CACNA1C,ITGB4,ADCY4,ITGB7,ITGA10,LAMA2,MYL2,DES	10	0.039386389
ENSG00000005884	0.3347109	0.01360363	18	PID_INTEGRIN1_PATHWAY	ITGA3,nan,COL4A4,IGSF8,COL5A1,COL11A1,ITGA7,CD81,NID1,VTN,TGFBI,PLAU,LAMB1,COL4A1,ITGB1,COL7A1,LAMA4,LAMA1,ITGA5,COL6A2,THBS2,PLAUR,COL2A1,COL4A5,ITGA10,COL1A1,LAMA2,COL5A2,SPP1,COL18A1,LAMC1,ITGA4,nan,VCAM1,CD14,COL3A1,THBS1,ITGA11,COL1A2,LAMC2,LAMA3,CSPG4,nan,COL6A1,LAMB3,FBN1,MDK,FN1,ITGA1,VEGFA,ITGAV,COL4A6,LAMA5,nan,COL6A3,TGM2,nan,ITGA2,LAMB2,JAM2,nan,ITGA6,COL11A2,TNC,ITGA8,nan	66	59	COL4A4,THBS2,COL2A1,ITGA10,LAMA2,COL3A1,COL1A2,COL4A6,COL6A3,JAM2	10	0.008095467
ENSG00000128052	1.5183518	0.006115933	8	KEGG_CYTOKINE_CYTOKINE_RECEPTOR_INTERACTION	CCL26,TNFSF13,HGF,nan,TNFSF12,nan,TNFSF10,CCL2,nan,TNFSF9,nan,TNFSF14,IL21R,CCL5,nan,nan,IL17RB,nan,nan,CCL7,nan,TNFSF11,IL23A,CTF1,FLT1,CCL14,nan,nan,FLT3LG,FLT4,nan,nan,nan,nan,CCL20,nan,nan,CCL23,nan,nan,CCL16,CSF2,CSF1R,TNFRSF13C,IL13RA1,CSF1,nan,nan,TNFRSF14,IFNE,nan,CSF2RB,nan,TGFB2,TGFB1,CX3CL1,nan,nan,CXCL5,CXCL11,CXCL6,nan,CCL25,CSF3,TGFBR2,TGFBR1,MET,TGFB3,nan,nan,CLCF1,nan,CXCL12,CCR10…	265	166	IL21R,FLT4,CCL16,CSF2RB,CX3CL1,CCL27,INHBB,IFNLR1,IL1R2,IL19,GDF5,IL18RAP,IL18R1,TNFRSF4,EDA,PDGFRA,IL12RB1,IL13,IL12RB2,IL12A,KDR,TNFRSF18,CCR7,EDA2R,IL3RA,TNFRSF10D,IL1R1,IL20RA,IL6R,FAS	30	1.31E-05
ENSG00000128052	1.5183518	0.006115933	8	WP_HIPPOMERLIN_SIGNALING_DYSREGULATION	IGF1R,CCND1,FOXM1,MYC,AJUBA,CDH1,RBX1,TAFAZZIN,LATS1,ITGA11,PDGFRA,SAV1,INSR,LINC02478,MET,CDH2,nan,LIN28B,HRAS,KIT,FLT4,nan,FLT1,PDGFRB,ITGA6,PRKAR1A,KDR,MST1,PLCB4,ITGA1,PRKAR1B,PAK1,PRKAR2A,ITGA2,CTNNA1,CDH12,CCN2,CDH10,NTRK1,nan,NTRK2,CDH8,nan,CDH6,DDB1,CDH5,CDH4,nan,PRKACA,PRKACB,nan,CDH11,PAK3,CUL4A,nan,nan,TEAD4,ITGAE,NF2,TEAD1,nan,NRAS,nan,TEAD3,nan,PAK2,NGFR,nan,nan,YY1AP1,CTNNB1,nan,CDH…	123	104	MYC,CDH1,PDGFRA,FLT4,KDR,CCN2,CDH10,TEK,ITGB4,ITGB7,CDH22,FGFR4,FGFR2,ITGA10	14	0.023295669
ENSG00000128052	1.5183518	0.006115933	8	PID_VEGF_VEGFR_PATHWAY	FLT1,VEGFA,PGF,VEGFD,NRP2,KDR,FLT4,VEGFB,NRP1,VEGFC	10	10	KDR,FLT4	2	0.043251723
ENSG00000128052	1.5183518	0.006115933	8	WP_CARDIAC_PROGENITOR_DIFFERENTIATION	nan,TGFB1,nan,NRG1,IGF1,nan,ROR2,MYLK3,MEF2C,GATA4,FOXA2,SOX17,PDGFRA,CXCR4,TNNI3,nan,MESP1,NOTCH1,SIRPA,NANOG,nan,nan,BMP1,SCN5A,nan,LIN28B,ANPEP,NKX2-5,PAX6,NOG,KIT,BMP4,FGF2,MAPK14,nan,ACTC1,nan,DKK1,nan,KDR,ISL1,NCAM1,nan,THY1,GSK3B,MESP2,nan,INHBA,TBX20,SOX1,MYL2,SOX2,MIXL1	53	41	PDGFRA,BMP1,SCN5A,ANPEP,KDR,TBX20,MYL2	7	0.017232728
ENSG00000128052	1.5183518	0.006115933	8	WP_NETRINUNC5B_SIGNALING_PATHWAY	PTPN11,TNF,NTN1,ARHGEF12,DAPK1,PRKCA,CCL2,CASP3,INPP5D,YAP1,UNC5B,ITGB4,MAPK1,MAPK3,SELE,VCAM1,nan,PLEKHH1,ALPL,AKT1,SRC,PTK2,JUN,AGAP2,ICAM1,PPP2R1B,MAPK14,COL1A1,ROBO4,RAC1,KDR,TP53,RAF1,PPP1CA,IL1A,NTN4,CIP2A,PTK2B,PIK3CA,CCN2,RGMA,DCSTAMP,RHOA,nan,FYN,CDH5,nan,RLF,PTPA,NEO1,MAP2K1,MAP2K2	52	49	DAPK1,ITGB4,ALPL,KDR,NTN4,CCN2,DCSTAMP	7	0.0456173
ENSG00000128052	1.5183518	0.006115933	8	WP_ANGIOGENESIS	TIMP2,TEK,SMAD1,HIF1A,MAPK1,TIMP3,PDGFB,VEGFA,KDR,PDGFRA,FGFR2,PIK3CA,ANGPT1,FGF2,MAPK14,CREBBP,FLT1,PLCG1,ARNT,AKT1,PTK2,SRC,NOS3,MMP9	24	24	TEK,KDR,PDGFRA,FGFR2,ANGPT1,MMP9	6	0.002525072
ENSG00000128052	1.5183518	0.006115933	8	PID_AVB3_INTEGRIN_PATHWAY	nan,PXN,ITGAV,PIK3R1,COL1A2,COL5A2,SRC,MAPK3,MAPK1,CDKN1B,COL11A2,HSP90AA1,CBL,PI4KB,COL5A1,TGFBR2,COL16A1,PTK2B,COL8A2,SDC1,ITGB3,RAC1,COL8A1,COL6A3,PTPN11,COL2A1,nan,TLN1,MFGE8,COL13A1,nan,FGF2,VAV3,COL6A1,RPS6KB1,EDIL3,COL11A1,CSF1R,COL4A5,ROCK1,PIK3C2A,COL15A1,IRS1,PI4KA,VTN,COL9A2,PIK3CA,AKT1,COL4A1,PTK2,COL17A1,COL7A1,COL1A1,IGF1R,CASP8,COL9A3,COL6A2,RHOA,VEGFA,SPP1,COL9A1,COL4A6,F11R,BCAR1…	74	71	COL1A2,COL8A2,COL8A1,COL6A3,COL2A1,MFGE8,COL9A3,COL4A6,COL14A1,COL3A1,KDR,COL4A4	12	0.00490907
ENSG00000130164	0.9106397	0.000189211	4	WP_SREBF_AND_MIR33_IN_CHOLESTEROL_AND_LIPID_HOMEOSTASIS	nan,nan,NR1H3,PRKAA1,SREBF1,PPARA,HMGCR,ABCA1,SIRT1,FASN,LDLR,MED15,MTOR,HMGCS1,PPARGC1A,SREBF2,SIRT6,SCD,nan	19	16	HMGCR,HMGCS1,SREBF2	3	0.037558912
ENSG00000130164	0.9106397	0.000189211	4	BIOCARTA_S1P_PATHWAY	MBTPS1,LDLR,HMGCS1,SREBF2,MBTPS2,LIMA1,SCAP,SREBF1	8	8	HMGCS1,SREBF2	2	0.022852694
ENSG00000130164	0.9106397	0.000189211	4	WP_VITAMIN_B12_METABOLISM	SHMT2,nan,MMAB,CCL5,TNF,nan,nan,nan,nan,CBS,IL1B,nan,CCL2,MTHFR,TCN2,nan,SERPINA3,nan,nan,SAA2,CUBN,SAA1,ABCA1,IL6,INSR,NFKB1,NFKB2,MMUT,nan,MTRR,LRP2,nan,nan,ICAM1,SAA4,nan,nan,APOA1,APOB,SOD1,SOD3,MTR,SOD2,SOD2-OT1,SERPINE1,RELA,CTH,LDLR,CRP,APOE,MCEE,PLAT,SCARB1	53	39	MMAB,SAA2,SAA1,SAA4,SOD3,SERPINE1,CRP,APOE,SCARB1	9	0.000972099
ENSG00000130164	0.9106397	0.000189211	4	WP_METABOLIC_PATHWAY_OF_LDL_HDL_AND_TG_INCLUDING_DISEASES	LIPG,nan,LPL,nan,ABCA1,LDLRAP1,CETP,LDLR,ANXA2,APOA1,nan,APOE,APOB,LCAT,MTTP,PCSK9,SCARB1	17	14	APOE,PCSK9,SCARB1	3	0.023561242
ENSG00000130164	0.9106397	0.000189211	4	WP_STATIN_PATHWAY	PLTP,nan,DGAT1,LRP1,nan,PDIA2,APOA1,nan,nan,FDFT1,APOB,SOAT1,LCAT,MTTP,ABCG8,nan,nan,nan,LPL,nan,ABCA1,HMGCR,nan,CETP,APOC1,APOC2,LDLR,nan,ACSS1,APOE,SQLE,SCARB1,nan	33	22	HMGCR,APOC1,APOE,SCARB1	4	0.030520091
ENSG00000130164	0.9106397	0.000189211	4	WP_BILE_ACIDS_SYNTHESIS_AND_ENTEROHEPATIC_CIRCULATION	ABCG8,nan,nan,MAPK1,MAPK3,nan,nan,nan,FGFR4,nan,FXR1,LDLR,ABCB11	13	7	FGFR4,ABCB11	2	0.015204713
ENSG00000130164	0.9106397	0.000189211	4	WP_FOLATE_METABOLISM	SHMT2,nan,nan,TNF,nan,FOLR3,AHCY,nan,nan,SHMT1,FOLR1,nan,nan,nan,CBS,IL1B,nan,nan,CCL2,MTHFD1,nan,MTHFR,SERPINA3,nan,nan,SAA2,SAA1,nan,ABCA1,FLAD1,nan,GPX3,nan,nan,IL6,nan,nan,INSR,CAT,GPX4,MTHFS,NFKB1,SLC19A1,NFKB2,nan,SLC46A1,MTRR,nan,ICAM1,SAA4,CSF1,nan,nan,APOA1,nan,APOB,DHFR,SOD1,SOD3,MTR,SOD2,MTHFD2,SOD2-OT1,SERPINE1,RELA,TP53,CTH,LDLR,CRP,RFK,PLAT,GART,SCARB1	73	49	FOLR3,SAA2,SAA1,SAA4,SOD3,SERPINE1,CRP,SCARB1	8	0.01742183
ENSG00000133067	2.2882588	0.000173236	2	WP_GPCRS_OTHER	nan,CELSR1,nan,ADGRE2,SSTR2,HTR7,nan,ADRB2,LTB4R2,F2R,nan,nan,C5AR2,ADGRL3,nan,nan,nan,nan,DRD4,nan,NTSR1,nan,PTGFR,nan,P2RY11,VN1R1,nan,nan,EDNRA,nan,nan,GRM1,nan,nan,CNR1,nan,nan,GRM8,GPR84,nan,S1PR1,GPR143,ADGRG1,nan,ALG6,nan,OR1F1,nan,nan,GPR183,ADGRL2,GHRHR,nan,nan,nan,nan,SMO,nan,nan,CELSR2,CELSR3,ADORA2A,nan,nan,nan,nan,GPR17,nan,OR2B6,ADGRF5,nan,GPR176,OR10A2,GRPR,nan,GPR135,nan,LGR6,GPR1…	94	49	CELSR1,ADGRE2,C5AR2,ADGRL3,GRM1,GPR143,OR10A2,LGR6,GPR62,ACKR1,ADGRV1	11	0.000490583
ENSG00000157193	1.9510107	2.01E-07	4	BIOCARTA_LIS1_PATHWAY	DYNLL1,DCX,PAFAH1B1,DCTN6,DNAH6,LRP8,DNAH2,NDEL1,ABL1,CDK5R1,DCTN3,DCTN1,DNAH8,CLIP1,nan,CSNK2A1,CDK5,DNAH1,RELN	19	18	DNAH6,LRP8,DNAH8,DNAH1,RELN	5	0.002425227
ENSG00000157193	1.9510107	2.01E-07	4	BIOCARTA_REELIN_PATHWAY	LRP8,VLDLR,FYN,DAB1,CDK5R1,CDK5,RELN	7	7	LRP8,DAB1,RELN	3	0.001314777
ENSG00000134853	2.6979403	4.49E-07	4	KEGG_CALCIUM_SIGNALING_PATHWAY	CALM2,PTGFR,BST1,PTGER1,F2R,CALM1,nan,ATP2A1,OXTR,nan,P2RX4,nan,P2RX5,PPP3CC,nan,ATP2A3,nan,PPP3R1,ADRB2,ATP2A2,nan,ADRB1,TACR1,TACR2,SPHK1,nan,nan,NTSR1,PDGFRB,nan,SLC8A1,ITPR3,SLC8A3,PLCD3,EDNRA,P2RX7,nan,nan,nan,nan,EDNRB,PHKB,PHKA2,PHKA1,GNA15,GNA11,VDAC1,VDAC2,nan,VDAC3,nan,PRKX,PLN,BDKRB1,MYLK,PLCE1,CHRM3,ADCY3,nan,LTB4R2,ADCY2,ADCY1,BDKRB2,PDE1C,nan,GNA14,nan,CAMK4,CAMK2A,CAMK2B,PDGFRA,CAM…	178	134	PTGER1,ADRB1,TACR2,GNA15,PDE1C,GNA14,PDGFRA,TRPC1,RYR1,ADCY9,RYR3,GRM1,NOS2,CACNA1C,ADCY4,PLCD4,HTR2B,SLC8A2,ADRA1B,PTAFR,CACNA1G	21	0.001389417
ENSG00000134853	2.6979403	4.49E-07	4	KEGG_CYTOKINE_CYTOKINE_RECEPTOR_INTERACTION	CCL26,TNFSF13,HGF,nan,TNFSF12,nan,TNFSF10,CCL2,nan,TNFSF9,nan,TNFSF14,IL21R,CCL5,nan,nan,IL17RB,nan,nan,CCL7,nan,TNFSF11,IL23A,CTF1,FLT1,CCL14,nan,nan,FLT3LG,FLT4,nan,nan,nan,nan,CCL20,nan,nan,CCL23,nan,nan,CCL16,CSF2,CSF1R,TNFRSF13C,IL13RA1,CSF1,nan,nan,TNFRSF14,IFNE,nan,CSF2RB,nan,TGFB2,TGFB1,CX3CL1,nan,nan,CXCL5,CXCL11,CXCL6,nan,CCL25,CSF3,TGFBR2,TGFBR1,MET,TGFB3,nan,nan,CLCF1,nan,CXCL12,CCR10…	265	166	IL21R,FLT4,CCL16,CSF2RB,CX3CL1,CCL27,INHBB,IFNLR1,IL1R2,IL19,GDF5,IL18RAP,IL18R1,TNFRSF4,EDA,PDGFRA,IL12RB1,IL13,IL12RB2,IL12A,KDR,TNFRSF18,CCR7,EDA2R,IL3RA,TNFRSF10D,IL1R1,IL20RA,IL6R,FAS	30	1.31E-05
ENSG00000134853	2.6979403	4.49E-07	4	WP_REGULATORY_CIRCUITS_OF_THE_STAT3_SIGNALING_PATHWAY	IL27RA,IL3RA,MAPK15,DEPTOR,OSMR,nan,IL2RB,SOCS3,F2RL2,nan,JAK1,JAK2,F2R,JAK3,PRKCB,TYK2,MAPK1,MAPK3,PDGFRA,IFNLR1,MAPK4,MAPK6,MAPK7,IL6ST,IL6R,CNTFR,STMN1,IL15RA,nan,CREBBP,MTOR,IL20RB,nan,IL20RA,PTPRD,SRC,F2RL3,nan,STAT3,RICTOR,GHR,IFNGR2,nan,IFNGR1,MAPK14,RPTOR,IFNAR2,IFNAR1,IL7R,PDGFRB,MAPK8,nan,TRIM28,CSF2RB,EGFR,LIFR,IL21R,nan,MAPK12,MLST8,IL12RB2,AGTR1,IL11RA,nan,DUSP2,CTF1,SETD7,AKT1S1,nan…	79	67	IL27RA,IL3RA,JAK3,PDGFRA,IFNLR1,IL6R,IL20RA,CSF2RB,IL21R,IL12RB2,DUSP2,MAPK10	12	0.002912463
ENSG00000134853	2.6979403	4.49E-07	4	WP_HIPPOMERLIN_SIGNALING_DYSREGULATION	IGF1R,CCND1,FOXM1,MYC,AJUBA,CDH1,RBX1,TAFAZZIN,LATS1,ITGA11,PDGFRA,SAV1,INSR,LINC02478,MET,CDH2,nan,LIN28B,HRAS,KIT,FLT4,nan,FLT1,PDGFRB,ITGA6,PRKAR1A,KDR,MST1,PLCB4,ITGA1,PRKAR1B,PAK1,PRKAR2A,ITGA2,CTNNA1,CDH12,CCN2,CDH10,NTRK1,nan,NTRK2,CDH8,nan,CDH6,DDB1,CDH5,CDH4,nan,PRKACA,PRKACB,nan,CDH11,PAK3,CUL4A,nan,nan,TEAD4,ITGAE,NF2,TEAD1,nan,NRAS,nan,TEAD3,nan,PAK2,NGFR,nan,nan,YY1AP1,CTNNB1,nan,CDH…	123	104	MYC,CDH1,PDGFRA,FLT4,KDR,CCN2,CDH10,TEK,ITGB4,ITGB7,CDH22,FGFR4,FGFR2,ITGA10	14	0.023295669
ENSG00000134853	2.6979403	4.49E-07	4	WP_CARDIAC_PROGENITOR_DIFFERENTIATION	nan,TGFB1,nan,NRG1,IGF1,nan,ROR2,MYLK3,MEF2C,GATA4,FOXA2,SOX17,PDGFRA,CXCR4,TNNI3,nan,MESP1,NOTCH1,SIRPA,NANOG,nan,nan,BMP1,SCN5A,nan,LIN28B,ANPEP,NKX2-5,PAX6,NOG,KIT,BMP4,FGF2,MAPK14,nan,ACTC1,nan,DKK1,nan,KDR,ISL1,NCAM1,nan,THY1,GSK3B,MESP2,nan,INHBA,TBX20,SOX1,MYL2,SOX2,MIXL1	53	41	PDGFRA,BMP1,SCN5A,ANPEP,KDR,TBX20,MYL2	7	0.017232728
ENSG00000134853	2.6979403	4.49E-07	4	WP_ANGIOGENESIS	TIMP2,TEK,SMAD1,HIF1A,MAPK1,TIMP3,PDGFB,VEGFA,KDR,PDGFRA,FGFR2,PIK3CA,ANGPT1,FGF2,MAPK14,CREBBP,FLT1,PLCG1,ARNT,AKT1,PTK2,SRC,NOS3,MMP9	24	24	TEK,KDR,PDGFRA,FGFR2,ANGPT1,MMP9	6	0.002525072
ENSG00000134853	2.6979403	4.49E-07	4	WP_ALLOGRAFT_REJECTION	TNF,GABPA,nan,HLA-DRB1,nan,TGFB1,CSNK2A2,GDNF,nan,nan,nan,nan,FAS,nan,nan,HLA-DPB1,IL1B,HLA-DPA1,nan,nan,TUBA1B,nan,CASP3,CD40,nan,C2,nan,C3,nan,nan,nan,PDGFRA,HLA-F,HLA-E,PRKCZ,nan,CASP7,HLA-DRB5,nan,nan,CASP8,LRRK2,nan,nan,CASP9,C5,nan,nan,CXCL11,VEGFA,ABCB1,STAT1,nan,BHMT2,nan,nan,nan,CXCL8,nan,nan,PECR,C9,nan,nan,VIM,CXCL12,MICA,HARS1,IL1A,IL13,HLA-DOB,HLA-DOA,nan,nan,IL12A,AGTR1,HLA-DMB,HLA-…	89	50	FAS,HLA-DPA1,C2,C3,PDGFRA,ABCB1,IL13,IL12A,HLA-DMA	9	0.006861303
ENSG00000076356	1.436978	0.001578694	2	WP_SPINAL_CORD_INJURY	nan,nan,nan,VCAN,GFAP,TGFB1,LTB,nan,CCND1,GDNF,MYC,AQP1,CDC42,BTG2,CCL2,nan,NOS2,TACR1,FOXO3,SLIT2,ROCK2,nan,EPHA4,AQP4,FKBP1A,CSPG4,NCAN,PTPRA,OMG,E2F1,PLA2G6,nan,nan,PLA2G5,LTB4R,ICAM1,nan,E2F5,SELP,nan,nan,SOX9,IL1A,nan,RGMA,RHOA,RHOB,ANXA1,RHOC,GJA1,FCGR2A,GADD45A,NOX4,nan,TNF,NTN1,FOS,RTN4,NR4A1,NGFR,CDK4,LGALS3,CDK2,nan,IL1R1,IL1B,nan,PRKCA,LILRB3,nan,CASP3,nan,CHST11,TLR4,MAPK1,MAPK3,TNFSF…	119	98	GFAP,MYC,NOS2,PLA2G5,SELP,IL1R1,LILRB3,PLXNA2,COL2A1,ACAN,ZFP36,RTN4R,SLIT3,MMP9	14	0.014117931
ENSG00000073060	1.0624647	0.020115917	3	WP_METABOLIC_PATHWAY_OF_LDL_HDL_AND_TG_INCLUDING_DISEASES	LIPG,nan,LPL,nan,ABCA1,LDLRAP1,CETP,LDLR,ANXA2,APOA1,nan,APOE,APOB,LCAT,MTTP,PCSK9,SCARB1	17	14	APOE,PCSK9,SCARB1	3	0.023561242
ENSG00000073060	1.0624647	0.020115917	3	WP_VITAMIN_B12_METABOLISM	SHMT2,nan,MMAB,CCL5,TNF,nan,nan,nan,nan,CBS,IL1B,nan,CCL2,MTHFR,TCN2,nan,SERPINA3,nan,nan,SAA2,CUBN,SAA1,ABCA1,IL6,INSR,NFKB1,NFKB2,MMUT,nan,MTRR,LRP2,nan,nan,ICAM1,SAA4,nan,nan,APOA1,APOB,SOD1,SOD3,MTR,SOD2,SOD2-OT1,SERPINE1,RELA,CTH,LDLR,CRP,APOE,MCEE,PLAT,SCARB1	53	39	MMAB,SAA2,SAA1,SAA4,SOD3,SERPINE1,CRP,APOE,SCARB1	9	0.000972099
ENSG00000073060	1.0624647	0.020115917	3	WP_FOLATE_METABOLISM	SHMT2,nan,nan,TNF,nan,FOLR3,AHCY,nan,nan,SHMT1,FOLR1,nan,nan,nan,CBS,IL1B,nan,nan,CCL2,MTHFD1,nan,MTHFR,SERPINA3,nan,nan,SAA2,SAA1,nan,ABCA1,FLAD1,nan,GPX3,nan,nan,IL6,nan,nan,INSR,CAT,GPX4,MTHFS,NFKB1,SLC19A1,NFKB2,nan,SLC46A1,MTRR,nan,ICAM1,SAA4,CSF1,nan,nan,APOA1,nan,APOB,DHFR,SOD1,SOD3,MTR,SOD2,MTHFD2,SOD2-OT1,SERPINE1,RELA,TP53,CTH,LDLR,CRP,RFK,PLAT,GART,SCARB1	73	49	FOLR3,SAA2,SAA1,SAA4,SOD3,SERPINE1,CRP,SCARB1	8	0.01742183
ENSG00000073060	1.0624647	0.020115917	3	WP_VITAMIN_A_AND_CAROTENOID_METABOLISM	DGAT1,DHRS3,LRAT,RXRA,ALDH1A2,nan,RXRB,CRABP2,CRABP1,RDH5,RARB,nan,RARG,BCO2,ALDH1A1,RDH12,SULT2B1,RARA,ABCG8,nan,nan,RPE65,MAPK1,AWAT2,LPL,RBP4,nan,RDH10,CYP26A1,RBP7,ALDH1A3,nan,SULT1A1,nan,RETSAT,nan,nan,nan,RLBP1,CYP26B1,CD36,RDH8,SCARB1,RBP1	44	34	ALDH1A2,RDH5,SULT2B1,RPE65,AWAT2,CYP26A1,CD36,SCARB1	8	0.001355096
ENSG00000073060	1.0624647	0.020115917	3	WP_STATIN_PATHWAY	PLTP,nan,DGAT1,LRP1,nan,PDIA2,APOA1,nan,nan,FDFT1,APOB,SOAT1,LCAT,MTTP,ABCG8,nan,nan,nan,LPL,nan,ABCA1,HMGCR,nan,CETP,APOC1,APOC2,LDLR,nan,ACSS1,APOE,SQLE,SCARB1,nan	33	22	HMGCR,APOC1,APOE,SCARB1	4	0.030520091
ENSG00000114812	1.1344559	0.026931525	2	WP_GPCRS_CLASS_B_SECRETINLIKE	nan,VIPR1,ADGRE2,ADGRL1,ADGRL4,nan,nan,ADGRL2,nan,GHRHR,GLP2R,nan,ADGRE1,ADGRL3,GIPR,nan,nan,ADCYAP1R1,ADGRE5,PTH1R,nan,nan,nan,CALCRL	24	14	VIPR1,ADGRE2,GLP2R,ADGRL3,CALCRL	5	0.000522888
ENSG00000114812	1.1344559	0.026931525	2	KEGG_NEUROACTIVE_LIGAND_RECEPTOR_INTERACTION	PTGFR,PTGER2,PTGER1,PTGER4,nan,CALCRL,nan,PTGIR,nan,ADRB2,nan,nan,ADRB1,TACR1,nan,nan,TACR2,GPR35,THRB,THRA,nan,PTH1R,PRSS3,PRSS2,NPY5R,nan,CGA,NPY1R,nan,nan,nan,LPAR4,nan,DRD2,nan,DRD4,nan,nan,nan,SSTR2,nan,SSTR1,nan,nan,C5AR1,nan,BDKRB1,BDKRB2,nan,nan,nan,nan,NPFFR2,nan,nan,APLNR,nan,GPR83,nan,nan,C3AR1,AGTR1,GALR1,nan,nan,nan,ADCYAP1R1,nan,nan,nan,GRIK2,GRIK3,GRIA4,GRID1,nan,MC1R,TSPO,S1PR5,na…	272	138	PTGER1,PTGER4,CALCRL,ADRB1,TACR2,THRB,NPY5R,SSTR1,GRIK3,GRIA4,GRIA2,GRIA1,FPR1,OPRL1,HTR2B,ADRA1B,PTAFR,LHB,GRIN3B,GLP2R,HTR1B,VIPR1,KISS1R,CHRNE,GRM1,GRIN2B	26	1.95E-05
